# Supplementary material for: A single generation of domestication heritably alters the expression of hundreds of genes
Source: Nat Commun. 2016 Feb 17;7:10676. doi: 10.1038/ncomms10676 (PMC4757788; doi:10.1038/ncomms10676)
Supplement: Supplementary Data 2 — List of the contig names associated with the 723 genes that were identified as differentially expressed between the offspring of wild born fish (WxW) and the offspring of first-generation hatchery fish (HxH). Also reported are the standardized protein names and the E-value associated with the blastx homology search. Contigs are presented in the same order as Supplementary Data 1. Sequence data for each listed contig can be found in Supplementary Data 3 and the entire steelhead transcriptome can be found at: http://salmon.cgrb.oregonstate.edu/ [file ncomms10676-s3.xlsx]

## Sheet: DEgene_LocusNames2
Num	Protein	Contig Name	E Value
1	I7KJK9	Locus_9954_Transcript_2/2_Confidence_1.000_Length_425	7e-79
2	C1QT3	Locus_9954_Transcript_1/2_Confidence_1.000_Length_665	1e-15
3	CASPE	Locus_15732_Transcript_1/1_Confidence_1.000_Length_635	4e-24
4	E3NQ84	Locus_32774_Transcript_2/4_Confidence_2.000_Length_498	3e-06
5	E3NQ84	Locus_32774_Transcript_2/4_Confidence_2.000_Length_498	3e-06
6	CASPE	Locus_15732_Transcript_1/1_Confidence_1.000_Length_635	4e-24
7	M4A454	Locus_13370_Transcript_1/4_Confidence_0.000_Length_1075	2e-26
8	HS12A	Locus_7522_Transcript_2/2_Confidence_0.000_Length_2388	0
9	M4A454	Locus_13370_Transcript_1/4_Confidence_0.000_Length_1075	2e-26
10	E3NQ84	Locus_32774_Transcript_2/4_Confidence_2.000_Length_498	3e-06
11	M4A454	Locus_13370_Transcript_1/4_Confidence_0.000_Length_1075	2e-26
12	M4A454	Locus_13370_Transcript_1/4_Confidence_0.000_Length_1075	2e-26
13	RTXE	Locus_1292_Transcript_2/66_Confidence_0.000_Length_1478	4e-37
14	E9QED5	Locus_1024_Transcript_180/217_Confidence_0.000_Length_1906	4e-69
15	RTXE	Locus_1292_Transcript_2/66_Confidence_0.000_Length_1478	4e-37
16	E9QED5	Locus_1024_Transcript_180/217_Confidence_0.000_Length_1906	4e-69
17	RTXE	Locus_1292_Transcript_2/66_Confidence_0.000_Length_1478	4e-37
18	E9QED5	Locus_1024_Transcript_180/217_Confidence_0.000_Length_1906	4e-69
19	E9QED5	Locus_1024_Transcript_180/217_Confidence_0.000_Length_1906	4e-69
20	E9QED5	Locus_1024_Transcript_180/217_Confidence_0.000_Length_1906	4e-69
21	E9QED5	Locus_1024_Transcript_180/217_Confidence_0.000_Length_1906	4e-69
22	B9EQH7	Locus_1024_Transcript_96/217_Confidence_0.000_Length_619	3e-43
23	E9QED5	Locus_1024_Transcript_180/217_Confidence_0.000_Length_1906	4e-69
24	M4AEG4	Locus_983_Transcript_5/6_Confidence_2.000_Length_946	5e-11
25	NLRC3	Locus_1354_Transcript_36/132_Confidence_0.000_Length_445	2e-37
26	BRPF1	Locus_13477_Transcript_1/4_Confidence_1.000_Length_1940	3e-62
27	RN115	Locus_3756_Transcript_5/7_Confidence_0.000_Length_994	2e-77
28	POTE1	Locus_19710_Transcript_1/1_Confidence_1.000_Length_1253	5e-95
29	TCB1	Locus_8002_Transcript_16/22_Confidence_3.000_Length_545	2e-09
30	TIM50	Locus_6479_Transcript_1/7_Confidence_0.000_Length_1870	0
31	CYB	Locus_280_Transcript_20/22_Confidence_0.000_Length_1581	2e-25
32	NU2M	Locus_33688_Transcript_1/1_Confidence_1.000_Length_311	2e-07
33	NU5M	Locus_10_Transcript_438/471_Confidence_0.000_Length_297	2e-23
34	COA4	Locus_8053_Transcript_7/9_Confidence_1.000_Length_766	4e-22
35	NU3M	Locus_10_Transcript_434/471_Confidence_0.000_Length_700	2e-35
36	MTG1	Locus_7897_Transcript_1/1_Confidence_1.000_Length_1223	0
37	NUP53	Locus_20446_Transcript_4/4_Confidence_0.000_Length_1055	6e-168
38	R7UUG5	Locus_12125_Transcript_1/3_Confidence_2.000_Length_271	5e-09
39	NU5M	Locus_10_Transcript_438/471_Confidence_0.000_Length_297	2e-23
40	DHI1L	Locus_12220_Transcript_5/5_Confidence_0.000_Length_672	2e-113
41	BUP1	Locus_1980_Transcript_48/68_Confidence_0.000_Length_4954	0
42	CLC4E	Locus_1292_Transcript_21/66_Confidence_0.000_Length_1551	4e-23
43	STN1	Locus_5279_Transcript_13/14_Confidence_0.000_Length_1590	7e-134
44	H3IDA3	Locus_13525_Transcript_3/17_Confidence_0.000_Length_384	2e-12
45	NU5M	Locus_10_Transcript_438/471_Confidence_0.000_Length_297	2e-23
46	M4AZS3	Locus_858_Transcript_60/97_Confidence_0.000_Length_623	2e-08
47	HHLA2	Locus_9568_Transcript_1/2_Confidence_5.000_Length_1584	7e-25
48	TRIQK	Locus_10432_Transcript_9/10_Confidence_1.000_Length_654	5e-25
49	ITB1	Locus_1017_Transcript_2/85_Confidence_0.000_Length_3607	0
50	YB039	Locus_7236_Transcript_3/5_Confidence_2.000_Length_861	4e-21
51	FKB14	Locus_4317_Transcript_3/3_Confidence_1.000_Length_727	1e-104
52	DRXIA	Locus_7083_Transcript_1/1_Confidence_2.000_Length_1727	0
53	C0HA44	Locus_957_Transcript_15/29_Confidence_0.000_Length_424	1e-13
54	IN80E	Locus_9148_Transcript_8/9_Confidence_0.000_Length_1103	2e-21
55	JHD2C	Locus_14218_Transcript_1/1_Confidence_1.000_Length_1148	2e-167
56	OAZ1	Locus_1942_Transcript_3/17_Confidence_3.000_Length_1601	2e-49
57	EAF1	Locus_1065_Transcript_38/54_Confidence_0.000_Length_3226	3e-103
58	YB039	Locus_7236_Transcript_3/5_Confidence_2.000_Length_861	4e-21
59	PI42C	Locus_520_Transcript_9/10_Confidence_0.000_Length_1928	0
60	TAF1A	Locus_29478_Transcript_1/1_Confidence_1.000_Length_1467	2e-101
61	LEG9B	Locus_1895_Transcript_7/10_Confidence_3.000_Length_897	4e-42
62	DHI1L	Locus_12220_Transcript_5/5_Confidence_0.000_Length_672	2e-113
63	B2DBF2	Locus_512_Transcript_1/1_Confidence_1.000_Length_372	6e-18
64	F6KMM9	Locus_18379_Transcript_1/1_Confidence_1.000_Length_349	1e-09
65	HHLA2	Locus_9568_Transcript_1/2_Confidence_5.000_Length_1584	7e-25
66	NU1M	Locus_939_Transcript_3/8_Confidence_0.000_Length_2871	1e-105
67	TIM13	Locus_6845_Transcript_4/7_Confidence_0.000_Length_1179	5e-48
68	PDGFC	Locus_4762_Transcript_1/6_Confidence_0.000_Length_790	1e-69
69	HHLA2	Locus_9568_Transcript_1/2_Confidence_5.000_Length_1584	7e-25
70	YB039	Locus_7236_Transcript_3/5_Confidence_2.000_Length_861	4e-21
71	DEK	Locus_7109_Transcript_1/16_Confidence_0.000_Length_2209	4e-30
72	STN1	Locus_5279_Transcript_13/14_Confidence_0.000_Length_1590	7e-134
73	SH3L3	Locus_3883_Transcript_4/5_Confidence_6.000_Length_534	6e-28
74	PIM1	Locus_5755_Transcript_9/19_Confidence_1.000_Length_2332	6e-162
75	MSPE	Locus_7708_Transcript_4/6_Confidence_1.000_Length_1082	2e-06
76	PG12B	Locus_236_Transcript_5/9_Confidence_1.000_Length_1982	8e-89
77	PG12B	Locus_236_Transcript_5/9_Confidence_1.000_Length_1982	8e-89
78	CYTB	Locus_6516_Transcript_8/22_Confidence_2.000_Length_993	6e-25
79	CYTB	Locus_6516_Transcript_8/22_Confidence_2.000_Length_993	6e-25
80	CYH1	Locus_15738_Transcript_4/10_Confidence_0.000_Length_2285	0
81	NUA4L	Locus_1494_Transcript_41/84_Confidence_0.000_Length_1469	2e-25
82	GILT	Locus_1819_Transcript_7/9_Confidence_1.000_Length_1453	5e-56
83	NOE3	Locus_33800_Transcript_1/2_Confidence_1.000_Length_1862	0
84	RPAP2	Locus_25342_Transcript_1/1_Confidence_1.000_Length_2255	1e-83
85	HAOX2	Locus_4112_Transcript_4/10_Confidence_0.000_Length_1357	8e-156
86	WDR73	Locus_8932_Transcript_1/1_Confidence_1.000_Length_1168	2e-141
87	Q5DHF4	Locus_13838_Transcript_6/10_Confidence_13.000_Length_674	1e-18
88	STK38	Locus_6528_Transcript_18/21_Confidence_0.000_Length_4775	0
89	GULP1	Locus_3794_Transcript_4/13_Confidence_0.000_Length_1734	6e-175
90	CYTB	Locus_6516_Transcript_8/22_Confidence_2.000_Length_993	6e-25
91	S2611	Locus_6764_Transcript_1/1_Confidence_1.000_Length_2312	0
92	RB27B	Locus_3731_Transcript_10/17_Confidence_0.000_Length_1963	9e-109
93	S18L2	Locus_4790_Transcript_8/9_Confidence_0.000_Length_1385	9e-30
94	KAT8	Locus_4939_Transcript_8/8_Confidence_0.000_Length_1607	0
95	COX8B	Locus_5306_Transcript_3/6_Confidence_0.000_Length_461	4e-12
96	GULP1	Locus_3794_Transcript_4/13_Confidence_0.000_Length_1734	6e-175
97	KIFA3	Locus_3259_Transcript_7/14_Confidence_0.000_Length_2509	0
98	TRIL	Locus_10460_Transcript_2/5_Confidence_0.000_Length_1019	3e-92
99	CYTB	Locus_6516_Transcript_8/22_Confidence_2.000_Length_993	6e-25
100	TNNI1	Locus_1963_Transcript_1/11_Confidence_0.000_Length_1211	4e-60
101	NAT9	Locus_4375_Transcript_1/1_Confidence_1.000_Length_1514	4e-78
102	C6EWZ5	Locus_3336_Transcript_33/35_Confidence_0.000_Length_371	7e-05
103	GBP1	Locus_1185_Transcript_9/27_Confidence_0.000_Length_3088	2e-166
104	OTOR	Locus_796_Transcript_1/4_Confidence_2.000_Length_595	8e-41
105	IKZF5	Locus_13821_Transcript_1/4_Confidence_0.000_Length_2496	0
106	LIN52	Locus_13785_Transcript_1/4_Confidence_0.000_Length_934	2e-69
107	TT39B	Locus_2686_Transcript_1/1_Confidence_1.000_Length_2505	0
108	PDIA2	Locus_7350_Transcript_1/4_Confidence_35.000_Length_2175	4e-155
109	PSMD4	Locus_963_Transcript_14/18_Confidence_0.000_Length_2172	1e-168
110	DFP	Locus_1014_Transcript_1/1_Confidence_1.000_Length_981	6e-21
111	OPA1	Locus_2577_Transcript_6/18_Confidence_0.000_Length_970	2e-19
112	GHC1	Locus_2141_Transcript_24/32_Confidence_0.000_Length_4796	3e-146
113	UNG	Locus_6449_Transcript_2/3_Confidence_0.000_Length_1886	2e-141
114	ANX13	Locus_1276_Transcript_1/17_Confidence_0.000_Length_2253	2e-99
115	XPO2	Locus_6009_Transcript_6/18_Confidence_0.000_Length_3299	0
116	OTOR	Locus_796_Transcript_1/4_Confidence_2.000_Length_595	8e-41
117	TOR4A	Locus_28667_Transcript_1/1_Confidence_1.000_Length_710	7e-55
118	SMIM8	Locus_1825_Transcript_1/3_Confidence_0.000_Length_728	2e-08
119	NSMA3	Locus_15149_Transcript_1/8_Confidence_0.000_Length_1563	0
120	RB27B	Locus_3731_Transcript_10/17_Confidence_0.000_Length_1963	9e-109
121	DHX37	Locus_12591_Transcript_1/1_Confidence_1.000_Length_3149	0
122	BEND6	Locus_11127_Transcript_1/5_Confidence_0.000_Length_1578	2e-07
123	RCC1	Locus_9494_Transcript_8/8_Confidence_0.000_Length_1731	0
124	SESD1	Locus_5016_Transcript_18/21_Confidence_0.000_Length_3752	0
125	OTOR	Locus_796_Transcript_1/4_Confidence_2.000_Length_595	8e-41
126	CREL2	Locus_7834_Transcript_6/15_Confidence_0.000_Length_1682	4e-144
127	CN166	Locus_5024_Transcript_8/11_Confidence_0.000_Length_1104	3e-155
128	IKZF5	Locus_13821_Transcript_1/4_Confidence_0.000_Length_2496	0
129	STX4	Locus_5174_Transcript_2/5_Confidence_1.000_Length_2254	4e-84
130	TNNT2	Locus_9110_Transcript_6/7_Confidence_2.000_Length_762	2e-56
131	B5X3H6	Locus_2351_Transcript_3/23_Confidence_0.000_Length_1558	2e-22
132	RHOB	Locus_3995_Transcript_7/7_Confidence_0.000_Length_1600	3e-119
133	QCR6	Locus_7645_Transcript_2/2_Confidence_0.000_Length_964	2e-19
134	CHPT1	Locus_4025_Transcript_14/20_Confidence_0.000_Length_3075	0
135	TNNI1	Locus_1963_Transcript_1/11_Confidence_0.000_Length_1211	4e-60
136	Q5C6B2	Locus_636_Transcript_38/92_Confidence_0.000_Length_1112	1e-10
137	SH3L3	Locus_3883_Transcript_4/5_Confidence_6.000_Length_534	6e-28
138	PIM1	Locus_5755_Transcript_9/19_Confidence_1.000_Length_2332	6e-162
139	DPOD4	Locus_13187_Transcript_2/4_Confidence_1.000_Length_565	3e-13
140	PIM1	Locus_5755_Transcript_9/19_Confidence_1.000_Length_2332	6e-162
141	H3CL73	Locus_6742_Transcript_2/4_Confidence_3.000_Length_1719	1e-17
142	PTGR1	Locus_1408_Transcript_1/2_Confidence_2.000_Length_1668	2e-127
143	BAP29	Locus_4028_Transcript_1/13_Confidence_1.000_Length_1762	4e-66
144	ZN271	Locus_5626_Transcript_12/21_Confidence_1.000_Length_3361	9e-16
145	GLOD4	Locus_8137_Transcript_7/7_Confidence_0.000_Length_1777	1e-158
146	TACC3	Locus_7212_Transcript_3/5_Confidence_0.000_Length_3022	1e-95
147	SUMO3	Locus_2926_Transcript_3/9_Confidence_0.000_Length_1587	2e-42
148	MYC	Locus_3774_Transcript_4/11_Confidence_0.000_Length_1559	0
149	ATOH8	Locus_2696_Transcript_11/12_Confidence_0.000_Length_2012	7e-60
150	JADE3	Locus_18177_Transcript_5/5_Confidence_0.000_Length_670	1e-05
151	IFRD1	Locus_11480_Transcript_2/15_Confidence_0.000_Length_2570	2e-123
152	DUS23	Locus_16551_Transcript_2/2_Confidence_1.000_Length_999	1e-65
153	EMID1	Locus_3652_Transcript_3/20_Confidence_0.000_Length_1967	3e-18
154	SRSF5	Locus_2863_Transcript_6/6_Confidence_0.000_Length_339	2e-41
155	IER5L	Locus_11445_Transcript_8/18_Confidence_0.000_Length_2277	4e-169
156	A0P9K9	Locus_16085_Transcript_4/9_Confidence_12.000_Length_379	2e-14
157	TGDS	Locus_16793_Transcript_3/4_Confidence_1.000_Length_1529	9e-140
158	PIR	Locus_10004_Transcript_2/5_Confidence_0.000_Length_1280	6e-152
159	B2MG	Locus_1250_Transcript_15/21_Confidence_0.000_Length_894	7e-24
160	DC2L1	Locus_14355_Transcript_1/2_Confidence_3.000_Length_1273	2e-165
161	PIM1	Locus_5755_Transcript_9/19_Confidence_1.000_Length_2332	6e-162
162	P2RX5	Locus_4809_Transcript_4/8_Confidence_0.000_Length_2187	1e-146
163	TNNI1	Locus_1963_Transcript_1/11_Confidence_0.000_Length_1211	4e-60
164	COPZ1	Locus_1189_Transcript_5/16_Confidence_1.000_Length_1695	3e-61
165	COA3	Locus_5719_Transcript_6/11_Confidence_0.000_Length_1151	3e-41
166	B2MG	Locus_1250_Transcript_15/21_Confidence_0.000_Length_894	7e-24
167	DAZP1	Locus_14563_Transcript_3/4_Confidence_1.000_Length_1555	4e-162
168	TPPC2	Locus_2835_Transcript_4/6_Confidence_0.000_Length_762	1e-96
169	E7F3G4	Locus_26180_Transcript_1/1_Confidence_1.000_Length_254	1e-16
170	ATP5J	Locus_3964_Transcript_6/14_Confidence_0.000_Length_515	1e-19
171	EMC9	Locus_1155_Transcript_20/21_Confidence_0.000_Length_3633	1e-66
172	TMED5	Locus_6960_Transcript_4/9_Confidence_1.000_Length_1088	5e-98
173	KCC2D	Locus_1423_Transcript_8/19_Confidence_1.000_Length_2059	4e-87
174	M4A15	Locus_5225_Transcript_2/5_Confidence_12.000_Length_910	1e-05
175	CUTA	Locus_3613_Transcript_2/2_Confidence_1.000_Length_689	3e-68
176	ING4	Locus_18941_Transcript_1/4_Confidence_1.000_Length_1675	1e-109
177	ITA11	Locus_26844_Transcript_1/1_Confidence_1.000_Length_1306	0
178	ETS1	Locus_1805_Transcript_9/20_Confidence_0.000_Length_3785	0
179	MAGG1	Locus_14783_Transcript_2/2_Confidence_1.000_Length_1240	2e-70
180	ZN567	Locus_4277_Transcript_20/32_Confidence_0.000_Length_2977	1e-33
181	CATZ	Locus_722_Transcript_2/17_Confidence_0.000_Length_1070	1e-120
182	RTN3	Locus_6991_Transcript_2/7_Confidence_3.000_Length_1955	8e-63
183	MAFB	Locus_6951_Transcript_4/10_Confidence_0.000_Length_1987	3e-91
184	B2MG	Locus_1250_Transcript_15/21_Confidence_0.000_Length_894	7e-24
185	H2MK54	Locus_5099_Transcript_10/18_Confidence_2.000_Length_338	6e-16
186	SMI19	Locus_10992_Transcript_3/9_Confidence_0.000_Length_901	6e-52
187	C6EWZ5	Locus_3336_Transcript_33/35_Confidence_0.000_Length_371	7e-05
188	TOM5	Locus_1147_Transcript_2/2_Confidence_3.000_Length_625	3e-22
189	DESI1	Locus_6488_Transcript_16/20_Confidence_0.000_Length_2403	2e-76
190	NFIP1	Locus_11_Transcript_85/153_Confidence_0.000_Length_1002	8e-72
191	HSBP1	Locus_2166_Transcript_21/22_Confidence_0.000_Length_590	6e-35
192	CJ032	Locus_16965_Transcript_1/1_Confidence_1.000_Length_399	5e-65
193	MYADM	Locus_5001_Transcript_5/12_Confidence_0.000_Length_2595	2e-104
194	B2MG	Locus_1250_Transcript_15/21_Confidence_0.000_Length_894	7e-24
195	LIN1	Locus_3179_Transcript_7/8_Confidence_0.000_Length_1022	1e-47
196	BAP29	Locus_4028_Transcript_1/13_Confidence_1.000_Length_1762	4e-66
197	B2MG	Locus_1250_Transcript_15/21_Confidence_0.000_Length_894	7e-24
198	BAP29	Locus_4028_Transcript_1/13_Confidence_1.000_Length_1762	4e-66
199	IFRD1	Locus_11480_Transcript_2/15_Confidence_0.000_Length_2570	2e-123
200	RALB	Locus_1697_Transcript_7/32_Confidence_0.000_Length_2312	1e-88
201	RNKA	Locus_3811_Transcript_3/7_Confidence_0.000_Length_1437	2e-49
202	RNKA	Locus_3811_Transcript_3/7_Confidence_0.000_Length_1437	2e-49
203	COX8B	Locus_5306_Transcript_3/6_Confidence_0.000_Length_461	4e-12
204	IFT80	Locus_5996_Transcript_1/1_Confidence_1.000_Length_465	3e-90
205	CRIP1	Locus_832_Transcript_3/8_Confidence_1.000_Length_639	2e-43
206	EAF6	Locus_4891_Transcript_4/10_Confidence_0.000_Length_1662	7e-99
207	MARCS	Locus_2316_Transcript_14/17_Confidence_1.000_Length_2048	7e-19
208	CQ067	Locus_1151_Transcript_9/10_Confidence_1.000_Length_973	2e-15
209	PIM1	Locus_5755_Transcript_9/19_Confidence_1.000_Length_2332	6e-162
210	CLIC4	Locus_3546_Transcript_5/12_Confidence_0.000_Length_2693	2e-150
211	QCR8	Locus_3512_Transcript_3/6_Confidence_1.000_Length_777	6e-32
212	SELT2	Locus_5743_Transcript_3/6_Confidence_0.000_Length_1868	3e-105
213	PMP22	Locus_986_Transcript_14/14_Confidence_2.000_Length_2783	3e-34
214	CHMP3	Locus_2612_Transcript_18/21_Confidence_3.000_Length_1599	2e-90
215	AN32A	Locus_2294_Transcript_5/10_Confidence_1.000_Length_1986	1e-92
216	ACN9	Locus_3281_Transcript_1/1_Confidence_1.000_Length_1398	2e-56
217	DSS1	Locus_1111_Transcript_7/7_Confidence_0.000_Length_593	2e-17
218	SYN1L	Locus_1582_Transcript_12/16_Confidence_0.000_Length_1716	2e-05
219	RAC2	Locus_1632_Transcript_1/14_Confidence_0.000_Length_1448	2e-119
220	SRSF2	Locus_2257_Transcript_10/23_Confidence_2.000_Length_1721	3e-44
221	ATPF1	Locus_971_Transcript_31/318_Confidence_0.000_Length_2527	3e-166
222	RALB	Locus_1697_Transcript_7/32_Confidence_0.000_Length_2312	1e-88
223	AP1M1	Locus_713_Transcript_15/15_Confidence_0.000_Length_2294	0
224	TX1B3	Locus_773_Transcript_8/9_Confidence_1.000_Length_2602	9e-65
225	TGT	Locus_11943_Transcript_1/2_Confidence_0.000_Length_2382	0
226	ARPC4	Locus_926_Transcript_6/14_Confidence_0.000_Length_1011	5e-110
227	Q4SRN3	Locus_12547_Transcript_1/1_Confidence_1.000_Length_1805	2e-53
228	COTL1	Locus_1259_Transcript_5/12_Confidence_1.000_Length_1661	1e-52
229	SYN1L	Locus_1582_Transcript_12/16_Confidence_0.000_Length_1716	2e-05
230	ZN148	Locus_3370_Transcript_1/23_Confidence_1.000_Length_872	2e-36
231	FSTL1	Locus_1802_Transcript_19/19_Confidence_1.000_Length_2772	3e-154
232	SYN1L	Locus_1582_Transcript_12/16_Confidence_0.000_Length_1716	2e-05
233	DHE3	Locus_636_Transcript_88/92_Confidence_0.000_Length_4634	0
234	DHE3	Locus_636_Transcript_88/92_Confidence_0.000_Length_4634	0
235	ACON	Locus_3675_Transcript_13/28_Confidence_0.000_Length_4903	0
236	DHE3	Locus_636_Transcript_88/92_Confidence_0.000_Length_4634	0
237	DCAM	Locus_2619_Transcript_14/21_Confidence_1.000_Length_4523	0
238	EF1A0	Locus_97_Transcript_6/6_Confidence_0.000_Length_1242	0
239	ADK	Locus_4299_Transcript_3/15_Confidence_0.000_Length_2319	0
240	DHSA	Locus_4950_Transcript_4/18_Confidence_0.000_Length_2418	0
241	MADD	Locus_20212_Transcript_3/9_Confidence_0.000_Length_592	4e-77
242	AMBP	Locus_976_Transcript_6/12_Confidence_1.000_Length_1407	8e-67
243	TMM19	Locus_3115_Transcript_2/2_Confidence_1.000_Length_1701	1e-157
244	AMBP	Locus_976_Transcript_6/12_Confidence_1.000_Length_1407	8e-67
245	ENPP2	Locus_9123_Transcript_1/14_Confidence_0.000_Length_3377	0
246	SARDH	Locus_5828_Transcript_1/1_Confidence_1.000_Length_3849	0
247	KPYM	Locus_1366_Transcript_1/5_Confidence_1.000_Length_898	3e-166
248	OCTC	Locus_6873_Transcript_4/4_Confidence_0.000_Length_2813	0
249	OCTC	Locus_6873_Transcript_4/4_Confidence_0.000_Length_2813	0
250	RDHE2	Locus_4229_Transcript_1/1_Confidence_1.000_Length_2097	1e-129
251	MYH11	Locus_36_Transcript_6/9_Confidence_0.000_Length_1859	0
252	DYN1	Locus_10634_Transcript_3/7_Confidence_1.000_Length_2374	5e-46
253	CO8G	Locus_11496_Transcript_4/5_Confidence_1.000_Length_783	7e-34
254	SQSTM	Locus_4748_Transcript_5/14_Confidence_0.000_Length_2211	2e-94
255	IAH1	Locus_5551_Transcript_5/6_Confidence_2.000_Length_2710	1e-113
256	VPP1	Locus_10958_Transcript_16/30_Confidence_0.000_Length_4165	0
257	DHE3	Locus_636_Transcript_88/92_Confidence_0.000_Length_4634	0
258	IDHC	Locus_3323_Transcript_3/13_Confidence_0.000_Length_2209	0
259	S27A1	Locus_10275_Transcript_13/14_Confidence_0.000_Length_2653	0
260	VWF	Locus_5044_Transcript_1/1_Confidence_1.000_Length_8643	0
261	MAP4	Locus_4686_Transcript_12/17_Confidence_0.000_Length_5272	3e-48
262	MYH11	Locus_36_Transcript_6/9_Confidence_0.000_Length_1859	0
263	KPYM	Locus_1366_Transcript_1/5_Confidence_1.000_Length_898	3e-166
264	AMBP	Locus_976_Transcript_6/12_Confidence_1.000_Length_1407	8e-67
265	S27A1	Locus_10275_Transcript_13/14_Confidence_0.000_Length_2653	0
266	MGLL	Locus_3406_Transcript_2/9_Confidence_0.000_Length_2275	6e-127
267	HACL1	Locus_12094_Transcript_3/4_Confidence_0.000_Length_2813	0
268	OCTC	Locus_6873_Transcript_4/4_Confidence_0.000_Length_2813	0
269	PJA2	Locus_2_Transcript_58/63_Confidence_0.000_Length_2365	1e-88
270	ANT3	Locus_2322_Transcript_7/15_Confidence_0.000_Length_1633	2e-152
271	VPP1	Locus_10958_Transcript_16/30_Confidence_0.000_Length_4165	0
272	CP27A	Locus_15810_Transcript_1/5_Confidence_0.000_Length_1917	1e-135
273	4F2	Locus_3432_Transcript_9/14_Confidence_0.000_Length_2184	6e-72
274	ISL3	Locus_11705_Transcript_1/3_Confidence_1.000_Length_1757	0
275	NEC2	Locus_5535_Transcript_5/12_Confidence_0.000_Length_2780	0
276	OTX5B	Locus_27942_Transcript_5/8_Confidence_0.000_Length_2106	8e-42
277	SCLY	Locus_9030_Transcript_2/2_Confidence_1.000_Length_1965	0
278	PYGM	Locus_1767_Transcript_20/35_Confidence_0.000_Length_701	6e-88
279	APOB	Locus_10_Transcript_82/471_Confidence_0.000_Length_1183	8e-06
280	CK024	Locus_10725_Transcript_1/1_Confidence_1.000_Length_612	3e-05
281	ENTP6	Locus_2_Transcript_35/63_Confidence_0.000_Length_2617	4e-157
282	DHE3	Locus_636_Transcript_88/92_Confidence_0.000_Length_4634	0
283	AMBP	Locus_976_Transcript_6/12_Confidence_1.000_Length_1407	8e-67
284	CLUA1	Locus_10451_Transcript_1/1_Confidence_1.000_Length_1375	0
285	MRS2	Locus_8259_Transcript_1/1_Confidence_1.000_Length_1341	3e-160
286	PYGL	Locus_1767_Transcript_11/35_Confidence_0.000_Length_3515	0
287	QSOX1	Locus_4124_Transcript_6/13_Confidence_0.000_Length_3768	6e-176
288	ANT3	Locus_2322_Transcript_7/15_Confidence_0.000_Length_1633	2e-152
289	NPDC1	Locus_14971_Transcript_1/1_Confidence_1.000_Length_690	2e-19
290	NCPR	Locus_2473_Transcript_8/18_Confidence_0.000_Length_2997	0
291	CPXM2	Locus_9860_Transcript_1/1_Confidence_1.000_Length_2126	0
292	M3K5	Locus_12424_Transcript_1/10_Confidence_0.000_Length_2462	0
293	PJA2	Locus_2_Transcript_58/63_Confidence_0.000_Length_2365	1e-88
294	IDHC	Locus_3323_Transcript_3/13_Confidence_0.000_Length_2209	0
295	VPP1	Locus_10958_Transcript_16/30_Confidence_0.000_Length_4165	0
296	GYS2	Locus_19110_Transcript_1/1_Confidence_1.000_Length_1192	0
297	TRFE	Locus_1078_Transcript_4/6_Confidence_1.000_Length_2587	0
298	ZDH14	Locus_7624_Transcript_3/4_Confidence_0.000_Length_2176	0
299	MA2B1	Locus_2115_Transcript_1/2_Confidence_0.000_Length_6803	0
300	AMBP	Locus_976_Transcript_6/12_Confidence_1.000_Length_1407	8e-67
301	ENTP6	Locus_2_Transcript_35/63_Confidence_0.000_Length_2617	4e-157
302	MA2B1	Locus_2115_Transcript_1/2_Confidence_0.000_Length_6803	0
303	A1AT	Locus_1850_Transcript_3/11_Confidence_0.000_Length_1673	2e-58
304	F172A	Locus_18988_Transcript_1/1_Confidence_1.000_Length_725	5e-93
305	PJA2	Locus_2_Transcript_58/63_Confidence_0.000_Length_2365	1e-88
306	DYST	Locus_1561_Transcript_15/33_Confidence_0.000_Length_563	1e-78
307	FA7	Locus_18414_Transcript_1/1_Confidence_1.000_Length_1477	1e-110
308	DCE1	Locus_17578_Transcript_1/1_Confidence_1.000_Length_2197	0
309	PLPL9	Locus_15393_Transcript_2/6_Confidence_0.000_Length_1388	9e-159
310	ETBR2	Locus_3905_Transcript_1/11_Confidence_0.000_Length_1434	5e-120
311	MARK2	Locus_6183_Transcript_1/3_Confidence_5.000_Length_1031	1e-73
312	PYGL	Locus_1767_Transcript_11/35_Confidence_0.000_Length_3515	0
313	ADCK4	Locus_6621_Transcript_18/22_Confidence_0.000_Length_1877	0
314	LAT4	Locus_30294_Transcript_1/1_Confidence_1.000_Length_341	4e-39
315	INP5K	Locus_5444_Transcript_5/6_Confidence_0.000_Length_1849	1e-132
316	ALBU1	Locus_2_Transcript_41/63_Confidence_0.000_Length_434	6e-37
317	GPX3	Locus_3496_Transcript_5/8_Confidence_0.000_Length_1151	2e-80
318	CAP2	Locus_1827_Transcript_1/13_Confidence_0.000_Length_611	5e-33
319	FA7	Locus_18414_Transcript_1/1_Confidence_1.000_Length_1477	1e-110
320	ALBU2	Locus_2_Transcript_3/63_Confidence_0.000_Length_318	2e-17
321	Q49BZ3	Locus_2537_Transcript_4/44_Confidence_0.000_Length_2160	4e-65
322	PYGL	Locus_1767_Transcript_11/35_Confidence_0.000_Length_3515	0
323	ALBU2	Locus_2_Transcript_3/63_Confidence_0.000_Length_318	2e-17
324	ANT3	Locus_2322_Transcript_7/15_Confidence_0.000_Length_1633	2e-152
325	CD68	Locus_3224_Transcript_3/13_Confidence_5.000_Length_957	2e-20
326	ALDR	Locus_1175_Transcript_1/2_Confidence_2.000_Length_1526	7e-84
327	ITIH2	Locus_1223_Transcript_11/12_Confidence_0.000_Length_5239	0
328	PLPL9	Locus_15393_Transcript_2/6_Confidence_0.000_Length_1388	9e-159
329	DHE3	Locus_636_Transcript_88/92_Confidence_0.000_Length_4634	0
330	NFASC	Locus_11233_Transcript_2/2_Confidence_1.000_Length_4306	3e-64
331	ALBU2	Locus_2_Transcript_3/63_Confidence_0.000_Length_318	2e-17
332	G6PD	Locus_6733_Transcript_18/22_Confidence_0.000_Length_4983	0
333	GAT6A	Locus_4286_Transcript_15/15_Confidence_1.000_Length_3075	3e-138
334	C0HA95	Locus_2537_Transcript_40/44_Confidence_0.000_Length_221	1e-20
335	PFD4	Locus_2_Transcript_22/63_Confidence_0.000_Length_1426	4e-58
336	INP5K	Locus_5444_Transcript_5/6_Confidence_0.000_Length_1849	1e-132
337	A1AT	Locus_1850_Transcript_3/11_Confidence_0.000_Length_1673	2e-58
338	MACD1	Locus_10255_Transcript_3/4_Confidence_1.000_Length_1735	3e-80
339	ZN503	Locus_1065_Transcript_13/54_Confidence_0.000_Length_2775	0
340	MYH11	Locus_36_Transcript_6/9_Confidence_0.000_Length_1859	0
341	ZO61	Locus_12676_Transcript_1/1_Confidence_1.000_Length_612	2e-23
342	NUCB2	Locus_7339_Transcript_1/5_Confidence_1.000_Length_2261	1e-137
343	NUCB2	Locus_7339_Transcript_1/5_Confidence_1.000_Length_2261	1e-137
344	AP1M2	Locus_10784_Transcript_1/1_Confidence_2.000_Length_1562	0
345	Q5C6B2	Locus_636_Transcript_38/92_Confidence_0.000_Length_1112	1e-10
346	APOB	Locus_10_Transcript_82/471_Confidence_0.000_Length_1183	8e-06
347	ITAV	Locus_3175_Transcript_2/20_Confidence_0.000_Length_4145	0
348	NCPR	Locus_2473_Transcript_8/18_Confidence_0.000_Length_2997	0
349	ALBU1	Locus_2_Transcript_41/63_Confidence_0.000_Length_434	6e-37
350	SURF4	Locus_5006_Transcript_16/18_Confidence_0.000_Length_1639	3e-156
351	MYH11	Locus_36_Transcript_6/9_Confidence_0.000_Length_1859	0
352	FETUB	Locus_672_Transcript_19/19_Confidence_17.000_Length_2224	2e-46
353	NUCB2	Locus_7339_Transcript_1/5_Confidence_1.000_Length_2261	1e-137
354	EAF1	Locus_1065_Transcript_38/54_Confidence_0.000_Length_3226	3e-103
355	ITA6	Locus_5292_Transcript_18/20_Confidence_0.000_Length_3866	0
356	GIMA8	Locus_11824_Transcript_3/5_Confidence_0.000_Length_1031	5e-38
357	PYGM	Locus_1767_Transcript_20/35_Confidence_0.000_Length_701	6e-88
358	S47A1	Locus_12135_Transcript_1/1_Confidence_1.000_Length_2144	4e-150
359	ALBU1	Locus_2_Transcript_41/63_Confidence_0.000_Length_434	6e-37
360	CO9	Locus_1649_Transcript_1/1_Confidence_1.000_Length_2449	0
361	IC1	Locus_2019_Transcript_8/11_Confidence_0.000_Length_2074	3e-66
362	ANT3	Locus_2322_Transcript_7/15_Confidence_0.000_Length_1633	2e-152
363	ITAV	Locus_3175_Transcript_2/20_Confidence_0.000_Length_4145	0
364	ALBU2	Locus_2_Transcript_3/63_Confidence_0.000_Length_318	2e-17
365	ALBU2	Locus_2_Transcript_3/63_Confidence_0.000_Length_318	2e-17
366	ALBU2	Locus_2_Transcript_3/63_Confidence_0.000_Length_318	2e-17
367	STRA6	Locus_9795_Transcript_1/1_Confidence_1.000_Length_1596	2e-112
368	GLPK5	Locus_14845_Transcript_1/1_Confidence_1.000_Length_1970	0
369	LSR	Locus_9245_Transcript_8/10_Confidence_0.000_Length_2131	7e-47
370	FETUB	Locus_672_Transcript_19/19_Confidence_17.000_Length_2224	2e-46
371	AMBP	Locus_976_Transcript_6/12_Confidence_1.000_Length_1407	8e-67
372	CG026	Locus_20665_Transcript_1/2_Confidence_1.000_Length_1520	3e-162
373	APOB	Locus_10_Transcript_82/471_Confidence_0.000_Length_1183	8e-06
374	ESRP2	Locus_16165_Transcript_5/7_Confidence_0.000_Length_1668	5e-35
375	I3K9D2	Locus_1065_Transcript_27/54_Confidence_0.000_Length_1222	9e-06
376	QSOX1	Locus_4124_Transcript_6/13_Confidence_0.000_Length_3768	6e-176
377	I3JY77	Locus_672_Transcript_8/19_Confidence_17.000_Length_1461	2e-11
378	IYD1	Locus_13663_Transcript_1/1_Confidence_1.000_Length_1113	4e-131
379	ALBU2	Locus_2_Transcript_3/63_Confidence_0.000_Length_318	2e-17
380	TMPS6	Locus_1437_Transcript_2/7_Confidence_2.000_Length_3505	0
381	ALBU1	Locus_2_Transcript_41/63_Confidence_0.000_Length_434	6e-37
382	GATL2	Locus_3329_Transcript_46/49_Confidence_0.000_Length_1445	9e-157
383	ELP1	Locus_12402_Transcript_5/13_Confidence_0.000_Length_2270	0
384	CRVP	Locus_950_Transcript_3/11_Confidence_1.000_Length_1340	7e-55
385	FSD1L	Locus_7297_Transcript_2/4_Confidence_0.000_Length_1734	0
386	PROC	Locus_5130_Transcript_1/2_Confidence_1.000_Length_1496	9e-111
387	ISL2A	Locus_11705_Transcript_3/3_Confidence_0.000_Length_309	1e-53
388	TCPH	Locus_3609_Transcript_6/7_Confidence_0.000_Length_3804	0
389	FETUB	Locus_672_Transcript_19/19_Confidence_17.000_Length_2224	2e-46
390	CAP2	Locus_1827_Transcript_1/13_Confidence_0.000_Length_611	5e-33
391	ADT1	Locus_88_Transcript_16/29_Confidence_0.000_Length_1433	2e-27
392	ALBU1	Locus_2_Transcript_41/63_Confidence_0.000_Length_434	6e-37
393	ALBU1	Locus_2_Transcript_41/63_Confidence_0.000_Length_434	6e-37
394	LFG1	Locus_2458_Transcript_5/6_Confidence_0.000_Length_1580	2e-105
395	ALBU2	Locus_2_Transcript_3/63_Confidence_0.000_Length_318	2e-17
396	PROZ	Locus_6364_Transcript_2/2_Confidence_2.000_Length_1613	7e-71
397	AMBP	Locus_976_Transcript_6/12_Confidence_1.000_Length_1407	8e-67
398	ALBU2	Locus_2_Transcript_3/63_Confidence_0.000_Length_318	2e-17
399	IC1	Locus_2019_Transcript_8/11_Confidence_0.000_Length_2074	3e-66
400	ANO5	Locus_8887_Transcript_6/22_Confidence_0.000_Length_4409	0
401	ALDR	Locus_1175_Transcript_1/2_Confidence_2.000_Length_1526	7e-84
402	TINAL	Locus_8960_Transcript_1/22_Confidence_0.000_Length_2811	7e-08
403	NEC2	Locus_5535_Transcript_5/12_Confidence_0.000_Length_2780	0
404	IWS1	Locus_2735_Transcript_10/18_Confidence_1.000_Length_4680	3e-154
405	ABCD3	Locus_11707_Transcript_8/16_Confidence_1.000_Length_2631	0
406	ANT3	Locus_2322_Transcript_7/15_Confidence_0.000_Length_1633	2e-152
407	CERU	Locus_3188_Transcript_7/8_Confidence_3.000_Length_3564	0
408	ALBU2	Locus_2_Transcript_3/63_Confidence_0.000_Length_318	2e-17
409	OSTA	Locus_6088_Transcript_5/10_Confidence_0.000_Length_2043	1e-151
410	ENPP2	Locus_9123_Transcript_1/14_Confidence_0.000_Length_3377	0
411	ANT3	Locus_2322_Transcript_7/15_Confidence_0.000_Length_1633	2e-152
412	FIBB	Locus_1624_Transcript_16/23_Confidence_0.000_Length_1988	7e-139
413	LAP4B	Locus_2611_Transcript_9/12_Confidence_0.000_Length_1915	4e-89
414	OSBL6	Locus_4019_Transcript_14/15_Confidence_0.000_Length_3835	0
415	NAF1	Locus_27003_Transcript_1/1_Confidence_1.000_Length_804	3e-54
416	SCLY	Locus_9030_Transcript_2/2_Confidence_1.000_Length_1965	0
417	IC1	Locus_2019_Transcript_8/11_Confidence_0.000_Length_2074	3e-66
418	G6PE	Locus_8131_Transcript_1/2_Confidence_9.000_Length_2747	0
419	CRVP	Locus_950_Transcript_3/11_Confidence_1.000_Length_1340	7e-55
420	PYGO2	Locus_5826_Transcript_1/5_Confidence_0.000_Length_2020	2e-36
421	P5I11	Locus_9891_Transcript_2/2_Confidence_1.000_Length_740	1e-63
422	RM14	Locus_6342_Transcript_2/4_Confidence_13.000_Length_661	2e-59
423	FETUA	Locus_3411_Transcript_3/4_Confidence_2.000_Length_1604	4e-31
424	BHE23	Locus_28675_Transcript_1/1_Confidence_1.000_Length_1225	3e-59
425	CP2D3	Locus_5610_Transcript_4/9_Confidence_1.000_Length_2844	1e-111
426	MTP	Locus_3967_Transcript_9/13_Confidence_0.000_Length_3912	0
427	I3K9D2	Locus_1065_Transcript_27/54_Confidence_0.000_Length_1222	9e-06
428	CP2G1	Locus_5466_Transcript_9/9_Confidence_1.000_Length_1721	9e-150
429	SEM3D	Locus_4078_Transcript_1/4_Confidence_0.000_Length_1802	0
430	IC1	Locus_2019_Transcript_8/11_Confidence_0.000_Length_2074	3e-66
431	G6PE	Locus_8131_Transcript_1/2_Confidence_9.000_Length_2747	0
432	CP070	Locus_7967_Transcript_5/12_Confidence_0.000_Length_3239	0
433	RCOR3	Locus_16557_Transcript_1/1_Confidence_1.000_Length_1353	0
434	GIMA7	Locus_14966_Transcript_20/26_Confidence_0.000_Length_1327	4e-41
435	NFIP1	Locus_11_Transcript_85/153_Confidence_0.000_Length_1002	8e-72
436	IMDH2	Locus_2319_Transcript_14/23_Confidence_0.000_Length_4395	0
437	I3JY77	Locus_672_Transcript_8/19_Confidence_17.000_Length_1461	2e-11
438	IC1	Locus_2019_Transcript_8/11_Confidence_0.000_Length_2074	3e-66
439	WIBGB	Locus_9918_Transcript_3/7_Confidence_1.000_Length_1450	1e-107
440	WDR59	Locus_11349_Transcript_2/2_Confidence_2.000_Length_2974	0
441	GPX3	Locus_3496_Transcript_5/8_Confidence_0.000_Length_1151	2e-80
442	ABCBB	Locus_3940_Transcript_3/4_Confidence_2.000_Length_4571	0
443	ANT3	Locus_2322_Transcript_7/15_Confidence_0.000_Length_1633	2e-152
444	STXB	Locus_1354_Transcript_72/132_Confidence_0.000_Length_259	1e-10
445	F1QCH5	Locus_889_Transcript_17/26_Confidence_0.000_Length_1546	2e-53
446	KDM7A	Locus_14333_Transcript_1/1_Confidence_1.000_Length_911	3e-21
447	DS7CB	Locus_7583_Transcript_3/4_Confidence_1.000_Length_1555	2e-118
448	ANT3	Locus_2322_Transcript_7/15_Confidence_0.000_Length_1633	2e-152
449	IC1	Locus_2019_Transcript_8/11_Confidence_0.000_Length_2074	3e-66
450	PYGB	Locus_1767_Transcript_8/35_Confidence_0.000_Length_3619	0
451	CRVP	Locus_950_Transcript_3/11_Confidence_1.000_Length_1340	7e-55
452	RPGFL	Locus_12199_Transcript_8/8_Confidence_0.000_Length_1676	2e-133
453	TNMD	Locus_2397_Transcript_1/4_Confidence_0.000_Length_2044	7e-63
454	F1REA9	Locus_22684_Transcript_1/1_Confidence_1.000_Length_1124	7e-42
455	MYH11	Locus_36_Transcript_6/9_Confidence_0.000_Length_1859	0
456	NUCB2	Locus_7339_Transcript_1/5_Confidence_1.000_Length_2261	1e-137
457	T161A	Locus_6224_Transcript_2/10_Confidence_1.000_Length_3313	0
458	ODPB	Locus_381_Transcript_12/22_Confidence_0.000_Length_1168	0
459	FETUA	Locus_3411_Transcript_3/4_Confidence_2.000_Length_1604	4e-31
460	RAMP1	Locus_6899_Transcript_10/10_Confidence_0.000_Length_2254	7e-18
461	BGAL	Locus_17046_Transcript_6/6_Confidence_4.000_Length_2257	0
462	PROZ	Locus_6364_Transcript_2/2_Confidence_2.000_Length_1613	7e-71
463	SUCHY	Locus_21181_Transcript_1/1_Confidence_1.000_Length_1969	0
464	SI1L3	Locus_21300_Transcript_1/1_Confidence_1.000_Length_392	7e-38
465	HIPL1	Locus_8040_Transcript_2/2_Confidence_1.000_Length_716	2e-28
466	UHRF2	Locus_2529_Transcript_20/60_Confidence_0.000_Length_3038	0
467	ALBU2	Locus_2_Transcript_3/63_Confidence_0.000_Length_318	2e-17
468	FSD1L	Locus_7297_Transcript_2/4_Confidence_0.000_Length_1734	0
469	CAP2	Locus_1827_Transcript_1/13_Confidence_0.000_Length_611	5e-33
470	KGP2	Locus_9708_Transcript_7/8_Confidence_0.000_Length_2174	3e-177
471	CLD10	Locus_4947_Transcript_3/3_Confidence_2.000_Length_1206	4e-41
472	NAA25	Locus_10749_Transcript_6/15_Confidence_0.000_Length_2261	3e-102
473	PPCT	Locus_1980_Transcript_35/68_Confidence_0.000_Length_1375	3e-78
474	FETUA	Locus_3411_Transcript_3/4_Confidence_2.000_Length_1604	4e-31
475	H2LJ69	Locus_971_Transcript_255/318_Confidence_0.000_Length_462	2e-23
476	C1R	Locus_10479_Transcript_8/10_Confidence_2.000_Length_3081	3e-169
477	NALP9	Locus_1354_Transcript_55/132_Confidence_0.000_Length_275	2e-08
478	ZN503	Locus_1065_Transcript_13/54_Confidence_0.000_Length_2775	0
479	H2LLV1	Locus_12204_Transcript_1/3_Confidence_5.000_Length_1453	1e-13
480	PLMN	Locus_1483_Transcript_20/20_Confidence_0.000_Length_2715	0
481	PPCT	Locus_1980_Transcript_35/68_Confidence_0.000_Length_1375	3e-78
482	MED17	Locus_7393_Transcript_1/1_Confidence_0.000_Length_4254	0
483	PPCT	Locus_1980_Transcript_35/68_Confidence_0.000_Length_1375	3e-78
484	CACO1	Locus_7230_Transcript_5/22_Confidence_0.000_Length_3499	0
485	CRVP	Locus_950_Transcript_3/11_Confidence_1.000_Length_1340	7e-55
486	TSN9	Locus_3241_Transcript_15/17_Confidence_0.000_Length_1465	9e-121
487	I3JGD8	Locus_10513_Transcript_4/20_Confidence_2.000_Length_1057	1e-40
488	PLIN2	Locus_7839_Transcript_13/15_Confidence_0.000_Length_1692	2e-162
489	FIBB	Locus_1624_Transcript_16/23_Confidence_0.000_Length_1988	7e-139
490	H2LLV1	Locus_12204_Transcript_1/3_Confidence_5.000_Length_1453	1e-13
491	NFIP1	Locus_11_Transcript_85/153_Confidence_0.000_Length_1002	8e-72
492	I3JY77	Locus_672_Transcript_8/19_Confidence_17.000_Length_1461	2e-11
493	APOB	Locus_10_Transcript_82/471_Confidence_0.000_Length_1183	8e-06
494	I3K9D2	Locus_1065_Transcript_27/54_Confidence_0.000_Length_1222	9e-06
495	SCOT1	Locus_3898_Transcript_8/9_Confidence_0.000_Length_2395	0
496	PTPRB	Locus_24655_Transcript_1/1_Confidence_1.000_Length_527	8e-62
497	APOB	Locus_10_Transcript_82/471_Confidence_0.000_Length_1183	8e-06
498	DHR12	Locus_18155_Transcript_1/1_Confidence_1.000_Length_1299	6e-153
499	S13A2	Locus_6978_Transcript_13/19_Confidence_0.000_Length_390	3e-06
500	P5I11	Locus_9891_Transcript_2/2_Confidence_1.000_Length_740	1e-63
501	DEN4C	Locus_20886_Transcript_1/1_Confidence_1.000_Length_390	2e-13
502	NF2IP	Locus_15721_Transcript_1/1_Confidence_1.000_Length_1474	6e-25
503	A2AP	Locus_10967_Transcript_4/11_Confidence_0.000_Length_1837	1e-74
504	C1R	Locus_10479_Transcript_8/10_Confidence_2.000_Length_3081	3e-169
505	RB11A	Locus_6606_Transcript_1/4_Confidence_2.000_Length_1281	5e-130
506	ABCBB	Locus_3940_Transcript_3/4_Confidence_2.000_Length_4571	0
507	MED28	Locus_1104_Transcript_13/21_Confidence_0.000_Length_755	6e-79
508	LBP	Locus_10446_Transcript_1/2_Confidence_2.000_Length_1504	6e-64
509	GUC1A	Locus_11552_Transcript_6/9_Confidence_0.000_Length_3509	1e-85
510	LMBRL	Locus_9250_Transcript_1/2_Confidence_1.000_Length_3054	0
511	ABCBB	Locus_3940_Transcript_3/4_Confidence_2.000_Length_4571	0
512	PLMN	Locus_1483_Transcript_20/20_Confidence_0.000_Length_2715	0
513	SEM7A	Locus_15136_Transcript_3/7_Confidence_0.000_Length_923	9e-30
514	ANKH1	Locus_9753_Transcript_8/9_Confidence_0.000_Length_864	1e-153
515	DJC21	Locus_1838_Transcript_1/1_Confidence_1.000_Length_1001	1e-152
516	UBL3	Locus_14832_Transcript_1/11_Confidence_0.000_Length_906	1e-75
517	CRVP	Locus_950_Transcript_3/11_Confidence_1.000_Length_1340	7e-55
518	CBPB2	Locus_5651_Transcript_2/3_Confidence_6.000_Length_1476	3e-143
519	CEAM1	Locus_2620_Transcript_16/22_Confidence_0.000_Length_752	3e-35
520	VA0D1	Locus_6289_Transcript_2/8_Confidence_1.000_Length_1238	0
521	PEPA	Locus_688_Transcript_19/34_Confidence_0.000_Length_375	9e-30
522	TM1L2	Locus_7937_Transcript_13/14_Confidence_0.000_Length_1679	0
523	DCTN4	Locus_15557_Transcript_6/25_Confidence_1.000_Length_1480	0
524	BNIP2	Locus_12207_Transcript_5/7_Confidence_0.000_Length_718	5e-60
525	CBPB2	Locus_5651_Transcript_2/3_Confidence_6.000_Length_1476	3e-143
526	AL8A1	Locus_24257_Transcript_3/3_Confidence_0.000_Length_1022	2e-159
527	IF5A1	Locus_1600_Transcript_14/27_Confidence_0.000_Length_1410	2e-70
528	ATS13	Locus_6274_Transcript_1/1_Confidence_1.000_Length_4796	0
529	APOB	Locus_10_Transcript_82/471_Confidence_0.000_Length_1183	8e-06
530	G3Q547	Locus_28220_Transcript_1/2_Confidence_0.000_Length_484	2e-11
531	IBP1	Locus_4003_Transcript_4/19_Confidence_1.000_Length_1954	3e-51
532	STXB	Locus_1354_Transcript_72/132_Confidence_0.000_Length_259	1e-10
533	C1R	Locus_10479_Transcript_8/10_Confidence_2.000_Length_3081	3e-169
534	HPHL1	Locus_18264_Transcript_1/1_Confidence_1.000_Length_2590	0
535	IGF2	Locus_4132_Transcript_1/1_Confidence_1.000_Length_872	2e-144
536	NB5R2	Locus_14202_Transcript_1/1_Confidence_1.000_Length_780	2e-137
537	INSI2	Locus_18203_Transcript_5/7_Confidence_0.000_Length_1533	4e-113
538	IF2B3	Locus_12981_Transcript_9/16_Confidence_0.000_Length_1121	1e-113
539	ISL1	Locus_16879_Transcript_7/8_Confidence_0.000_Length_2115	0
540	FETUB	Locus_672_Transcript_19/19_Confidence_17.000_Length_2224	2e-46
541	IFT74	Locus_25774_Transcript_1/2_Confidence_3.000_Length_1024	1e-110
542	CRVP	Locus_950_Transcript_3/11_Confidence_1.000_Length_1340	7e-55
543	EGR2B	Locus_26550_Transcript_1/1_Confidence_1.000_Length_633	4e-70
544	LMA2L	Locus_8996_Transcript_1/11_Confidence_1.000_Length_1487	3e-144
545	EKI1	Locus_7768_Transcript_3/21_Confidence_0.000_Length_4254	8e-177
546	MYP0	Locus_663_Transcript_22/39_Confidence_0.000_Length_1635	7e-54
547	NLRC3	Locus_1354_Transcript_36/132_Confidence_0.000_Length_445	2e-37
548	FIBA	Locus_951_Transcript_4/8_Confidence_0.000_Length_2264	2e-103
549	C1R	Locus_10479_Transcript_8/10_Confidence_2.000_Length_3081	3e-169
550	TERA	Locus_1066_Transcript_14/26_Confidence_0.000_Length_2688	0
551	ACTN2	Locus_698_Transcript_2/2_Confidence_1.000_Length_504	5e-91
552	TTPA	Locus_5084_Transcript_6/10_Confidence_1.000_Length_1529	2e-113
553	H2LLV1	Locus_12204_Transcript_1/3_Confidence_5.000_Length_1453	1e-13
554	CEAM5	Locus_2620_Transcript_7/22_Confidence_0.000_Length_2782	3e-42
555	CRVP	Locus_950_Transcript_3/11_Confidence_1.000_Length_1340	7e-55
556	C1R	Locus_10479_Transcript_8/10_Confidence_2.000_Length_3081	3e-169
557	PEAM3	Locus_5954_Transcript_8/15_Confidence_4.000_Length_2377	3e-179
558	PFD4	Locus_2_Transcript_22/63_Confidence_0.000_Length_1426	4e-58
559	IBP2B	Locus_26665_Transcript_1/1_Confidence_1.000_Length_1199	3e-103
560	INSI1	Locus_1683_Transcript_8/16_Confidence_0.000_Length_2275	6e-119
561	TRI16	Locus_4476_Transcript_62/68_Confidence_0.000_Length_655	5e-25
562	VTNC	Locus_8249_Transcript_1/1_Confidence_1.000_Length_1794	1e-110
563	INSR	Locus_27579_Transcript_1/1_Confidence_1.000_Length_230	1e-34
564	A2AP	Locus_10967_Transcript_4/11_Confidence_0.000_Length_1837	1e-74
565	ITB4	Locus_1552_Transcript_8/24_Confidence_0.000_Length_5979	0
566	BT2A1	Locus_3491_Transcript_4/7_Confidence_1.000_Length_1862	5e-76
567	HPHL1	Locus_18264_Transcript_1/1_Confidence_1.000_Length_2590	0
568	IBP2A	Locus_2867_Transcript_3/3_Confidence_1.000_Length_2035	2e-142
569	ST3A1	Locus_6847_Transcript_1/1_Confidence_1.000_Length_1181	2e-85
570	FZD4	Locus_5713_Transcript_7/9_Confidence_0.000_Length_1309	0
571	FZD6	Locus_11952_Transcript_6/16_Confidence_0.000_Length_4154	0
572	G3N629	Locus_1354_Transcript_26/132_Confidence_0.000_Length_772	2e-49
573	SC6A1	Locus_27941_Transcript_5/13_Confidence_0.000_Length_2577	0
574	PKNX1	Locus_32137_Transcript_1/1_Confidence_1.000_Length_224	9e-06
575	METH	Locus_9724_Transcript_5/9_Confidence_0.000_Length_3585	0
576	B3AT	Locus_1730_Transcript_11/18_Confidence_0.000_Length_2028	0
577	IBP3	Locus_32766_Transcript_1/1_Confidence_1.000_Length_237	8e-26
578	G3Q5W3	Locus_5109_Transcript_11/21_Confidence_0.000_Length_974	8e-25
579	IDE	Locus_927_Transcript_7/20_Confidence_0.000_Length_5236	0
580	ZN143	Locus_5427_Transcript_3/3_Confidence_0.000_Length_2289	0
581	FIBP	Locus_4232_Transcript_10/11_Confidence_0.000_Length_1581	0
582	YQK1	Locus_8669_Transcript_2/3_Confidence_3.000_Length_1509	7e-25
583	MMUM	Locus_26906_Transcript_2/2_Confidence_4.000_Length_1146	2e-68
584	WNT2B	Locus_18395_Transcript_1/1_Confidence_1.000_Length_404	7e-14
585	PUA1B	Locus_761_Transcript_6/17_Confidence_0.000_Length_2202	0
586	CK5P3	Locus_10197_Transcript_1/1_Confidence_1.000_Length_1689	0
587	IF2B2	Locus_33607_Transcript_1/1_Confidence_1.000_Length_201	1e-09
588	IRS2	Locus_17117_Transcript_1/2_Confidence_43.000_Length_1121	1e-05
589	ACTN3	Locus_700_Transcript_18/55_Confidence_0.000_Length_1273	9e-140
590	C1QBP	Locus_3057_Transcript_13/15_Confidence_0.000_Length_1448	2e-103
591	ACAC	Locus_9973_Transcript_10/10_Confidence_1.000_Length_3732	0
592	COT2	Locus_13561_Transcript_6/20_Confidence_0.000_Length_3719	0
593	ARH	Locus_8709_Transcript_6/9_Confidence_1.000_Length_1383	2e-98
594	MFD4A	Locus_21457_Transcript_1/1_Confidence_1.000_Length_1069	1e-107
595	G3P	Locus_863_Transcript_56/60_Confidence_0.000_Length_1607	1e-28
596	AKAP1	Locus_7101_Transcript_2/22_Confidence_0.000_Length_3880	2e-132
597	CD3Z	Locus_10607_Transcript_1/1_Confidence_6.000_Length_1044	1e-18
598	SNTB1	Locus_6352_Transcript_1/3_Confidence_1.000_Length_2361	0
599	FRRS1	Locus_4212_Transcript_7/33_Confidence_1.000_Length_1037	5e-07
600	FETUB	Locus_672_Transcript_19/19_Confidence_17.000_Length_2224	2e-46
601	IGF1	Locus_6947_Transcript_2/5_Confidence_0.000_Length_1873	1e-103
602	CELF2	Locus_4442_Transcript_8/19_Confidence_0.000_Length_2114	7e-137
603	B3DFX3	Locus_15382_Transcript_2/3_Confidence_0.000_Length_515	1e-06
604	ARH	Locus_8709_Transcript_6/9_Confidence_1.000_Length_1383	2e-98
605	HINT2	Locus_403_Transcript_3/4_Confidence_1.000_Length_1719	5e-57
606	ADXL	Locus_7630_Transcript_2/7_Confidence_3.000_Length_1626	2e-61
607	PDZ11	Locus_2563_Transcript_2/4_Confidence_0.000_Length_2045	8e-90
608	LENG8	Locus_19488_Transcript_1/4_Confidence_0.000_Length_512	3e-13
609	WBP2	Locus_4177_Transcript_9/39_Confidence_0.000_Length_2227	2e-50
610	RPAB5	Locus_2580_Transcript_3/3_Confidence_0.000_Length_608	1e-40
611	CL17A	Locus_3316_Transcript_1/14_Confidence_0.000_Length_1577	3e-13
612	ABHD6	Locus_17625_Transcript_1/4_Confidence_1.000_Length_1411	5e-172
613	IF2B1	Locus_1496_Transcript_15/21_Confidence_0.000_Length_7995	0
614	DHI2	Locus_2200_Transcript_2/5_Confidence_2.000_Length_1629	6e-96
615	INSR	Locus_27579_Transcript_1/1_Confidence_1.000_Length_230	1e-34
616	IRS2A	Locus_23401_Transcript_1/1_Confidence_1.000_Length_665	4e-13
617	I3JLT0	Locus_34169_Transcript_1/1_Confidence_9.000_Length_229	4e-09
618	G3PD89	Locus_22990_Transcript_1/6_Confidence_0.000_Length_736	2e-51
619	IRS2B	Locus_21459_Transcript_1/1_Confidence_1.000_Length_756	1e-08
620	FEM1C	Locus_229_Transcript_8/10_Confidence_1.000_Length_3884	0
621	CATZ	Locus_722_Transcript_2/17_Confidence_0.000_Length_1070	1e-120
622	ELOA1	Locus_9208_Transcript_13/17_Confidence_0.000_Length_1743	2e-103
623	FBXW7	Locus_10086_Transcript_3/15_Confidence_1.000_Length_4045	0
624	Q5DG26	Locus_17619_Transcript_27/28_Confidence_0.000_Length_262	4e-17
625	ABHD6	Locus_17625_Transcript_1/4_Confidence_1.000_Length_1411	5e-172
626	P2R3B	Locus_13250_Transcript_1/1_Confidence_1.000_Length_2335	0
627	CO3	Locus_1115_Transcript_10/14_Confidence_2.000_Length_5936	0
628	MCHR1	Locus_27900_Transcript_1/1_Confidence_1.000_Length_268	3e-20
629	TERA	Locus_1066_Transcript_14/26_Confidence_0.000_Length_2688	0
630	SAMH1	Locus_14485_Transcript_2/6_Confidence_1.000_Length_2039	0
631	S27A6	Locus_1260_Transcript_1/1_Confidence_1.000_Length_748	6e-69
632	SOSSC	Locus_5530_Transcript_3/5_Confidence_0.000_Length_894	7e-38
633	Q5BWU0	Locus_13495_Transcript_3/8_Confidence_0.000_Length_551	1e-34
634	IRS1	Locus_30401_Transcript_3/3_Confidence_0.000_Length_226	5e-18
635	TMTC3	Locus_11257_Transcript_1/3_Confidence_2.000_Length_3491	0
636	AL8A1	Locus_24257_Transcript_3/3_Confidence_0.000_Length_1022	2e-159
637	ANGL3	Locus_7148_Transcript_11/12_Confidence_0.000_Length_1933	4e-112
638	HSPB7	Locus_3944_Transcript_1/13_Confidence_0.000_Length_1049	2e-63
639	ANPRA	Locus_30896_Transcript_1/1_Confidence_1.000_Length_373	4e-37
640	METK1	Locus_1788_Transcript_9/9_Confidence_1.000_Length_1962	0
641	ACAC	Locus_9973_Transcript_10/10_Confidence_1.000_Length_3732	0
642	PDIA3	Locus_3272_Transcript_12/15_Confidence_0.000_Length_1921	0
643	CO3	Locus_1115_Transcript_10/14_Confidence_2.000_Length_5936	0
644	IBP4	Locus_4493_Transcript_8/24_Confidence_0.000_Length_2083	7e-84
645	COL12	Locus_3316_Transcript_6/14_Confidence_0.000_Length_1469	4e-13
646	K121L	Locus_5439_Transcript_6/7_Confidence_0.000_Length_3761	1e-20
647	CTTB2	Locus_19526_Transcript_3/5_Confidence_1.000_Length_1202	3e-05
648	ABHD6	Locus_17625_Transcript_1/4_Confidence_1.000_Length_1411	5e-172
649	BC7BB	Locus_12398_Transcript_14/21_Confidence_2.000_Length_803	2e-66
650	STYK1	Locus_31784_Transcript_1/1_Confidence_1.000_Length_351	2e-22
651	CRHBP	Locus_15765_Transcript_5/8_Confidence_0.000_Length_1062	2e-151
652	GNAI1	Locus_3382_Transcript_25/44_Confidence_0.000_Length_1044	0
653	SAMH1	Locus_14485_Transcript_2/6_Confidence_1.000_Length_2039	0
654	C0HA75	Locus_33783_Transcript_4/9_Confidence_2.000_Length_404	1e-14
655	CO3	Locus_1115_Transcript_10/14_Confidence_2.000_Length_5936	0
656	SYTL1	Locus_6277_Transcript_2/12_Confidence_0.000_Length_2678	5e-121
657	CFAB	Locus_3005_Transcript_16/16_Confidence_2.000_Length_3208	1e-173
658	IBP5	Locus_2045_Transcript_9/12_Confidence_1.000_Length_5061	7e-85
659	D3GN50	Locus_5586_Transcript_2/2_Confidence_1.000_Length_479	2e-34
660	FA9	Locus_2735_Transcript_5/18_Confidence_0.000_Length_2179	2e-104
661	Q5TZC8	Locus_27492_Transcript_1/4_Confidence_4.000_Length_348	6e-07
662	ABHD6	Locus_17625_Transcript_1/4_Confidence_1.000_Length_1411	5e-172
663	ARH	Locus_8709_Transcript_6/9_Confidence_1.000_Length_1383	2e-98
664	GRN	Locus_3385_Transcript_17/17_Confidence_0.000_Length_3885	7e-122
665	YB039	Locus_7236_Transcript_3/5_Confidence_2.000_Length_861	4e-21
666	ASB10	Locus_3061_Transcript_1/1_Confidence_1.000_Length_1623	3e-85
667	METH	Locus_9724_Transcript_5/9_Confidence_0.000_Length_3585	0
668	YQK1	Locus_8669_Transcript_2/3_Confidence_3.000_Length_1509	7e-25
669	CFAB	Locus_3005_Transcript_16/16_Confidence_2.000_Length_3208	1e-173
670	RHBG	Locus_5997_Transcript_18/27_Confidence_0.000_Length_2573	0
671	CNBP1	Locus_9441_Transcript_1/1_Confidence_1.000_Length_2374	1e-40
672	UBL3	Locus_14832_Transcript_1/11_Confidence_0.000_Length_906	1e-75
673	A3KNV7	Locus_11970_Transcript_1/1_Confidence_6.000_Length_922	5e-17
674	SQRD	Locus_3661_Transcript_2/3_Confidence_2.000_Length_2069	0
675	G3PGC4	Locus_34232_Transcript_1/1_Confidence_3.000_Length_237	9e-12
676	SASB	Locus_8399_Transcript_2/8_Confidence_0.000_Length_2032	5e-143
677	SUCO	Locus_24695_Transcript_4/4_Confidence_0.000_Length_454	1e-35
678	CHIP	Locus_8840_Transcript_15/21_Confidence_0.000_Length_365	1e-47
679	Q9W709	Locus_16085_Transcript_1/9_Confidence_2.000_Length_366	3e-13
680	FRRS1	Locus_4212_Transcript_7/33_Confidence_1.000_Length_1037	5e-07
681	Q5C6B2	Locus_636_Transcript_38/92_Confidence_0.000_Length_1112	1e-10
682	STXB	Locus_1354_Transcript_72/132_Confidence_0.000_Length_259	1e-10
683	CO3	Locus_1115_Transcript_10/14_Confidence_2.000_Length_5936	0
684	COL12	Locus_3316_Transcript_6/14_Confidence_0.000_Length_1469	4e-13
685	CLCN3	Locus_4663_Transcript_12/13_Confidence_0.000_Length_2517	0
686	ALBU2	Locus_2_Transcript_3/63_Confidence_0.000_Length_318	2e-17
687	SQRD	Locus_3661_Transcript_2/3_Confidence_2.000_Length_2069	0
688	C0HA75	Locus_33783_Transcript_4/9_Confidence_2.000_Length_404	1e-14
689	DHC24	Locus_1228_Transcript_1/1_Confidence_1.000_Length_2420	0
690	TC1A	Locus_24821_Transcript_12/17_Confidence_1.000_Length_468	2e-06
691	CLC4E	Locus_1292_Transcript_21/66_Confidence_0.000_Length_1551	4e-23
692	S27A6	Locus_1260_Transcript_1/1_Confidence_1.000_Length_748	6e-69
693	OVOS2	Locus_1978_Transcript_1/21_Confidence_0.000_Length_326	3e-06
694	HIUH	Locus_9332_Transcript_1/1_Confidence_1.000_Length_1368	9e-59
695	CASZ1	Locus_18174_Transcript_1/1_Confidence_1.000_Length_894	1e-65
696	Q6ZVM5	Locus_1326_Transcript_33/45_Confidence_0.000_Length_2634	7e-19
697	CL17A	Locus_3316_Transcript_1/14_Confidence_0.000_Length_1577	3e-13
698	ALBU2	Locus_2_Transcript_3/63_Confidence_0.000_Length_318	2e-17
699	AL8A1	Locus_24257_Transcript_3/3_Confidence_0.000_Length_1022	2e-159
700	NR0B2	Locus_3825_Transcript_2/5_Confidence_0.000_Length_1267	5e-70
701	I3K7D2	Locus_9708_Transcript_2/8_Confidence_0.000_Length_712	1e-30
702	I3J6L6	Locus_19848_Transcript_2/2_Confidence_6.000_Length_263	1e-08
703	ALBU2	Locus_2_Transcript_3/63_Confidence_0.000_Length_318	2e-17
704	CISH	Locus_8538_Transcript_6/11_Confidence_0.000_Length_1294	5e-47
705	S27A6	Locus_1260_Transcript_1/1_Confidence_1.000_Length_748	6e-69
706	TMED6	Locus_4242_Transcript_1/1_Confidence_1.000_Length_785	2e-85
707	ALBU1	Locus_2_Transcript_41/63_Confidence_0.000_Length_434	6e-37
708	I3L019	Locus_27641_Transcript_1/5_Confidence_55.000_Length_430	9e-06
709	ALBU2	Locus_2_Transcript_3/63_Confidence_0.000_Length_318	2e-17
710	I3JIB6	Locus_34355_Transcript_1/1_Confidence_2.000_Length_256	4e-09
711	SMRD3	Locus_6846_Transcript_2/13_Confidence_0.000_Length_4359	0
712	CAP2	Locus_1827_Transcript_1/13_Confidence_0.000_Length_611	5e-33
713	ITIH3	Locus_690_Transcript_1/19_Confidence_0.000_Length_3030	0
714	ITIH3	Locus_690_Transcript_1/19_Confidence_0.000_Length_3030	0
715	UD2A3	Locus_1374_Transcript_1/1_Confidence_1.000_Length_2332	0
716	COX1	Locus_33687_Transcript_1/1_Confidence_3.000_Length_229	8e-08
717	STXB	Locus_1354_Transcript_72/132_Confidence_0.000_Length_259	1e-10
718	OPN5	Locus_30344_Transcript_1/1_Confidence_1.000_Length_358	2e-21
719	ITIH3	Locus_690_Transcript_1/19_Confidence_0.000_Length_3030	0
720	ITIH3	Locus_690_Transcript_1/19_Confidence_0.000_Length_3030	0
721	GIMA5	Locus_27735_Transcript_2/2_Confidence_2.000_Length_520	4e-19
722	C1QL2	Locus_6495_Transcript_5/6_Confidence_0.000_Length_432	3e-12
723	R7TU90	Locus_13720_Transcript_2/2_Confidence_8.000_Length_270	6e-05
