# Supplementary material for: A single generation of domestication heritably alters the expression of hundreds of genes
Source: Nat Commun. 2016 Feb 17;7:10676. doi: 10.1038/ncomms10676 (PMC4757788; doi:10.1038/ncomms10676)
Supplement: Supplementary Data 3 — File containing the FASTA sequences of the contigs associated with the 723 genes that were identified as differentially expressed between the offspring of wild born fish (WxW) and the offspring of first-generation hatchery fish (HxH). [file ncomms10676-s4.txt]

>Locus_10_Transcript_433/471_Confidence_0.000_Length_19166
TTTTTCAAGCAGAAGGCGGTGCACGAGATCGTTTCACGTGACTGGAGTTCAGACGTGTGCTCTTTGGAATCAGACTGCAGTGCCTGATGTAAGTAAAAGGGCGGCAATTGCGCCGGTCAGAGGTCAGGGGCTTGGGTCAACCCATGTGGTATGCGTGTGCTTGGTGTGCCATTAAACGTTTTCTTGTAAATAGAGGCTTAGGAGTAAGACAAAAACGTAGGCCTGAATCATGGATACAGCGATTTCGAGAAGGGTAAGTAGAATAAGGACAATAGAAGTTAGGATTGCTCCCGTAGGTATTATAGGAAGGAGAACAAAGGCGGCTGTAGCAATTAGTTGGATAAGAAGGTGGCCTGCTGTGAGAATGGGCTGTAAGTCGTACGCCACGGGCGAGGGGGCGGATAAAAGGGTAATTGTTTCGATAATGATCAGTACTGGGATTAGTGGAACGGGGGTGATAATGATCAGTACTGGGATCAGTGGGACGGGGGGTCCCTTCAGGCAATAAATGGCCTAAGGGCGGCCGTAGGCTGGGGGTTCCGTATGCCGATAATTACTGGAAAAACCTAGAGCGGCAGTAGGTCCCTAAAAGTTGCCTTGTAGGCCATGGTAGAGGTCACCTAGAGCGGCAGTAGGTTGGTTTCGTATGCCGATTTTTGCTTGGGCGAGCCATAATGGGACTGCGAGGCCCATATTTAGGGGGAGCGCTGTGTGGTCGGGGTGAATGTATATGGAAGTAGGCCAAAGTATATTTAGGGTAATAAGAAAATAGGATTAGGGAAGTAGTAGAGCTGCTCACTTGTGACCGCTTAGATTTAGCGGTAAAAGAAGTTGCTGGGTAAATCCGTTTGATGAACCACCCTTGCAGGGTAATTAGGCGGTTGTTTAGTCATCGGGCAGAGGGGGTAGGGAAAAGAATTCATGGGAGGGTTAATGCTACGTCGATAAGTGGGATACCTAGGTATGTGGGGCCTCATAAACTTGGTCGAAGAAGCTTAGTGTCATGGTCAGGTTCCAGGTTCAGGTTTGTTTTTCAGTGCTTTGTGAGGTTAGGCTCATTTGTGAAGGTGGGCCAAGGATTTGGGGGGATAGCAGTTAGGAAAACCAGTCATGAGAATACTAAAATAGCAAATCAGGGGGCGGGGTTGAGTTGGGGCATGTCACTAGGGGTGGTTGGGGGCCACCAATCTTTAGCTTAAAAGGCTAACGCTATTCCCGATTTAGCTTCTTAGTGAGGCATCTTCAAGTATCATAGTGGATCATTTCTCGAAGTGTTCTAGGGGTACCGCTTCAACAACGATGGGTATGAAGCTATGGTTAGATCCGCAGATTTCCAGAACATTGTCCGTAGAATACTTCAAGGTCGAGAGGCACTAAAGGGCTGTTTGGTTTATCGTCCTGGAACTGCGTCTATCTTTACACTTGGTTTAATCGTCCTGGAACTGCGTCTATCTTTAACCTAAAGAAGGAACGGCTCAGGAGTGGAGGGACGTCTTCAGCTGAGACGAGAACTCCGGATTGGGGATTCTACAGGGAGAACCTATTCGATGATCTGGCTCTAGAAGACGGAAATTGGCCTTGGCACTAAATTTTAGTGGGGACTATGTAAGAGTCAAAGCCTAAATCTTCGACTATGAAAGGAGTCAAAGCCCTATTCTTCGTAGTCGGTATATTCACAGAGCTTCAATATCATTGGTGGCCTATTGCTTTGATAGGTAAGGTGGGGGTCGTTAATTTCGTCCATAAGATAGAGAGGGGGCGCGGAAGGGAGAGCGATGAGAATAAGGACGTCGGGGGTTTTTTTTTTTTGAGAATAAGGATAACTGCTGGGAGGACAGTCCAAACGATCTCGATTCTTGAGAATCAAGGGATATACTTATTAGTAAGTTTAGTAGCGACTATTGCTACGATGATATAAAGCACTAGTGTGCTGATAAGAAGAACAATCAAAAGCACAGTGTGCGATGATTAAGAAGAACAATCATAGGAGCGTGGGCGTGGAAATGAAGAAGTTCTTCTATTACAGGGGAGGCCGCGTCTTGGAATCCTAGTTGTGAGGGATGTGCCATTCTAGCTAAGTGCTTAAGACACGCGGGGTTTTAACCCACAATTTTGCCTTGACAAGGCAGTGTAATAGACTAGTTTTACTAGTGTCTTATAGAAGAAAGTGGCAGAGTGGTTATGCGGTTGGCTTGAAACCAGCACATTGGGGTTTCAATTCCTCCCTTTCTCGTTAGTTTGCTTGTACTTGGACATGCTGGTTCTTCAAATGTGTGGGGAGGGTGGGGGGCATCCAGTGTAGTCAATCCTACGTTTGTTGAAGTTATTCGATTGATGCTACCCCTCGTTTGGCAGCAAAAGCTTCTCAAAGAATGAAGTTAGTTCGATTGATGCTACCTCTTGTTTGGCAGCCAAAAGAGCTTCTCAAAGAATAAAAAAGAGGAACATAAATACAGCTACTAAGGACACAAGGATCCGATTGAGGATATAGAGTGGTTCCACAGTGTATAGGCGTCTGGGTAATTCAGATACCGTCGTGGTAATCCCCGTGCGAAGCCCTAGGGAATGCTGTGGGAAAAAGGGAAAATTTCACACGGATTAATTATAATTCCAAAATGGATTTGGTTCATGTGCGCTGTGGAGGGTGGTACTCTTGTAAATAGCGGAACCAGTGTACGAAAGCGCCTATAATGGCAAATACAACTTCTATAGATAGTACGTAGTGGAAATGAGCCACTACGTAATAAGTGTCATGTAGAACAATTGTCCTACGTAATAAGTGTCATGTAGAACAATGTCTATGAGGGAGGTAGCAAGGAAAATACCTGTAAGTCCCCCCCCTGTGAACAGGAAAATAAACCCTAAGGGCCTCCAAAGAAGCTGTTGTTTCTCATTTGATTTAAGCCTCCGTGTAGTGTAGCTAGTCAGCTAAATACTCCCGTGTAGTGTAGCTAGTCAGCTAAATACTTTTCCTCCTTGTGGGAAGCGATAATCCGGGTGGCAGATGTAAAGAAGGCACGAGTGTCTCCACGTCTATTCCTACAGTGAACATATGGTGGGGTCAAACGATAAACGTGAACATATGTGGTGGGCCTCACAAACCGATAAATACACAGTGAACATATGGAGGGCACAAACGATAAATCCTAACCACCCGATTGCCTATTTATACTCAGACCATTCCTAGAGTTCAGACGTGTGCTCTTCCGATCGCGGAGGTGTAGTATGCCCGAAGGGTTCTTTTTTGCCGGAGTAGTACGCACCGATATGTGTGAAATTATACCAAAGCCTGGGAGGATGAGAATAGAAAACTCTGGGTGGCCGAAGAATCAAAAGAGGTGTTGGAAGAATAAAAAGAGGTGTTGGTATAAAATTGCAGCTCCCCCGCCCTGCCGGGTTCAAAGAAAGTGGGAGTTTAGATTTCGGGTCTGTTAAGTTAACATAGTAATATGCCTGCTGCCAGGACGGAGAGGAAAGTAATTAGAAGGACAGGAGTAACTAGCACAGCCCAAACAAAAAGGGGGGTTTGGTATTGAGAGATAGCTGGAGGTTTTATGTTAATAATGGGTGGGTGGCCGAAGAATCAAAAGAGGTGTTGGTAAGAAGGTACAAGAGCCTTCACAAATATGAATACCAATATGAAGCAGAGTCCCTGAATGCCGTGAATGGAGCTTCCAACCTCAGGAACGGACCAAAGGCCTCTTGCAAGGTCGAGATTGAAGTTCCTCAGTCTTGCAGCTACATCCTGCGCACCACAGGCTGTAGCTTGAGTGAGGTTGTTGATATGGACGCAGAGGGCAAACCTGTGTTCGGACCTGCCCCCGGATCTGATACCTTCGCTGCTGCCATGGAGAAACATCCTCTGAAGTTTGTGGTTGAGGGAGTGTATGATGTGAAACTGTACCCTGAGGAGGATGAGTCCGTGACCATCTTGAACATTAAGAGAGGTATCGTCTCTGCTCTTGCCGTGCCCCTGCTGGAAGAGGAGAACAACAAGAAAATGCCCACCATCCATGGCATGTGCAAGACCAACTACAAAGTCAATGCCATGGAGAACATCGCTACTGACATCTCTCTCAACAGGGACTTGTCCAAATGCGACCACTTCATCCCCCAGAGGGACCACACCAGCCCCCTGGCCCTCATCTCTGGCATGCACTATCCTCTTGCTCAGCTGATCAGAAGCTCCCAGACCTGCAACTACAAGTTTGACAATGACAAGAAGCACATGATCTCTGGTGCCTGCACTGAGAACCACATCCTGGTGCCTTTCTCTCACAAGGGAGAGTATGGAGTTACCAACGTTGGCAAGCAGTTCCTGACTCTGCTCGATGTTTCCACATACAATGAGAGAGTTTTTGACCACAATGTGGCCAACCTCAAGGGTCTGCCAATGGAGGCTGATGAGGACAAGAGCGTTGTTCAGGACAAGGATGCTCCTCTGGCTGTCCTGAGGGAACTGGCCACTCTGTCCAACGGTGAGAAGCGAGCCCACCTCTTCCAGCAGCTTGTGAGCATGGTCCGTGGAATGAAGGCTGAGACCCTGAGCCCTGCTATCCCCGAGGCCCTGAAGGTATCCGGACCCCTGACCTACCAGGTTCTGGCCCAGTGCGGTACCCCAGAGTGCAGCAGTGCCATCATGCAGATCCTCAGGACCTTTGACAACTCTGCCTTTGAGGTTGATGCCATCGTGTTCGCTATGGGACTGGTCCCCAACCCCTCTGCCCTCCTGGTCAACGACATGCTGGCTATGGCACGGTACAAGCAGAGCAAGCCTATCCTGTATGCCCTGAGCAATGTTGTCAAGAGGTTCTACAAGGCCGAGGGCAAAGTGACCCCTGAGATCGAGGCTGTGGCTGAGTTTGCTGTTGCCCAGCTGGGTGACTGCACCGGTGACAATGAGCAGAACTTCCTGGTCCTGAGGGTTATTGGTAACATGGCTGCAGCCATGGGAGCCGCCAGTCCTGCCCTGAAGTCTGCTATGATCCAGTGTGTAAACGAGCCCGCCGCTTCCTTGGAAGTCCAACAGGCTGCCATTCAGGCATTCAAACAGACCCCTGTCCCTGAGGAGGGCAGAGAGGTGCTCATGCAGGCTCTTTTGAATGGTGCTAGCCCCCTGCAGAAGCGCGTTGCTGCCTACCTGGTGCTGATGAAGGACCCCCAGCCTGCTGAACTAGCTCAGCTGGCCGCCGCTCTGCCCATCGAAGAAGACCAGCAGGCCAAGAGCTTTGTCATCTCCCACCTGACTAACATACTGGCATCCACAGCAGCGGAGACCCAGGAGCTGAGACAGAACATTCTTGATGCCCTGCAGGGCAATGAGGTTGGAACTGTCATGGATCCCACCAAGTTCTCCCGCAACTACATCATTGGATCTGTGCAAGGAAATATGCTCTTTGAGGGCACCAGCTATCTGCCCAAGGAAGTCATGCTGGAGATGACCCTGAAGGCCTTCGGCTACAATGTGGACATGGTGGAGGTTGGCATGGAAGGCAAAGGACTTGAGCCAACTGTTGAGGCTTTGTTCGGAGAGAACGGATTCTTCCCTGACACGGTTCTAAAGGCCGTCTACTTCGTTTCTGACAAGATGCCCCTGCAGGTCAATGAGGTTATGAAGAGGATGATGCCCGCTCTGAAGAAAGACAGAATGAAGAGACAGGCTTCCCAGAACATCGTGAGAGAAATCGGCCGCAACCTCAACAGACTGGTCAGGGATCTGAAGGCTCAGGAGTCCCCTGAGGCTATGATTTACCTGAGACTGCTGGGAAATGAACTTGGATACCTGAAGACCAATGAGCTAGAGAAGATGGCCTACTCTGCTGGTCTGATGATTGACAACGTACTCAAGATGTTCCCCACAGATCTGATGAAGGGACTGATGACCAACGCTGACAATGAAGTCTTCGCCCATTACATCTTCATGGATAACGAATTCTTCCTGCCAACTGCCACTGGTGTGCCACTGAAGATTGCCCTGTCTGGTACCTTCACCCCTGGCATCAAGGGAGGACTGCACATTACACCTGACATGAGCGAGGTCTCATTCATGCCCTCCGCTGGAATTGAGTTTGTGGCCCGGGTTGGTTCCCACATTCCTGAGTACCTTCTCTCTGGCCTAGAGATGCATACCAGCCTATACCACGAGAGTGGGCTCAGCGCTAAGCTCGTCATGGCTGACAAACAGATCAAGCTGACCATCCCTGCTCCTCAGGGTCCTGCCAAGCTCATCAGCATCACCAACAAGCTGTTCGAAGTGACCTCTGCTGGAGTGAAACCCATCCCGTCTCTGGTAGAGGACAGAATTGATGTGTCTGAGTGCACTCCATTCTTAGCTGGTATGAAGTACTGCACCACCCTTCAGTACTCTGATGCTAGCTCCCATGACACTGCACCCTACTTCCCCTTTACCGGAGATAGCAAGCTTGCTGTGGAGCTCCACCCCACTGGGGATGTCACTGAATACACGGCCACCATCGGCTACGAACTCCTCAGGGAGGGAGAAGAAGGTCGTCAGAAAGTTGACACTGTAAAGGTGGTCCTGAAGGCAGAAGGTGCTGACCCCACAGCCACAGCCACTGTGAAGTACAACAGGAGGAAGAATGTCCTCACCACCGACATCCAGATCCCTGACTTTGACTTGGAGGCCGGAATCAGACTGGGCGTTGTTGATGGCAACACCAAGGGCAATGGAATACACTCCATCTCCTTTGACCTCATCAACAAGAACATCCCTCAGCTGTCGCTGGTTGGCCGCGCTAAAATTGAGGCCATGAAGGATGCTATGCTACAGGTGCAGCTGCTTGTCCCTTCAATCAAGGCGGACGCCACAGTTACAGCAAACGTGAAGCGTGGTGAGGAACTGGAACTTGAGCTTGAGAGTGACATCAAGCTCCCAGAGACCACCTCAGTGCAAAAGATCACCCTAAAATATGATGACGAGAAGATTGTGGCTGAGGTCAAGTCTGACATGAACTCTGAGATCCAGAACATCCACCCTTATGCCGAGGCATTCCAGAAGATGGTCAGTGATGTTCTTGATCAGCAGGTGGGCCAGACTGACATGAAGGTCCGTCACATCCTCACCAAGTCTGTGGAGGAAACCAACAACTACCTGGAGAAATATGCTGCTGATATCCCATACATGCAGAACCTGAGAGTCCCTGAGATGCCGGAGATGACTCTGCCTGAGAAACTGTTCCTGAATGCTGAGGCCACAGCTGCTTACCACTTCAGCAATGAGCGTATCTTCATCGCCATTCCCCTGCCTCTTGGTGGAAAATCATCTGAGGAGCTGAACTTCCCAGCTGCACTGACCACACCACACCTGGCTCTGCCCCTGCTTGGCCTGGACATTGCATCCATGGAGATCCCGATCCCTGAGCTTTTCATCCCAGAGACCCTTGATGTGTTTGTGCCCCTCTTTGGAAAAGCTCAGCTGTCCACAAAAGTGAAGAGCAACTTCTACAACTTGGAGGGCTCAGTGTCTGCTGGCAAAGATGCCGCTGAGACACCAAGCTATTCTGCCAAGTTTGATGTGACAGGCAGCTGCTCAATGGAACTCCTGTGCATCAAGATTGAAGGATCTGGATTGCTTGCCACCACTCCTGCTGATTCCATCAAGGCCCATGTGAAGACCTCCGTGAGCCACAAGCTCATTGATGCCAGCATTAGCATAAGGGAAGTTGGCACTGTTACAGACAACAAGATCAATGTGAAATCCAGCAGCAAAATCGAAGCAACAAGCCCCATGGGTCTGAGTGTAAACCTAGAGCACACCGGCCAAGTTGGCTTCAATACTGAAGCGCCAATACTGGCTCCAACACTGAAGATCTCTGGTGATAGCAACTTGGAGGGAACAGTCAAAGCAGGACCTGTCTATGGCACCACAATCACCACCCAGTCTTTTACAATCTTCCCATTCAGACCAGAGGCAAAGATTGATTCTTCCCTGAAAATTGATTCAACCATTCTTATGGCCCAGAACACCATTGCTGCATTGTTTGCCAATGGTGAGCTGTCTGTTGTGTCTAACACGAATGCATTTGAAGACATCCTGACCCATGCTGCTGAACTTGCCTTCAAGGATAACCAGCTGTCCCTGAAATGTGACACCAATGCCCTTGCCCTTGGCATGAATATCCACAACCAGGTTGAGGGTTCTGTTGGCTCTGGAGCAGTCACAATCAAGATGGAGACCAACACTGAATACTCAACGAATCGCATATACTCTCTTCTCACTGGCTCCCTGGATGTCAATGGCCTGGCTGTAAACAGTGATGCCACTGTAAAGCTGCTTGAGAACAAAGCTGCACACAAAGCTACTCTGACAATGAACAAGGATGGACTGGCCACAAGCGGAACAACCACCCTGCAGGGCCCGTTCGCCATGGAGAACACCTTCAACGGTGGAATTGATGCCTCCAAGGCTACTCTGTCCATTGAGACCAAGAGTGCATTGGATTACATGAAGGTTGAGAATGCCAACTCACTCACCATCACTCTCTCCACCCTTGCCTTCACCTCAAAGGCTGAGGCCATCGTCAGCGAGAGCACTTCCTATACACATGACATCACCATTGACCTGCAGGACTACACTGCCTCTGTAAATGTGAACAATGACCTGACACTGCTGGGAGCCAACCTAGTCAACGAGGCTCAGCTGAAGGCAGTGATCTACAAAATTGACTTTACTGGAAGCCTGAAGGGGGCATATGGTGAGGAAGAGCTCAAACACACCTATGAGATCAACTATGCAGACTTGACAGCTAATGCTAAGTGCAGCACTACTGGAAAGCTCCTCGGTGCTCACATGAGCCACAACACTGAGCTTGAAATTGTTGGCCTTGCTGCAAGGATCCAAAATGATGCCCGCTTCAACTCCCAGCCTTTCCGCTTCGACAACACCATCCGTGCCAGCATTATTCCCTTCGACTTCAATCTTGACGCCATCTTCAATGCTGATGGTGACCTGATCTTGTATGGCAAGCAGAGCGCTCAGCTCTATGGAAAGTTTCTTCTTAAAAAGCACAGCCCCTGGCTTTTGCCAGCTCTCATGAATGCAGAGCCTCCATCACTCAGAAGCTGGACAATGGCTTCTCCCTGGAGACCACACTGGACAACAAGATAGACACACTTTTGACTCCACAGGAGCAGAAAGCCACACTCAGGGTGAAGTCCAAGGTGAACAACCATGCCCTCAATCAGGAAGTGAGTGCCTACAACAATGATGAAAGGCTTGGACTGGAGCTGTCTGCAACCCTCCTCACCGGCCTCCTGAACACAGCTGCCAGTGAAGAGCAGGAATTCACAATTTCTGGTTTCCTGAAGTATGATAAGAACACTGACAGTCACTTGATTAACCTGCCCTTCCTTGAAAGTTTGCCTGCCATCCTGGAAAACATCAAGATCACTATTGTGAGCATGGCAGAGAAACTGCAGAATTACATTAACAGTGAAGAGATCAAGGCTAAGCTTGAGGCTCTGCCACAGCATGTGAGTGACTTTGTTACCAAACTGAATCTTGAAGGCAAGGCTGTCCAGCTCAAACAGGACCTGATTACCCTCACCCAGGTGTATGCCATCTCTCTGGAAGACCTAGAGGCCTTTCTGGTGAACCTCAAGACAGCTTTTGAAAAACTGCTTATTGATCTGTCATCCCGCATTCAGGGAATTGTTGATGTTACCAAGGATATGATTGCAAGTGGCATCCTGTCTGAAACTGTCATCCAGAGGCTCAACCAGGAGCTGAATGCCATCAACAAGGAGTATGAATTAACTACAATTATCATAGCTGTCATTGATGCCATTGAAGAGCTGATCAAGCAGATTGACATGCAGAAACTGAAGGACAGCAGCATTGCACTCCTGCACGACATTGATGCCCAGTTTGAAATCAAAGCTAAGCTTGAAAATGCAGTGAGTGAATTGAAGCAGTTCATTGAGAACTTTGACAGAACCCAATTTGTTGAGGATCTGAGGAACTACATTACCTCGCTCAACTTGGAAGCTTATGTTGAGCAGATGATAGATCAGTTTCAGCAAGATTGGCAAAGATTCAGCAAGGCTATTGAGCCTGTCAAGGCAGTGATTCAGGATTTTGACACCTTTGGTAAGTTGAATGCTTTCCATGCCAAGTTGACAGAACTGATTGTCAAATATGATGTTGACAAGAAGGTTGAAGCAGTCCTAGAGAAGGTTGTGGACCTCATTAAGCAATTCAAAATTGGTGAAACAATTCAGGTCCTTGTTAACAAGCTGAAGGTCATCGATATCCCAGGGAAGGTAATGCAGATGCTGGAGGAAACAATCAAATACTTGAAAGCTACTGAGATCAAACAGGTGATTGACCAGCTGAACGAGTATCTCGACTCTGTTATCCAGAAGCTGAAGTCATTTGATTACAATGCCTATGTGGATGAAGTCAACCAGATAATTGCTGAATACACTGCTCATGTAAACGAGCTAATCAAGGCACTTGAGATCCCACAGAAACTTCAGGCTTCAAGAGAGTTTGTCAACTTTGTTGTGTCATCTGCACTTAACTTCATTGAACATCTTAGGGAAATCAAGGTTGCAGACATGATCAAAACAGTGAAGGACATGGTCGACCATGCCATCCTTAATGACCTTAAGGCAATTTCGGACAGCCTGAAGCAGAGAATCACCGATATGGACCTCAGAAATTATATAATCTCATTCCTGCATCAGCTGAGCGAACAGTACACCATGGTTACCACCGTCATCAATGAGGTGTTCGGCAATGTGTTTGAGGTGATCCAGAAGTTTGCTGGTGAACAACAAATTGTCAGCGAGGTCAAGCAGATAATTGAGGGAGTTGTTACTGGACTGAAGACAGCTGAGCTGGACTTCCCTTCATTCACCATCCCTCTCACAGACCTGATCATACCCTCCATGAAGATCAGCCTGGAGAAGCTTCAGGAGATTGAAATTCCAACACAGCTGGATATCCCTGAGTTCACTATCCTGGGTTTCCACACAGTGCCAGCCACCACTGTTTCCTTTGACGATATCAAGCAGAAGGTCATAGAGCTCATCGACTTCATTGTCAACTTTGAGATCCAGATGCTTGATTTGGATGCTTTCTTTGGAGACCTGACCATGAGCTACCTGCCAACCCTACCTGACATTACTCTCCCAGAGATCACATTCCCAGAGTTCTCCTTCCCTGCCCTCCCTAAGGTGGCCGCAGAGAAGCTCCTAGAGATTCCAACTCTCCAGATCCCTGAGATCAAGCTCCCTGCCATCCCCAGTGAGATCAGTGTCCCTTGCTTTGGCAAGCTCTATGGTGAGATCAGTGTCATCACCCCAGTCTACAGCATCAGGAGCTCTGCTGAGCTCTGGAACAACACTGAAAATGAGATGACTCCTCAGTTCACTGCTCTCCTGGCCACCCAGGCCACATCACCCAGTATTGAGATCCTCAATTTCACCCTGAACTCCAGTGTTCGTGTTGCCATCCCCAAAATGAGACGCATGATTGTTGCAGAGACCCTTAAGTTCATTCACAATGCACTTGCAGTTGAACATCAGGCTTCAGTGATCATCTACGGATTCTCATCCCAGGCCTCAGCTAAGACCACAGTCAAGGCAACCACTGCACACTACACGGCTGACATTGTCAATAATGCATTCTTTGCTATGGAGGGTGGAATATCTGCCTCTGTGGACACCACCTACAAGCACCAGATCAATATCCCAATCCTTGGCTTCACCAATGGAGCCTCTGTGACCCAAAAGGTTGTTGCCCGCCTGGAGGACACAACAATCACTCTGACCGTTGGAAATGATGGTGCTATGAAGTTCAACTTTCACGAGGGCACACACAAGTGTGACCTTCACTTCGCCATCAGTCCCAGCACTGCTAAGCTGACAATCTCCGCTGACACCGACACTGTCCTTCTGAAGATGAAGCAGACCTTGAACGCTGATGCAGTCATGTACCGTCACATCACATTTGATGCCCGGTTTGAAGCAGAAGGCCCAGAGGTCAAGAACAGCCTTCTGGTGGCATCTGGAAATGCCGACTATGGATATTTGAAAATTGAACTGAAGGCAAACCATGACACAGAGCTTGTTGGAGATCTCAGTGGAATCCTGTCCAACTCACTCAACATTGTGATTAATCCAAGTGAGGTTGTCTTTGACTTCCAGAACAAGGGAAACACAAAGCTACGCTTCAACGAGGCACTGATGGCCAAGATTGATCTCCAGAATGACTACTCTGCCATCATCAAGCCTGAAGCTCAACAGATCAACACTGTGGCTCTTGCCCGTTTCAACCAGTACAAATACTCCTACAACTTCACTATTGACAACAACAAAAAGGAGGCTGGTATATTTGCTACTGTCAACAGTGAGGCTAATCTTGAATTCTTGACAACCCCTATCAGCATCCCTGAGATTGAGCTATCCTTCCTTAACATGCGCATCCCAGCCATCAATGATCTGAACCTGTATGAGCATACTGGCTTGAAGAACATCTTGACCACCACTGAGCAGTCTCTTGATGTTGATTCCAAGATCCTGTACCAGAAGGGTCAGTTTTACTCTCTGGGCAACCTGATAACCGAACTCTCCCTGAAGTCACCCATCTTCAATCTGAATGCCAATGCTGGACTTTACACTGAGGACGACGTTGTGTTCCGTCTCGGAGCTACCACAGCCTCCGTATTTGAAGCTCTTAAGGTCAAGCTTGATGGCACCAGCAGCCTGACCACCAAAAGAGGACTTAAGCTGGCCACATCCCTGTCTCTGGAGAATCCCCACATTGAGGGAAACCATGACAGCACAATCAGCCTGAACACTGACAACCTGGAAGCTGCGGTGTCTGTGGCTACCGGTGCAAAGATTGCTCTGCCCATCTTGAATCTGGAAGTTAGCCAGCAACTTGTTGCAGACACCAAGACCAAGCCAAATGCTGCCTCTACATTGAAGCTGAAAGGTGATTTCAACCTGCCCCTTATCAAAACAATTGGCAAGGCAGAGGCTGACCACAGCCTGAAGCTAGAGGGAACCCTTGAGTACATCTCCGTGGAGTCATCCATCCAGGGCACCATTGATGGCATAATCCTGGAATACAATGCTGTTTTGGGAGCTCTGGACAATGAAGCTAACATCTACCTGAATGCTGATGGCCTACGTTCCACCTCAAAGATCATTGCCAATGCCAAACTCAGCAACGGTGAGACAATTGTCCTGGAGATGGATGTGGATGAGAGCCTGGCTGTTGAGGCATCCGTGAGCCGTGTGTATGCAGTGCTGAAATTTATGAGCACCAATAAGGCCAATGTGATTACTTTCAACACCAATGGAAAGCATGTAGCCCATGCTACCATTGACTTTGCACCATTGACATCACTGACTGCTGATGTTGAGATTGACATGTTTCAACCAAGCAACATGGGTGACATTTCTCTCTTTGAGAAGACTGCTGTCGAGCTGACATGTACCAAGCAGAAGATCTCTACCACCGCCAAGATTGCTACTCCTGTGTACACCACAGAAATGGCAGCTGAGTTGGAGGGTGATTCCCCTGTCTTCAAAGCCACACTCAAGTCATCTGCTACCTCTGCCATTGTTCTCCTGGACTATGACATGGATGCTTCCATCAAAGCAAATGTTGAGAATGAAGCCCTGGGCTTGACTGGCAAGATTACCCTGACCCATGCTGACCTGACCATGGACATTCAGAATGTCATTACCCAGGCTATGAGTGCCTCCCGCCACACCCTGAATGTGGACATCACCAGCCCAACCTTCACTGATGTGAACTTCCGCTATGCTGCCCGCAGAGATGGCGTCAGTGCTTCCATCTCTACTCCGTCCACTGGGTTCTTGGGTCTTCAGCTCCAGGGCAGGATCCCATCTCAGCTGAGCACTAGACTCTACAGCCGTTATGCTTCTGCCCCTGAGGATGATGTTGACATCTTGGTCATCAGAGCTACTGCTAAGGATGTCGATAAGATAAAACTACAGGTTGCCTACAACATGAAGGCTCCCCACGACATGCTCCTGGGTCTGAAGGAGAGACTCCCTGCCATCACATCCACCCTGAACAGCTTCTCTAACAAGTATGAGATCTTCGGGCACGTGGAGGGGCTGAAAAGCTCCATCATCAACCTCATTGAGGAAGCCTACACTGCTGCTAACAGCCACGCAGCTGAGCTGAGCCAGCTGTCAATCCTCTTCAGGAACACTGTTTTCGAGTTCCAGAAAACCATCCAGGTCTTCCTGGATGCTGCCATTAAGTTCCTTAGGGAGACAGAGTTCAAGCTCCCTGGCTCTGAGGAAATTACCACCCTGCCTGAGGTCCTCAAGCAGCTGACCACCAGCATTGCCACTATGGTTGAGCAGGCCATCCAGATGCTCATAGACAGCGCAGAGGCCTCCTTCAATGCTCTGGTCGATATGATCAGCGACATCCAGGTCACTATGCCAATCGGTGATGTGATGACTGGAGCCCAGATTATAGATAACATGAAGCATGCTCTTGCCCAGCTTGTGGGTCTGGTGAAGCATTTGGAGAGCCTTGACATGGTCCTGGAGAAGCTTGGCGAGACCCTGAAGGTTATTGTTGAGAAGGCCCGGGAGTTTGTTGACACTCTGAAGTCTGACTACCTGGATGCCGTCGCTATCTACTTCAACGCTCTGTACAATAACCTTGTCGGCGTGATCAAGACCGTCCTGGACCAAGTCAATACTGTGTTGAACATGGAGCAGGTGAACTTAGCAATTGAACACATCGCTGACATGGTTCTGTCTGTGGTTAACCAACTCAACCTCGCCATCACTGGTCTTCTGCAGCAGGCTTCTGAGGAAGCCCAGGCTTTCATCAAAGTTAGCGGTGGAAGGCTTGAGATTGAGCTTCCCTTTCCCTTCCACCAGTGAGAACCTCACAGACTGAACCCTGAGTCTAACACTACAATGTGTTTAACATTATGCTATTCTGAGGCACAGGGCTGGGAACGTACCTCAAACAAGTATTTCAGCACGTCTTTAAAGCCTTTAGGTAAACATGCAGCTATTATTTGATCATTTTTGTGTAAATGACAATTGGTACACTTACCAACATAAAAATGAAATACTGTTGAGTCCTATTTCCCTATCTGTCTGTACCATCTCAGGTCTTTTGCAGACTCCATCAGGTTTTCTCGAATGGTCTGTATGGCTCCATCCATCTTCCCATCAATATTTTGACCATCTTCCCTGTCCCTGCTGAAAAGAGGCCCACATGAATGCTGCCACCACCCATGTTTGACAGTGGGGATGGTGTGTTCAGGGTGATCAGCTTGTGTTGCTTTTACGCCAAACATAACGTTGTTGCCAGAAAGTTCAATTTTGGTTTCATCTGACCAGAGCACCTTCTAACTTCTTCACAACAGTATCTCGGACCTGCCTGGTGTGTTCCTTGTTCTTGATGCTCTCTGCGCTTTTAACGGACCTCCGAGACTATCACAGTGCAGGTGCATTTATACGGAGACTTGATGGTGTTGTAGTTTCATCGTCATTTAGGTCAACTTGGATCATTCAGAGATCCCCACTGGCACTTGTGAAGGTGGTAAATTACCTTTTAATGGCATCGGACCGAGGCTCTGCATCTGTCCTCGTGCTCCTAGACCTTAGTGCTGCTTTTGATACCATCGATCACCACATTCTTTTGGAGAGATTGGAAACCCAAATTGGTCTACACGGACAAGTTCTGGCCTGGTTTAGATCTTATCTGTCAGAAAGATATCAGTGTGTCTCTGTGAATGGTTTGTCCTCTGACAAATCAACTGTAAATTTCGGTGTTCCTCAAGGTTCCGTTTTAGGACCACTATTGTTTTCACTATATATTTTACCTCTTGGGGATGTTATTCGAAAACATAATGTTAACTTTCACTGCTATGCGGATGACACACAGCTGTACATTTCAATTAAACATGGTGAAGCCCCAAAATTGCCCTCGCTAGAAGAATGTGTTTCAGACATAAGGAAGTGGATGGCTGAAAACTTTCTATTTTTAAACTCGGACAAAACAGAGATGCTTGTTCTAGATCCCAATAAACAAAGAGATCTTCTGTTGAATCTGACAATTAATCTTAATGGTTACAGTCGTCTCAAATAAAACTGTGAAGGACCTCGGCGTTACTCTGGACCCTGATCTCTCTTTTGAAGAACATATCAAGACCATTTCAAGGACAGCTTTTTTCCATCTACGTAACATTGCAAAAATCAGGAACTTTCTGTCCAAAAATGATGCAGAAAAATTAATCCATGCTTTTGTTACTTCCAGGTTAGACTACTGCAATGCTCTACTTTCCGGCTACCCGGATAAAGCACTAAATAAACTTCAGTTAGTGCTAAACACGGCTGCTAGAATCTTGACTAGAACCAAAAAAATGTTCATATTACTCCAGTGCTAGCCTCTCTACACTGGCTTCCTGTCAAGGCAAGGGCTGATTTCAAGGTTTTACTGCTAACCTACAAAGCATTACATGGGCTTGCTTCTACCTATCTCTCCGATCTGGTCCTGCCTTACATACCTACACGTACGCTACAGTCACAAGCCTCCTTATTGTTCCTAGAATTTCTAAGCAAACAGCTGGAGGCAGGGCTTTCTCCTATAGAGCTCCATTTTTATGGAACGGTCTGCCTACCCATGTGAGAGACGCAGACTCGGTCTCAACCTTTAAGTCTCTACTGAAGACTCATCTCTTCAGTGGGTCATATGATTGAGTGTAGTCTGGCCCAGGAGTGGGAGGGTGAACGGAAAGGCTCTGGAGCAATGAACCGCCCTTGCTGTCTCTGCCTGGCCGGTTTCCCTCTCTCCACTGGGATTCTCTGCCTCTAACCCTATTACAGGGGCCGAGTCACTGGCTTACTTGTGCTCTTCCATGCCGTCCCTAGGAGGGGTGCGTCACTTGAGTGGGTTGAGTCACTGACATGATCTTCCTGTCTGGGTTGGCGGCAGAGGGAGTTTTTTCTAGCCATCGTGCTTCTACACTTGCATTGCTTGCTGTTTGGGTTTAGGCTGACGAGCACTTTGTGACATCAGCTGATATAAGAAGGGCTTTATAAATCCATTTGATTGAAAGCAAGTCTAAGAAGCGGTAGGGTAGATCCGTTTTAGCGTCTTTCAGTTTTGTACACCAGCTTCAAACAATCTTGTTGATTATGTAAAAGATCATTCCAAGAGTTTAGATGGTACAATTATTCCCTACACTATACTTGCTGTCACAAACTGGAATTAGGCAAACTATTTGAATTTTAGCAACCAGGAAATGGTGGGGCGATTGCTGCATGGTGCATCTTTAATGCTAAAATCTGTTTTGGTTTTTAACTGGTTTTGACTGTCCAAACAAAAAGTGACCAAATCAGATGAATGGGTGTTCAGACAGCAGTCATTGCTGACAGGGCTACACTAGTTGTCATTAACGACTGGGGTGTGGTGTAAGCTGATTGGTGGCGGTGCTCCCTATCACTTATGTAGTTAGCTAAGATAACAATGCCTGGCATAGACATTTCCCGGTTGCTTTAAATGTTCAGAAACACTTTTAAAGCCTCAAAAGGATGAGATGACCAAACTTTCAAAACGAGTGCTATTTTGGCTAGCCACAGCAATCAATCAACTAGCTAGCAGTTTAGCTCTCTAGCACACCCAATCATTTGTAAACAATTAACAAAAGCTAGGTAGCTACCACATGTTCTTGTCAAACTGTCAACAGAGAAGCTATCAAGCAACAACATAAGCCAAATAACAGTAAAAACTATTTGAGGGAAAATAAATCAGATTTGACTGTTCAGACAAGTTGCACGGCCAGAAATGAGATTTGTATCCGATTTCAAACCACCTACGGAGGTACCTGTAGAGGCATATATAGAGGTACTGGAGTTGGGGTCCGTGGTGATCCTGTTATGAGGACACAGTGACGGGGTTGAGGGAATCGTTCCTGCTGAAGAACTTGGTGAAGGCCTCTTCTAGGCTGACTTGCCTAGTTAAATAAAGGTACAAAAAAATACAAAAAATATCACTAGTCTAGAAACACCAAACTAACAATACCTAAAGCATGGTTTACCAAATGTTTTACTTCTTCAATTAGCCTTTGATCAACAAAATTGGCCAATTTTAGCATGGTTTACGTCATGTATAAAAAGTACCCTTACATATCCTTACTTAAAATACACCAAAGGATGGTTTTGGTGAGTAGCAGAGAGAATATTTAAGCTTTATGGTCTTCTATGCATATTCTATACTGTATTTTGATATTATAAGGATGCTAGAATTAGCATTGTTATTCAACAATTCTTGGTATGAACCTTCTTTCATGTTGACATTTGCTGGGCGCATATCTTGTCTGTCTTGTATTTACAGTGTATAATTGAGTTACTGCATTGACGCCAGAGCTTTATAGAAGATACTTAAAATTCTTTTTGCTTTCATCAAGGATAATTTTGCAGGGCTGGTTTTACTCTGAAGTGTGTTAAGAACATATGTTTTAGGTTAGCCGCCATTTTCTAAATGTGAGTGTGTCCGCTGCATGCCTTAGTTAATGACCATTTTCAGGAGACCCAGAAAGGGTTTGTACACTCGTGTGGAGGTCCACTTGTGTTAGACCAGCCACAAAGAAGTGTGCATTAGCACGGGTTTAGAATTATACAGAGTTCTGTAGACAGTGACTTCCTTCATCCACTATTTAGACCAGCAATTATGCCACCAGCCAAAGTGGCAGTCTTTAATGCCGTAGTACATACTTTGTAAATATTAAAACAGAAAACACTGATTATGACACCAAACCTCATTCTTATTAAGTCACCTGCATTGCTTGCTGTTTGGGGTTTTAGGGGGTTCTGTACAGCACTGAGATATCAGCTGATGTACGAAGGGCTATATAAAATAAATTTGATTGATTGATTGATTGATTGTGTGCGGCTGGAAACCCATTTCATGAAGCTCCCAAATAACAGTTTTTGTTGCTCCAGAGGCAGTTTGGAACTTGAAATTGAGTGTTGCAACCGAGGACGGACGTTTTTTAAGTGCTTCAGCACTCTGCGGTCCCGTTCTGAGCTTGTGTAGCCTAACACTTTGGGTGAGCCGTTGTTGCTCCCTAGAACGTTTCCATCACCATAGCAGCACCCTACAGTTGACCAGGGGAAGCTCTAGCAGG
--
>Locus_10_Transcript_253/471_Confidence_0.000_Length_12338
CAGACGTGTGCTCTTCCGATCTGCAAAGCTCTGCCTTTTGCTACTTCTGAGCACCCTTGCCTTGGCCTATGCCCAAGACAATGCTGAAGAAGAAAATCCCACATGCTTATTGGCAAAAAGGTATAAGAGCCTTCACAAATATGAATACCAATATGAAGCAGAGTCCCTGAATGCCGTGAATGGAGCTTCCAACCTCAGGAACGGACCAAAGGCCTCTTGCAAGGTCGAGATTGAAGTTCCTCAGTCTTGCAGCTACATCCTGCGCACCACAGGCTGTAGCTTGAGTGAGGTTGTTGATATGGACGCAGAGGGCAAACCTGTGTTCGGACCTGCCCCCGGATCTGATACCTTCGCTGCTGCCATGGAGAAACATCCTCTGAAGTTTGTGGTTGAGGGAGTGTATGATGTGAAACTGTACCCTGAGGAGGATGAGTCCGTGACCATCTTGAACATTAAGAGAGGTATCGTCTCTGCTCTTGCCGTGCCCCTGCTGGAAGAGGAGAACAACAAGAAAATGCCCACCATCCATGGCATGTGCAAGACCAACTACAAAGTCAATGCCATGGAGAACATCGCTACTGACATCTCTCTCAACAGGGACTTGTCCAAATGCGACCACTTCATCCCCCAGAGGGACCACACCAGCCCCCTGGCCCTCATCTCTGGCATGCACTATCCTCTTGCTCAGCTGATCAGAAGCTCCCAGACCTGCAACTACAAGTTTGACAATGACAAGAAGCACATGATCTCTGGTGCCTGCACTGAGAACCACATCCTGGTGCCTTTCTCTCACAAGGGAGAGTATGGAGTTACCAACGTTGGCAAGCAGTTCCTGACTCTGCTCGATGTTTCCACATACAATGAGAGAGTTTTTGACCACAATGTGGCCAACCTCAAGGGTCTGCCAATGGAGGCTGATGAGGACAAGAGCGTTGTTCAGGACAAGGATGCTCCTCTGGCTGTCCTGAGGGAACTGGCCACTCTGTCCAACGGTGAGAAGCGAGCCCACCTCTTCCAGCAGCTTGTGAGCATGGTCCGTGGAATGAAGGCTGAGACCCTGAGCCCTGCTATCCCCGAGGCCCTGAAGGTATCCGGACCCCTGACCTACCAGGTTCTGGCCCAGTGCGGTACCCCAGAGTGCAGCAGTGCCATCATGCAGATCCTCAGGACCTTTGACAACTCTGCCTTTGAGGTTGATGCCATCGTGTTCGCTATGGGACTGGTCCCCAACCCCTCTGCCCTCCTGGTCAACGACATGCTGGCTATGGCACGGTACAAGCAGAGCAAGCCTATCCTGTATGCCCTGAGCAATGTTGTCAAGAGGTTCTACAAGGCCGAGGGCAAAGTGACCCCTGAGATCGAGGCTGTGGCTGAGTTTGCTGTTGCCCAGCTGGGTGACTGCACCGGTGACAATGAGCAGAACTTCCTGGTCCTGAGGGTTATTGGTAACATGGCTGCAGCCATGGGAGCCGCCAGTCCTGCCCTGAAGTCTGCTATGATCCAGTGTGTAAACGAGCCCGCCGCTTCCTTGGAAGTCCAACAGGCTGCCATTCAGGCATTCAAACAGACCCCTGTCCCTGAGGAGGGCAGAGAGGTGCTCATGCAGGCTCTTTTGAATGGTGCTAGCCCCCTGCAGAAGCGCGTTGCTGCCTACCTGGTGCTGATGAAGGACCCCCAGCCTGCTGAACTAGCTCAGCTGGCCGCCGCTCTGCCCATCGAAGAAGACCAGCAGGCCAAGAGCTTTGTCATCTCCCACCTGACTAACATACTGGCATCCACAGCAGCGGAGACCCAGGAGCTGAGACAGAACATTCTTGATGCCCTGCAGGGCAATGAGGTTGGAACTGTCATGGATCCCACCAAGTTCTCCCGCAACTACATCATTGGATCTGTGCAAGGAAATATGCTCTTTGAGGGCACCAGCTATCTGCCCAAGGAAGTCATGCTGGAGATGACCCTGAAGGCCTTCGGCTACAATGTGGACATGGTGGAGGTTGGCATGGAAGGCAAAGGACTTGAGCCAACTGTTGAGGCTTTGTTCGGAGAGAACGGATTCTTCCCTGACACGGTTCTAAAGGCCGTCTACTTCGTTTCTGACAAGATGCCCCTGCAGGTCAATGAGGTTATGAAGAGGATGATGCCCGCTCTGAAGAAAGACAGAATGAAGAGACAGGCTTCCCAGAACATCGTGAGAGAAATCGGCCGCAACCTCAACAGACTGGTCAGGGATCTGAAGGCTCAGGAGTCCCCTGAGGCTATGATTTACCTGAGACTGCTGGGAAATGAACTTGGATACCTGAAGACCAATGAGCTAGAGAAGATGGCCTACTCTGCTGGTCTGATGATTGACAACGTACTCAAGATGTTCCCCACAGATCTGATGAAGGGACTGATGACCAACGCTGACAATGAAGTCTTCGCCCATTACATCTTCATGGATAACGAATTCTTCCTGCCAACTGCCACTGGTGTGCCACTGAAGATTGCCCTGTCTGGTACCTTCACCCCTGGCATCAAGGGAGGACTGCACATTACACCTGACATGAGCGAGGTCTCATTCATGCCCTCCGCTGGAATTGAGTTTGTGGCCCGGGTTGGTTCCCACATTCCTGAGTACCTTCTCTCTGGCCTAGAGATGCATACCAGCCTATACCACGAGAGTGGGCTCAGCGCTAAGCTCGTCATGGCTGACAAACAGATCAAGCTGACCATCCCTGCTCCTCAGGGTCCTGCCAAGCTCATCAGCATCACCAACAAGCTGTTCGAAGTGACCTCTGCTGGAGTGAAACCCATCCCGTCTCTGGTAGAGGACAGAATTGATGTGTCTGAGTGCACTCCATTCTTAGCTGGTATGAAGTACTGCACCACCCTTCAGTACTCTGATGCTAGCTCCCATGACACTGCACCCTACTTCCCCTTTACCGGAGATAGCAAGCTTGCTGTGGAGCTCCACCCCACTGGGGATGTCACTGAATACACGGCCACCATCGGCTACGAACTCCTCAGGGAGGGAGAAGAAGGTCGTCAGAAAGTTGACACTGTAAAGGTGGTCCTGAAGGCAGAAGGTGCTGACCCCACAGCCACAGCCACTGTGAAGTACAACAGGAGGAAGAATGTCCTCACCACCGACATCCAGATCCCTGACTTTGACTTGGAGGCCGGAATCAGACTGGGCGTTGTTGATGGCAACACCAAGGGCAATGGAATACACTCCATCTCCTTTGACCTCATCAACAAGAACATCCCTCAGCTGTCGCTGGTTGGCCGCGCTAAAATTGAGGCCATGAAGGATGCTATGCTACAGGTGCAGCTGCTTGTCCCTTCAATCAAGGCGGACGCCACAGTTACAGCAAACGTGAAGCGTGGTGAGGAACTGGAACTTGAGCTTGAGAGTGACATCAAGCTCCCAGAGACCACCTCAGTGCAAAAGATCACCCTAAAATATGATGACGAGAAGATTGTGGCTGAGGTCAAGTCTGACATGAACTCTGAGATCCAGAACATCCACCCTTATGCCGAGGCATTCCAGAAGATGGTCAGTGATGTTCTTGATCAGCAGGTGGGCCAGACTGACATGAAGGTCCGTCACATCCTCACCAAGTCTGTGGAGGAAACCAACAACTACCTGGAGAAATATGCTGCTGATATCCCATACATGCAGAACCTGAGAGTCCCTGAGATGCCGGAGATGACTCTGCCTGAGAAACTGTTCCTGAATGCTGAGGCCACAGCTGCTTACCACTTCAGCAATGAGCGTATCTTCATCGCCATTCCCCTGCCTCTTGGTGGAAAATCATCTGAGGAGCTGAACTTCCCAGCTGCACTGACCACACCACACCTGGCTCTGCCCCTGCTTGGCCTGGACATTGCATCCATGGAGATCCCGATCCCTGAGCTTTTCATCCCAGAGACCCTTGATGTGTTTGTGCCCCTCTTTGGAAAAGCTCAGCTGTCCACAAAAGTGAAGAGCAACTTCTACAACTTGGAGGGCTCAGTGTCTGCTGGCAAAGATGCCGCTGAGACACCAAGCTATTCTGCCAAGTTTGATGTGACAGGCAGCTGCTCAATGGAACTCCTGTGCATCAAGATTGAAGGATCTGGATTGCTTGCCACCACTCCTGCTGATTCCATCAAGGCCCATGTGAAGACCTCCGTGAGCCACAAGCTCATTGATGCCAGCATTAGCATAAGGGAAGTTGGCACTGTTACAGACAACAAGATCAATGTGAAATCCAGCAGCAAAATCGAAGCAACAAGCCCCATGGGTCTGAGTGTAAACCTAGAGCACACCGGCCAAGTTGGCTTCAATACTGAAGCGCCAATACTGGCTCCAACACTGAAGATCTCTGGTGATAGCAACTTGGAGGGAACAGTCAAAGCAGGACCTGTCTATGGCACCACAATCACCACCCAGTCTTTTACAATCTTCCCATTCAGACCAGAGGCAAAGATTGATTCTTCCCTGAAAATTGATTCAACCATTCTTATGGCCCAGAACACCATTGCTGCATTGTTTGCCAATGGTGAGCTGTCTGTTGTGTCTAACACGAATGCATTTGAAGACATCCTGACCCATGCTGCTGAACTTGCCTTCAAGGATAACCAGCTGTCCCTGAAATGTGACACCAATGCCCTTGCCCTTGGCATGAATATCCACAACCAGGTTGAGGGTTCTGTTGGCTCTGGAGCAGTCACAATCAAGATGGAGACCAACACTGAATACTCAACGAATCGCATATACTCTCTTCTCACTGGCTCCCTGGATGTCAATGGCCTGGCTGTAAACAGTGATGCCACTGTAAAGCTGCTTGAGAACAAAGCTGCACACAAAGCTACTCTGACAATGAACAAGGATGGACTGGCCACAAGCGGAACAACCACCCTGCAGGGCCCGTTCGCCATGGAGAACACCTTCAACGGTGGAATTGATGCCTCCAAGGCTACTCTGTCCATTGAGACCAAGAGTGCATTGGATTACATGAAGGTTGAGAATGCCAACTCACTCACCATCACTCTCTCCACCCTTGCCTTCACCTCAAAGGCTGAGGCCATCGTCAGCGAGAGCACTTCCTATACACATGACATCACCATTGACCTGCAGGACTACACTGCCTCTGTAAATGTGAACAATGACCTGACACTGCTGGGAGCCAACCTAGTCAACGAGGCTCAGCTGAAGGCAGTGATCTACAAAATTGACTTTACTGGAAGCCTGAAGGGGGCATATGGTGAGGAAGAGCTCAAACACACCTATGAGATCAACTATGCAGACTTGACAGCTAATGCTAAGTGCAGCACTACTGGAAAGCTCCTCGGTGCTCACATGAGCCACAACACTGAGCTTGAAATTGTTGGCCTTGCTGCAAGGATCCAAAATGATGCCCGCTTCAACTCCCAGCCTTTCCGCTTCGACAACACCATCCGTGCCAGCATTATTCCCTTCGACTTCAATCTTGACGCCATCTTCAATGCTGATGGTGACCTGATCTTGTATGGCAAGCAGAGCGCTCAGCTCTATGGAAAGTTTCTTCTTAAAAAGCACAGCCCCTGGCTTTTGCCAGCTCTCATGAATGCAGAGCCTCCATCACTCAGAAGCTGGACAATGGCTTCTCCCTGGAGACCACACTGGACAACAAGATAGACACACTTTTGACTCCACAGGAGCAGAAAGCCACACTCAGGGTGAAGTCCAAGGTGAACAACCATGCCCTCAATCAGGAAGTGAGTGCCTACAACAATGATGAAAGGCTTGGACTGGAGCTGTCTGCAACCCTCCTCACCGGCCTCCTGAACACAGCTGCCAGTGAAGAGCAGGAATTCACAATTTCTGGTTTCCTGAAGTATGATAAGAACACTGACAGTCACTTGATTAACCTGCCCTTCCTTGAAAGTTTGCCTGCCATCCTGGAAAACATCAAGATCACTATTGTGAGCATGGCAGAGAAACTGCAGAATTACATTAACAGTGAAGAGATCAAGGCTAAGCTTGAGGCTCTGCCACAGCATGTGAGTGACTTTGTTACCAAACTGAATCTTGAAGGCAAGGCTGTCCAGCTCAAACAGGACCTGATTACCCTCACCCAGGTGTATGCCATCTCTCTGGAAGACCTAGAGGCCTTTCTGGTGAACCTCAAGACAGCTTTTGAAAAACTGCTTATTGATCTGTCATCCCGCATTCAGGGAATTGTTGATGTTACCAAGGATATGATTGCAAGTGGCATCCTGTCTGAAACTGTCATCCAGAGGCTCAACCAGGAGCTGAATGCCATCAACAAGGAGTATGAATTAACTACAATTATCATAGCTGTCATTGATGCCATTGAAGAGCTGATCAAGCAGATTGACATGCAGAAACTGAAGGACAGCAGCATTGCACTCCTGCACGACATTGATGCCCAGTTTGAAATCAAAGCTAAGCTTGAAAATGCAGTGAGTGAATTGAAGCAGTTCATTGAGAACTTTGACAGAACCCAATTTGTTGAGGATCTGAGGAACTACATTACCTCGCTCAACTTGGAAGCTTATGTTGAGCAGATGATAGATCAGTTTCAGCAAGATTGGCAAAGATTCAGCAAGGCTATTGAGCCTGTCAAGGCAGTGATTCAGGATTTTGACACCTTTGGTAAGTTGAATGCTTTCCATGCCAAGTTGACAGAACTGATTGTCAAATATGATGTTGACAAGAAGGTTGAAGCAGTCCTAGAGAAGGTTGTGGACCTCATTAAGCAATTCAAAATTGGTGAAACAATTCAGGTCCTTGTTAACAAGCTGAAGGTCATCGATATCCCAGGGAAGGTAATGCAGATGCTGGAGGAAACAATCAAATACTTGAAAGCTACTGAGATCAAACAGGTGATTGACCAGCTGAACGAGTATCTCGACTCTGTTATCCAGAAGCTGAAGTCATTTGATTACAATGCCTATGTGGATGAAGTCAACCAGATAATTGCTGAATACACTGCTCATGTAAACGAGCTAATCAAGGCACTTGAGATCCCACAGAAACTTCAGGCTTCAAGAGAGTTTGTCAACTTTGTTGTGTCATCTGCACTTAACTTCATTGAACATCTTAGGGAAATCAAGGTTGCAGACATGATCAAAACAGTGAAGGACATGGTCGACCATGCCATCCTTAATGACCTTAAGGCAATTTCGGACAGCCTGAAGCAGAGAATCACCGATATGGACCTCAGAAATTATATAATCTCATTCCTGCATCAGCTGAGCGAACAGTACACCATGGTTACCACCGTCATCAATGAGGTGTTCGGCAATGTGTTTGAGGTGATCCAGAAGTTTGCTGGTGAACAACAAATTGTCAGCGAGGTCAAGCAGATAATTGAGGGAGTTGTTACTGGACTGAAGACAGCTGAGCTGGACTTCCCTTCATTCACCATCCCTCTCACAGACCTGATCATACCCTCCATGAAGATCAGCCTGGAGAAGCTTCAGGAGATTGAAATTCCAACACAGCTGGATATCCCTGAGTTCACTATCCTGGGTTTCCACACAGTGCCAGCCACCACTGTTTCCTTTGACGATATCAAGCAGAAGGTCATAGAGCTCATCGACTTCATTGTCAACTTTGAGATCCAGATGCTTGATTTGGATGCTTTCTTTGGAGACCTGACCATGAGCTACCTGCCAACCCTACCTGACATTACTCTCCCAGAGATCACATTCCCAGAGTTCTCCTTCCCTGCCCTCCCTAAGGTGGCCGCAGAGAAGCTCCTAGAGATTCCAACTCTCCAGATCCCTGAGATCAAGCTCCCTGCCATCCCCAGTGAGATCAGTGTCCCTTGCTTTGGCAAGCTCTATGGTGAGATCAGTGTCATCACCCCAGTCTACAGCATCAGGAGCTCTGCTGAGCTCTGGAACAACACTGAAAATGAGATGACTCCTCAGTTCACTGCTCTCCTGGCCACCCAGGCCACATCACCCAGTATTGAGATCCTCAATTTCACCCTGAACTCCAGTGTTCGTGTTGCCATCCCCAAAATGAGACGCATGATTGTTGCAGAGACCCTTAAGTTCATTCACAATGCACTTGCAGTTGAACATCAGGCTTCAGTGATCATCTACGGATTCTCATCCCAGGCCTCAGCTAAGACCACAGTCAAGGCAACCACTGCACACTACACGGCTGACATTGTCAATAATGCATTCTTTGCTATGGAGGGTGGAATATCTGCCTCTGTGGACACCACCTACAAGCACCAGATCAATATCCCAATCCTTGGCTTCACCAATGGAGCCTCTGTGACCCAAAAGGTTGTTGCCCGCCTGGAGGACACAACAATCACTCTGACCGTTGGAAATGATGGTGCTATGAAGTTCAACTTTCACGAGGGCACACACAAGTGTGACCTTCACTTCGCCATCAGTCCCAGCACTGCTAAGCTGACAATCTCCGCTGACACCGACACTGTCCTTCTGAAGATGAAGCAGACCTTGAACGCTGATGCAGTCATGTACCGTCACATCACATTTGATGCCCGGTTTGAAGCAGAAGGCCCAGAGGTCAAGAACAGCCTTCTGGTGGCATCTGGAAATGCCGACTATGGATATTTGAAAATTGAACTGAAGGCAAACCATGACACAGAGCTTGTTGGAGATCTCAGTGGAATCCTGTCCAACTCACTCAACATTGTGATTAATCCAAGTGAGGTTGTCTTTGACTTCCAGAACAAGGGAAACACAAAGCTACGCTTCAACGAGGCACTGATGGCCAAGATTGATCTCCAGAATGACTACTCTGCCATCATCAAGCCTGAAGCTCAACAGATCAACACTGTGGCTCTTGCCCGTTTCAACCAGTACAAATACTCCTACAACTTCACTATTGACAACAACAAAAAGGAGGCTGGTATATTTGCTACTGTCAACAGTGAGGCTAATCTTGAATTCTTGACAACCCCTATCAGCATCCCTGAGATTGAGCTATCCTTCCTTAACATGCGCATCCCAGCCATCAATGATCTGAACCTGTATGAGCATACTGGCTTGAAGAACATCTTGACCACCACTGAGCAGTCTCTTGATGTTGATTCCAAGATCCTGTACCAGAAGGGTCAGTTTTACTCTCTGGGCAACCTGATAACCGAACTCTCCCTGAAGTCACCCATCTTCAATCTGAATGCCAATGCTGGACTTTACACTGAGGACGACGTTGTGTTCCGTCTCGGAGCTACCACAGCCTCCGTATTTGAAGCTCTTAAGGTCAAGCTTGATGGCACCAGCAGCCTGACCACCAAAAGAGGACTTAAGCTGGCCACATCCCTGTCTCTGGAGAATCCCCACATTGAGGGAAACCATGACAGCACAATCAGCCTGAACACTGACAACCTGGAAGCTGCGGTGTCTGTGGCTACCGGTGCAAAGATTGCTCTGCCCATCTTGAATCTGGAAGTTAGCCAGCAACTTGTTGCAGACACCAAGACCAAGCCAAATGCTGCCTCTACATTGAAGCTGAAAGGTGATTTCAACCTGCCCCTTATCAAAACAATTGGCAAGGCAGAGGCTGACCACAGCCTGAAGCTAGAGGGAACCCTTGAGTACATCTCCGTGGAGTCATCCATCCAGGGCACCATTGATGGCATAATCCTGGAATACAATGCTGTTTTGGGAGCTCTGGACAATGAAGCTAACATCTACCTGAATGCTGATGGCCTACGTTCCACCTCAAAGATCATTGCCAATGCCAAACTCAGCAACGGTGAGACAATTGTCCTGGAGATGGATGTGGATGAGAGCCTGGCTGTTGAGGCATCCGTGAGCCGTGTGTATGCAGTGCTGAAATTTATGAGCACCAATAAGGCCAATGTGATTACTTTCAACACCAATGGAAAGCATGTAGCCCATGCTACCATTGACTTTGCACCATTGACATCACTGACTGCTGATGTTGAGATTGACATGTTTCAACCAAGCAACATGGGTGACATTTCTCTCTTTGAGAAGACTGCTGTCGAGCTGACATGTACCAAGCAGAAGATCTCTACCACCGCCAAGATTGCTACTCCTGTGTACACCACAGAAATGGCAGCTGAGTTGGAGGGTGATTCCCCTGTCTTCAAAGCCACACTCAAGTCATCTGCTACCTCTGCCATTGTTCTCCTGGACTATGACATGGATGCTTCCATCAAAGCAAATGTTGAGAATGAAGCCCTGGGCTTGACTGGCAAGATTACCCTGACCCATGCTGACCTGACCATGGACATTCAGAATGTCATTACCCAGGCTATGAGTGCCTCCCGCCACACCCTGAATGTGGACATCACCAGCCCAACCTTCACTGATGTGAACTTCCGCTATGCTGCCCGCAGAGATGGAGTCAGTGCTTCCATCTCTACTCCATCCACTGGGTTATTGGGTCTTGAACTCCAGGGCAGGAAACCATCTGAGCTGAGCGCTAGACTCTACAGCCGTTATGCTTCTGCCCCTGAGGATGATGTTGACATCTTGGTCATCAGAGCTACTGCTAAGGATGTCGATAAGATAAAACTACAGGTTGCCTACAACATGAAGGCTCCCCACGACATGCTCCTGGGTCTGAAGGAGAGACTCCCTGCCATCACATCCACCCTGAACAGCTTCTCTAACAAGTATGAGATCTTCGGGCACGTGGAGGGGCTGAAAAGCTCCATCATCAACCTCATTGAGGAAGCCTACACTGCTGCTAACAGCCACGCAGCTGAGCTGAGCCAGCTGTCAATCCTCTTCAGGAACACTGTTTTCGAGTTCCAGAAAACCATCCAGGTCTTCCTGGATGCTGCCATTAAGTTCCTTAGGGAGACAGAGTTCAAGCTCCCTGGCTCTGAGGAAATTACCACCCTGCCTGAGGTCCTCAAGCAGCTGACCACCAGCATTGCCACTATGGTTGAGCAGGCCATCCAGATGCTCATAGACAGCGCAGAGGCCTCCTTCAATGCTCTGGTCGATATGATCAGCGACATCCAGGTCACTATGCCAATCGGTGATGTGATGACTGGAGCCCAGATTATAGATAACATGAAGCATGCTCTTGCCCAGCTTGTGGGTCTGGTGAAGCATTTGGAGAGCCTTGACATGGTCCTGGAGAAGCTTGGCGAGACCCTGAAGGTTATTGTTGAGAAGGCCCGGGAGTTTGTTGACACTCTGAAGTCTGACTACCTGGATGCCGTCGCTATCTACTTCAACGCTCTGTACAATAACCTTGTCGGCGTGATCAAGACCGTCCTGGACCAAGTCAATACTGTGTTGAACATGGAGCAGGTGAACTTAGCAATTGAACACATCGCTGACATGGTTCTGTCTGTGGTTAACCAACTCAACCTCGCCATCACTGGTCTTCTGCAGCAGGCTTCTGAGGAAGCCCAGGCTTTCATCAAAGTTAGCGGTGGAAGGCTTGAGATTGAGCTTCCCTTTCCCTTCCACCAGTGAGAACCTCACAGACTGAACCCTGAGTCTAACACTACAATGTGTTTAACATTATGCTATTCTGAGGCACAGGGCTGGGAACGTACCTCAAACAAGTATTTCAGCACGTCTTTAAAGCCTTTAGGTAAACATGCAGCTATTATTTGATCATTTTTGTGTAAATGACAATTGGTACACTTACCAACATAAAAATGAAATACTGTTGAGTCCTATTTCCCTATCTGTCTGTACCATTTTGATCATTGTCTTGTTGGAAGAAAAATCTCCGTCCCAGGCCTCAGGGTCCTTTGGCCGGAATCCATCAGGTTCTTCCAGAAGGTCCTGTATGGTTCCATCCATCTTCCCATCAAATTCCATCCATCTTCCCATCAATTTTAACAATTTAGTGCAGTTCATGGTCAGTTTAGCCCACGTCTGTGCTAGACATACAGATAAGATGCCTACTACGTGACTGTCTGTTGTGAGCACTCAGAGCAACATCAACAGACACGTGAGGATCATTATCTTCGCCGTTTGAATAATTTATTACAATATTCAGTCATTTTCAGTTGAAATTCTCCAGCAATACATTTTTAAAGAGAACATGTACAAATTTACACAGCACAAATTACTACCATTTTATCATATAAAGAACATATGTCAACAATGTCAGCAGTGAAAAAGTTAATGCAAAAATACTTAAGCCTTCATCATCTTAAGACAATTCTTTGAGGTAAAATTGTCCCATAATTAAACTACTTCAACCTCAAAATATCCATCTATCTTCAATACTCCAAGTAGTGGATTAGTTGTTCGAAGTCTTCTGGGTTTTCTGAAATTCATTGACCTCAACCTTTGGAACCCTTTAATAAGTGTGTACCAGCCATTCAACCCTGATTTGTAAACACTGTCATCATAGTCAGGTACATCTCTTGTGCCAT
--
>Locus_5044_Transcript_1/1_Confidence_1.000_Length_8643
TGGCTGGTCTGTCTGGTCGGTGCAGTCTGTTTGGCCGTCATCATGTCCACACATTTGATGGAGTTGTCTATGAGTTCCCTGGAGACTGTAGCTACCTGCTGGCTGGAGACTGTCAGCACAGAGCCTTCACACTGCTGGGTGACTTTGTCCGGGGGCAGAGGAGTGGGGTGACTCTGTTTCTTGGCGAGGTGTTTGAGCTGCACCTCTCTGTGGACGGTCGCCTGTCTCAGAGAGAGAAGAGGTTGTCCCTGCCCTATGCGTCTCATGGTGTGTTTGCTGGGTCTGAGCTGGGCTTTTATAAGCTATGGAGTGAAGAGTTTGGCTTCACCGTAACCATCGACAACCAAGCTAACGTTGCCGTGATGATGACCAAACACCATGGTAACCGCACCTGTGGGCTGTGCGGCAACTTTAACACTGTACCTGACGATGACTACACTGCACAGGAGGGTTTCCTGACAGACGACAGTTATGACTTTGCCAACTCCTGGGCCCTGAAAGGGGCGGGTCAACCTTGCCGGCGCGTCACTCCTCCCAGTCAATCCTGTAACATCACCGCAGATACACCTTCAATGCTATCCAGGTGCAGTGTGCTGCGTACATCTCCTGTCTTCCTGCGTTGTGCCAGTCTGGTCTCTCCAGAAGCCTTCCTGTCTCTCTGTGAGGAAGAGGCATGTCACTGTGGCCAGGGGGAGGGGCTAGGTGTGGGGCCAGACTGCCACTGCCAAGTCCTATTGGAGTTCGCCAGGACCTGCCATGCCCATGGCCAGGTGCTGCACGGCTGGTTGGAGGAGAGCCAATGCACCCCCAAGTGTCCAATAGGGATGCATTACAGTGAGTGTTCTAGGTCTTGCTCCACCACCTGTCAGAGTCTCAACATCCAGGAGGTCTGTAAGGACGAATGTGTGGATGGCTGCAGCTGCCCAGTGGGTAAGGTGCTGGATGGTGGTCTCTGTGTGGAGGTGTCTCACTGTTCCTGTATTCACATGGGTCAACACTTCCCTCCTGGCTCCAGCATCTCACAAGACTGCAACACCTGCATCTGTCGACACGGCTCCTGGGAGTGTACCAACCAAGGCTGTCCTGGGGAGTGCTTAGTGACAGGCCAGTCTCACTTCAAGACGTTTGACAACAAGTTCTTTACCTTCTCTGGCCACTGTCAGTACCTGCTGGCTAGAGACTGCACTGACAACCACTTCTCTGTCATCATAGAAACTGTTCAGTGTGCAGATGAGCAGGATGCGGTCTGCACGCGCTCAGTAACCCTCAGTCTACCACCACTGGATGGGATGACAGTGAAGCTGAAGCATGGAGGAGTGGTCTCTGTCAACAACATGGACATAAAGACACCTCTCAATCATGGTAATTTGCGTGTCCAGAACACAGTGCAGTCTGGAGCGCGTGTTCTCTTTGGAGACGACCTTCGTCTGGACTGGGATGGGCGGGGCCGTGTGCTGCTGAAGTTGGGGCCTGTATGGGCTGGGCATACCTGCGGTCTCTGTGGCAACTACAACGGTAACCAAGGTGATGACTTCCTGTCTGCTGCCGGACTAGTGGAGGCGGGGCCACAGGCATTTGGCCAATCATGGAGGATCAACGGAGACTGTGACTCCACCCATCGACAGGATACTGACCCCTGCTCCCTCAACCCCAAGAGAGTGCGTTTTGCAGAGGAGGCATGTGGGATGATGATGTCAGAGGTGTTTGAAGCGTGTCACTTCCTGGTGAATCCCCTCCCCTTCCTGCGGTTCTGTCGTTACGACGTGTGCGTGTGTTCTGACGGGGAGGAATGTCTGTGTTCCGCTCTGGCCTCCTACGCTGCTGCCTGCTCTTCTAGGGGAGTTCTACTGACCTGGAGGACACCTGAACGCTGTGCCATGCATTGTCCAGTGGGCCAGTTGTACAAGACATGTGGCAGTGTGTGTGAGCGATCATGTCGTTCTCTGTCGGGGGTGGAGCCTGGATGCGGGGGGGAGGAAGGGTGTGAGGAGGGATGCTTCTGCCCCCCCGGCCATTACCTTAGTGAAACGGGGGCGTGCGTGACACCTGACCTCTGCTCCTGCCTGCATGATGGACAGCTGTACCAACCAAACGACGTCTACGCTGACCACAACAGCATCTGTTACTGTGAGAACGGATCTATGAGCTGCAGCTCTACTGAGATGAGTGGAGTTATGCTGTCTGACATGTTCTTCCAGGACAACCAGCCACCCTCCAGAGAGCGCCGTGCGGCTACCTGTGTCCCCCCTCTGAGGCGTGTTGGGTGTGAGGGAGGGGAGGAGGGTCTGGAGTGTTCTAGAACCTGTCAGAATCTGGACTTACCCTGTCTCAGTCTGGCTTGTATCCCCGGGTGTCTCTGTCCCAACGGCACGGTTCGACATAGGAGAGAGTGCATCACTCCAGAGCAGTGTCCGTGTTACCATAACAACAGAGCCTATGCACCTGGACAGAGCATCAATATGGACTGTAACACCTGTATGTGTGAGAACAGACATTGGAGCTGTACAGCGCACGTGTGTGATGGTGTTTGTCGTACAGTGGGAGAGGGACATTACATCACCTTCGACGGTCTCCAGTACTCCTTCCCTGGACTTTGTCAGTATGTCCTGGTGCAGGACCAGTGTGGAGGAGACGAGGGGTCATTCAGGGTGCTTGTGGAGAATGAGGCCTGTGGGGTCGTAGGTCATCGCTGTGCTAAAGCTGTTACAGTCTACTACCAGGGTGGACTCATAACTATGGAGCATGGACAGGTGAGGATGAAGAAGCCAGTGATGAAGGGTGTTGAGGTGGAGATCATTCGTTCTGGTCAGTTCTTCATCCTGCTGCTGGGGAAACACATCTCTATCAGCTGGGACCTGGGGACCCGCCTGCTGGTACACATCTCCTCACAGTACAGGGAGCGTGTGTGTGGTCTGTGTGGCAACTATGATGGAAACATGAACAACGACCTTCTAAGCAGCAACAACCAGCTGGAGGTCGACTCCACCCACTTTGGAAACTCCTGGAAGGTTAAACCCAGCTGCGCCGATGCAACAAAGCTACCCCCTCCCTGCAGTGATAACATAGTGAGATTGGTGACTGTGGAACAGTCCTGTCGTGTTCTAACCAGTGCCCTCTTCAGAGCCTGCAACAGTCTGGTGGACCCAGAGCCCTATGTAGAGATGTGTGTGGAGGCGGCGTGCTCTTGTCCGTCCGTCGGAGACTGTATGTGTTTCTGTGATATCATCGCTGCATACTCCCAGGCCTGCTCCGAGATGGGCGTGGCTGTCAGCTGGAGGTCTAATGAGCTGTGCCCGCTGAGCTGCGAGGAGCTGAACACTGCAGCGGAGGGTTTGGGGGAGCTATGCCAGTGGAGGTACAACACATGTGGCTCTGCCTGTCCAATCACCTGTCAGCACTCACAGCCCCTCCCCTGTCCATTCACCTGTATCGAGGGCTGCCACGCTACCTGCCCCCCAGGTCAGATATTGGATGAGGTTTCCATGCAGTGTGTTGAACCCGCCCAATGCCACATATGTTACCATGACGGAGAGAGGATCTCCCATGGTAACAAGGTCATCCTGAACCATGACGACCCCCAACATTGTCAGATATGCCACTGTGAGAACAACACTCTGAGCTGTGAGGTTTGTGCTCTTCTGGACACCGTAGCTTCGTACACTACCCCTGCTGGTCTGACCACACCCACCTCCCAGCCTGTCTCCACAGTGATGCCGGAGGGGTCATGTGACCGGGCAATGGACCTGGCCTTCCTATTAGATGGCTCGGCAGCGCTCAGCGAGGAGGACTTCCTGTCCGTCAAACAGTTCATCTTATCAGTGGTGGACAGGTTCAGGATGGGCTCTGCCCACACCAGGGCTACGGTACTGCTGTATCATTCTGGAGTCAAGACATACGACATGCAGGTTCAGAAGTGGTTGTTTAAGAAGACAGTGCGTGAGCTGCACTACAGTGGTGGTGATGCTGCTTTTCTAGACGAGGCGGTGAAGTATCTGGCAATCAACATCTATGACAAGAACAAGCGAGAACATGCCGGCCGCGTCGCTATCATCCTCACCGCCAGCGCCAATCCCCGGCCTCTCCGCGCCACCGTCAAGCTGCTTCGGAAGAAAGACATTACCACCCTGACGCTAGCGCTGGGTCCGGAGGCTAGCTGGACACAGGTTAATGACATTACGAAGGCCAAGCCTGATAACAGGGCTTACCAGCTAAACAGCGTGTCTGAGCTTCCGGACAACTTTATGGAGGTCACTGACTACCTCTGTACCCTGGGGCTGGAGCCGGAGACCCCCAAGTCCCCGCCCGCAAAGCCTGGCATGGCTAAACTTAGCCTTGGTACCACCACCACCACACAGCCTCCCCTGCTAGAGACCATCCCCACCCTGACCTCCACCCTGTCCCAACACCTCCCCAACCCCATACAGCCTACTGGCATGGCCCCCACAACTATTTCTCCCTCTCCTTCCTCTCTCTCCTCCAATTCCTTCCTCTCTTCCTCTAAATACGTGACATTTATCCTGGAAGGTTCTGACTCGGTTGGGGAGGCGGGATTTAACGCCTCTCTCCTCTTTCTGGAGGAAGTGATATCACAGCTGGCACAGGAAGGGGAGGAGTCCGTGCGTGTTACAGTCATACAATACTCGGAAACTGTCACCGTGGAGATAACGCGCTGGGAAATACGGTGGCAGAGAACCAAGTTGCTAAGGAGACTGCGGGAGATTCGCTGGAGGGGTGGGGACAAGACCAACACGGGTGCAGCAATTGGCCAGACCTACCAGGAAGTGACTACTGATAGGCCCTCCTCCACCCCTACCTCCCCCCAGCTAGTCTTCCTGGTGACAGAGAACCCCCCCACCGACGTGATCACGCGTCCCCCCTCCTCCCACACACACACCCGGGTGTATCCCATCGGGGTAGGCCCGAAGGTTAGAGAGGTGGACCTGATGCCTCTCAGCTCCCCACAGCGCCCCTTCATGGTGGAGGACTATACCAGCCTTACCTCTCTGGTTACCACTGTGGTTAATATCACCAGAAACTCCCTCTCTCCTCGCTCCCCCACCCTGCCTCCCCCACGACTTACCCCCACACTGGCCCCCAGAGCCACCCTGCCTCCCTCAGTGCCATGCAGGAAGCCGATGGATGTCTTGTTCCTGCTGAGAGGCGGGAATAGGGCGGGGCCAGAGACTGACGGGCAGCCAGAGGGCGGGACAGAATTTGAGGACATGAAGACATTTGTCAAAGCCTTCATCAACAGCGCTGATATCGGTCGGAACGAGACTCAGGTGGGTGTGGTTACATACGGAGAGACCAGTAGTGTGGGCGTGGCCTGGAGAGAGGAGCAGGACAGGACACACCTGCTGACCCTGGTGGACCAGCTGACCAGTCCAACACACACACACACCGCACTGGGTGCTGCGTTGCGATTTGCTGTCCAAACATCCATCTCTCCGTCTAGTGGGGGCAGAGTGGGTGTGGCCAAGGTGGTGGTTATGCTAGTGATTGACAGGTCGACTGACCAACTACAGGAGGCAACTAACGAGGCGCTGACCGCAGGCGTGTCAGTTTTCCCCATCGGCATCGGGCCCGGTTACGACAGAGCTGAACTGAGCCTGCTTGGTTCCCATGGCGACCAGGACAACACACTCCACCTTAACAGCATGGAGGAGCTGATGATGCTGTTAACACTGGACAAGAGCTACACAGACAAACTCTGTAGAGCTGGTCCTCCTGGAGTGTGTGTCGATGATGATGGGAACGAGAGGAAGCCTGGTGAGTCGTGGCTGCTTCCTGACAGATGTCATTCGGTGCTGTGCCACCCAAGCGGAGCCGTGACTGTTCAGAGCCACAAGGTGAACTGTGATCGACTGGAGCCCCCAGCCTGCAGTAACCACATGAGTCCTCTCAGAGTTCAGGATAACTGTGGCTGCCACTGGGACTGCCCTTGTGTCTGTATGGGTAGCTCCACCAACCACGTGGTGAGGTTTGATGGCGTGGCTCTAAGGCTGGAAGGGGAGGGGCTATGTTCCTACACCCTGCTGACGGTTGCCGGGGACACGGGAGGTTCAGAGGTCACGCTGCACAGCGGAACCTGCCCAGGGTCATCCAATCAGAACGAAGTCTGCATGAAGGTCATGGAATTTACGCATGGGCAAAGTACTGTACTGCTGAAAGACGACATGACGGTGACAGTAGATGGAGCCCCTGTCTCCCTCCCATTCCGCTCCAGTCTGGTGGAGGTGATGCGTTATGGAGGAGTGATGTTTCAGCTGAGATCCGTGGAACATGGCTACATCCTGGCATTTACCCCTCAGAAAAACGAGTTCACCATCACACTCACCTCCTCCACTATCAACCACACCTCTGGAGTCTGTGGGTGGTGTGGCGAGGAGAGGGTTAATTATCTCTCTCTGAGGAATGGCAGTTCGACTTCTGACTCAGCTCTTCTCGTCTCCGATTGGATGGTATCGAGCGGCGACGGTGTGTGTGTCCCGCGGCATGCCCCAGTGTGTGTGTACGGAGCGTCGAGGGCGTGTGAGGTGCTGCGCTCCGAGGTGTTCTCCTCCTGTCACACACATGTTCCCATCATGCCTTTCATTTTGCGCTGCCAAAAGGAAGCATGTCAGGAGACAGACGTCTGTGATGTAATTTCCTCCTATACACATCTCTGCCGACAGAGAGGACTCTGTGTCCACTGGAGAAGCACAAACCTTTGCCCCATGCAGTGCCCCAGCTCCATGGAGTATGATGCATGTCGGACCGGGTGTGTGGAGGACTGCAGCAGCATTGGCCTGTCGCCTGGCAACTCAGGGGTTCTTAGTGGTAATGGGAGTGTGTGTATCACCAAGCCAACAGAAGGGTGTTTTTGTCCAGGGAACACGGTGCCGCTGGGGGGAGAGTGTGTATCACCTGACGCCTGCAACCAGTGTGTCGACCAGCACGGACACACACACCCGTATCTACAGAGCTGGGTGCCAGAGGAGAACACGTGTCTGATTTGTATGTGTCTGGATCGTCAACGTATCAACTGCACTGCTCGCCCCTGCTTTGATCATAAAGCTCCAGCATGTGGACCCTGTGAGGTTCTGAGGGAGAAGAGGGAGTCCAAGTGTTGTCCGGAATACGAGTGTGTATGTGACCTGGTTAGTTGCCAGCTGCCGGAGGTTCCTCGCTGTGAAGACGGTCTGACTGTGGTGCTGACTAACCCTGGAGAGTGTCAACCCATTCATCACTGTGCCTGTAAGAAAGAGGAGTGTTCTCTCCAGGTTCCACCTGCTTGTCCCACCCACCGCCGGCTGTCCGTTAAACAGACGCAGTGCTGTGATTCATACCAGTGTGTGTGTGACTGTCATAACACCACCCACTCCTGTCCTCCTGGATTCATCACCTCCTCCTCCACCAATGACTGTGGCTGCACCGAGACCGCCTGCCTGCCTGACCAGGTGTGTGTGGTAGGAGGCGTGGTCTACCGTGTGGGGAGCCAATGGGATGAGGGCTGTGAGAAATGCATCTGCACCCATCAGCAGGACACACACACTAACCTGCACATCACTCAGTGTGTCCCACCTGTCTGTGACCACTCCTGTCCTCTGGGCTCAGTGTACCAGCGGTCGGACAGTGAGTGTTGTGGGAGCTGCAGGAAGACCAGCTGTGTGGAGACAGATGGACAGATACCTGGAGACTCACAGACAGACGGACGACTCAGAACGTTGGGGGAGGTGTGGCGGTCTGCGAAGGATGTGTGTGTGGAGCGTCAGTGTGTGTTGGTGGGAGAACGAGAGGTTTTCATCACTCACTCCAACGTCAGCTGTCCATCAGTAGACCCCACCTCTTGTCCCCTGGGAAGCGAGCTACGCTGTGACACCACCGACTGCTGCCCACGCTGCCACTGTGCTCCTCAAGACGCCTGTGTCCTCAACCACACTGTGATAGGAGCGGAGGAGAGTCTGATGGTGGATCTCTGTACTCACTGCACGTGTTCAGTGGAGGAAGGAGCCGTTAGAAGATACAAGCTGTCCTGTCGACGCATCAGCTGTCCTACCTGCCCTGAGGGCTATACTTTAGAAGAAGTGCCAGAGTCGTGTTGTGGTCGCTGTGTTGCCACTGCCTGCACCATCCAACGACCTGACGGACACTTCATCACTGTCAAGGTCAACAGTAGTCTAAATGAAGGCTGTAGTCAATACTCCTGTGGTGTCAACGGTAAAGGAGATCTGGTTCTCCAGACCAGAGTGACCACCTGCCCTCCTCTCGACCGCCAACTCTGTCTGGACCAGGGGGGGAAGATCAGCCAGATAGGAACCAGCTGCTGTGAGATGTGTACAGAGCCAGAGTGTAGGAAGACAGTGGGAACACTCAACTACATCAAAGTGGACGACTGCCAGTCACAACAACAGATAGAACTACACTACTGTGAGGGGAAGTGTCGTAGTAAGAGTGTATATTCCCTGGAAACTAACGCTGTGGAGAGGGAGTGTGTGTGTTGTGCTTCTGTGGCGACAGAGCCTCTGAGCGTTCCGCTGCTGTGTTCTAATGGAACACTGACACATCACAACGTTCTGTCTGTCACTGCCTGCGACTGTCTGGCCCAGCACTGCACCTAGAGAGAGAACTGAATAAAATTGAGAGAGACAATGTGTGTGTGTG
--
>Locus_1496_Transcript_15/21_Confidence_0.000_Length_7995
CAGACGTGTGCTCTTCCGATCTGTTTACAAGGAGTTTAAAACAAGTCTTGATGAGAACTAAAGAAATCAGGCGGGCAGAAGTTGAAAGGCCAAGGCCCCAGAGGTGGAGGAGGGCTGGCAGCAGAGCAGAGCCCGATAGATGGGCCTCTCTCTCTCCATGTCCTCCTCCTCCAGCTACTCCGGAGACTGACCAGCTAAACAGGTCCTTTCTTTTCAAATGAATCATTCAAAATAAAAATACAAAATCTAATCGTTTAGACATCATGCTGCTCTGAAAAGGTTTTACTGAGTGTTATTATGTTGCAGTTCACAGAGAGAGAATCCTAATGCATTCAAACACAAGAAATACAATCCTATGTCATTTGAAAAAGCAATCAGAAAATAAATCAAACAAAAAAAAGATGAAGAATTTGAGGCTAAAAACATACGTCTAATGAAGAACAAAAATGCAACTGGATAATTAAATCTTGTTTTTTGGAGAGAAAAAATACTTACGTTTATCTCTCCCCTTGAATTTTTCCATTTCATAATCTTTTCAAAACAACTAACAGAGAAAACAAAATCATCTTTGGAAGAAGTAAAAGTTTTTATTTTCCTTTAATAGACTATGAACTACAGTATATGGAGATGCAGCTACCCAGTTATTTATTCATTTACTTAATTTTTATTTGAGCATTTTCAAATGTTAAACTTTTTCGTGTCCTTTTTTAATTTGACCTTTTACCAATTTTTTTCCTAAGAGGTAGATCAACAAAGAATTTACATGGTTACAGGTATCGTTCCCCTTGATTGAGGAAGTGAAAACAAAGGGAGAGATGGAAGAGGGGCAGAGCTGGAGGAGGACTGTGGGAGGAGGAGGGTGGGACACTGGGCCTCAGGACCCCAAGGTGAGGGCCTATGGGAGAGCTGGTTATCTGAAGGGGTCAAGGAGAAATGTGGAACAGGCACAGAGTGTGGTGTATCGACTGAGGGACAGAAGCAATTTCAGGGCCCTCGGGTTCTCATTCAAGAGAGACCGAATAACCCTGCTCCACCAGAAGAGCCACAAAGGGTTTAGTTTCCCATGTATTCACTTTGTTCCAATCCTCAGTGCCCCCTTATCACTCAAACCAACATGTCCCAGGCCTACTAGAGGATGCCCATAATAAACCCAGTCACTCCCCACACATAGTCCTCTCCTGCCCTGCTCCTGCACCCCACTTCACTCTCTGTATCTATTGTTATTTTTACAGTCCCAACTCAAAGCTGTAGAGGTAAAAATTCAAATTAAAAAATAAATTAAAGTGAATGAAAGAAAATACTGTAACATGCACTGTTTGCTCTTGTCTGGTTGATAAAAAACAATCTTATGGCTAAGTCTTGAGGTAGCGTTCCCAGTTATGTGTGAGGTTTGTCTAATCTTTGTAGCACACATCTATGATGTTTCGTTTAAGTGAAGACCAGAGTCTACCAATGAGGAAAAAAACATTGTGGTGTGCATCTTTGTTTCAATAATCATAGCCGTCATTACGAAAGCTTGAATCTGTCGTCAATATGCGAAGCTACAAGCTTTGATGGGTAGTTTCAAAATAGTTTTGTCATATTGTTGTGGGTTTGTTTTATACGTGGATAATCAACTGTCCACATGCCAAATGTTGACCATGAATATAGCTTGTCGACATATCACTCAAATTGCATAAAAAAGGACTTCAGTTCAGACATGAGAGGAATTTTGTTTGTGGACACAATAGTGAGCCATTCGCTTTGCCACAGACAACGAGCATGGATTTCATGTTATAGTGCTTCAAAGTGTGAGGGCTGAAGAGTAAGCCACTCAGTGAACAGACCAGGTGTCATCCATTACAGATAAAACCAAATTCTCATTCTTTCTCTTTTTGAGTACAAAAACTTGTGTTTGGCACAGTTATTACTTACATCATGTAATGTGTTACATGTTAGTATTTTGTATTTATTTAGTAGCTGTTTAAGAGTACTGTGCATTAAAAAACATGATCAGAAAAAAATGTAATCAACAATTTTTCCAAACTAAAGCAATGGAAACAAATTGAAAAAAGTATATGTAATACATCTAGAAACATCTGAACAGAAGTGAGAAAACAAACACAATCGAGGCCAGCGTAAGAGAGGGTGGAGGACTCCGTAGTTCCCCTCAACTCCCAAAAATGAAATGATTTTTTAAAAAAGCTCCTCCTAGTCCTGTGGAGTACAGAAAAGTACAAATAAAATCCTGGTAGTAAGAGAGTGTGAGTAGAAGGATCTTAAACCAGGGTGGTGAGATAGTGAAAGAAGACTAGAGGGGAGGAGGCTACGTGTGTGACGTTAAGTCCACTTTGACTGGACTATATGGTGTACAGTTGCATTTCCAGTGACCTAACATAAATAGGCAATTCTTGTACATCAAACAAGGGTACGCTATTTGTCTGTCAGTCTCTGACATGGTAGATAATAGTCCCTCCCCCGCTTTCCACAAACGATTGGCCCATCTCCCGTCACTCTTCTACACCTCCCTTACTAAATTGCATCAAGTTTAAAAAGTCCTGGAGGTTCTCGGTCATTTCAATATTTAGTTGTTTACGTTATTCAATTAGTGTAACAGTATTTAACCAGATGTCATGTCCAAATAAAGCTTGCTGTATACAAAAAATAAAATAAAAAACTAAAAATGGCTGCAGTCTGAATAATCCAAAATAGTGTGTCTTGGTGTTTGTGAACAGAGCTCTATGGGTCGGAAAGAGACGGAAACTTCTGAGGAGCATTTACCCCACATGATGATGGAGTCATATGCTCCTTTCATATGCTCATTGCCAAGGAGACCTCTAAACATGTCAAGTCAGCTCTTGCCATGGCGAAACAAGAAGTTGCCGTCTCTTGAAAAAAAAATGGAAGCATAAACAGTAGAATAGACTTTCACCTGTCGATGGTGAGAAAGTATGTTTCAAAGCCGCTGGCCAGTCTACTGGATGTGTTCAGTGAATAGCTCAGGCTGTGGAAATGATGCTATCTGGCAGTGTCAATCAGTGACCTGGCACGTTTTACTCTTCGACTTTTCCATCATTTCTCATCATTTTCCCCCCATAGTTATTTCAAAAATACAAAAGTCTGGTGATCGGTTTCCTTTTACATCTAATGAACAGGTTGAATCTATTTATTTGATGCATTTTTTTCAACTTCCTTGCTTTCTGCTCCCATTTTTAAAAGGTTTTTGAACACTCCTCTGTCTGTTGAAAGACAAACCGAGTCCATAGGTTCTCTTTCTACTTTTTTCTGCTTTTTTTTTTACACCCCACCACTTCCCCCGCAAAAAAAAATGTAACACTTAAAACCAAGAAACAAAAAAAATCACTAACACACCCAAACCCACACGCGATCACACTCACAGATTGTGAGTGTGGGGAGGGCTGAGGCTTATTGGTCAGTGCACAGAGCTAATAAATATTCACATTCAGTGTTTTCAGAGCAAGGGGACAGATTGAATGCCCTTCAGTCTTCCATCAACATTTATCTGGCACAGCACTAAAGATGGACTGCAACATGTAAGTAAACATTCTGCGCATTAAGATGATGTCATCATGAAACAGACAAGAGGGCCTCGGATACACAGTGGTCAAAGTCATATCATGGGAATTCTGCCTCAAAAACCTATCCTGTCATGCTGTCAGTATTCTAGTTCAGCAGTATAACAAATTATAGCTTGTATGACAAACATATATAATCATAAATAACCGTTTGACCATGTCAAAAACATAATTACCGGGACCTGATCATAACCCACCCCCATGGTGTGGTATGGACCAACATGTGCCCAGAGACCCTCTTGACTAACAGCGCCATTCCCCATTGGCCAATACTCTGATTTTAAAGACCGAATGCTCCAATCATACTTCAGAAGAGCCAGAGGCTGCCCCCAAAGCAGGCATGACAACACATGACATGGTCCTCTATCACCTAGCCATTGTTGGCTAATTTCACTTTCTCTTCTGGGGCATCACCTCCGGGTCATTCTGATTTTCAAAATAAAAGTCACACAAAAAAAACAGAAAAAAATAACCAAAGCAACAAGACAAAACCTAAAAAAAGTTTTTTTCTTTCCTTAAAAAAATAAAAAATATTCAGGACTATCAGCTTTATATAAAACACCAGCAAGCAAAAAAAAAGTTAGGAATACTGAGGTAACAATACCCTGAGGTAGGTTTTTATTTTTAATTTCATTTTATCTAATCTTTTCTAGTAACGGTGAGAGCGCCCCATGCTTCTACCCCTCCTTCATTAGGTGGGGTCTGGAAGCGTCACCAGCAGGCCTTCAGCGGAGGGGGGAGAGAGAGAGAGGAAGCCATCCCCACTAACTGTTATTACCTTTCCATCTAAAGGCAAGGACTGTGGATCAACTCACCTGACCCATGCAGTCGTGGTCCTCAAAGACTGCTGTGTGTACTGTTTTTGATTCCATCTAGTCTCCTAACTCGTTTGTGACCTCAGTACGTGTGGGCCCAATCCTGCTTGGTATCAAATTAAACAATGGATTTCGTTTTTGATGTTTTCGTATATCCAATAAAACGAAATCCAGAACACACAGGGGTTTCCAAAGAACCGGATTGGGTCTAAATTGGGTCTGAGCATGAAAAAGGCAACAAGCAAAATCAAATAAGACCTCTTGCCTGTCAGTCATTGCAGGACTGCTACACAGTATTTCTCCTTGCCCTCAATTCATTCTCCCGAGGGACTTGGGTTAACTCACATATCATATATATATAATATATATAAAATATGCCGTTTAGGCGTGGGCCGCTCGCCAGCGAGCATGGCTAGCTAGTTAACGGTCGTTCTCGTCCGCGTCTCGGAGCTAAGCCTCTGCAATAGAACTGCAGGACTAGCCGCGGCCTCCACGCTCTTACTGATCTCTCACTGCTCCGACCGCCAGACGCCTATCGGGACCTCAGGAACAAACCGTGTCTCGGAAACGAGGCAGACCTGAGTTTCGAGGCGACCCCAAAAGGCAAGGCGATTGAGCGCAGCATTTCATTACATTTCATGAAGATTCTATTTACAACCTCATATTTTATTTTGTTCTTCTTAGATTTCTATTAAGGAGTCAAAGAGCAGTGTTAACAACTGCGGCCCCTCTGCTGAACTTTCATTGGCTGACGAAGGGTCACCTAATCCATGACACCGCCCTCACTGCAATGGCTTCCCTGCCCCCTCTCCCGGTTCCCGATCACTGCATTCTATTAATAATACCTCTGAATAAACATTTCTATACATATATCTTTATCTTTAAAAAAACCACCCTTAAAATATAGGACTGGTGGAGATGGTTAAGAGCTCAGTATGGGTTTAGTATCAAGTAGGCTGGCCTATCCAAGTGTGATCAGGGAAAGTAGTCGCTCTCCATATGAGGAGAACCAAATGACCCCCATTGGTGTGTGAGAGAGACCCTCTCTGAAACACACAAGGACGCCTCTACCTACCACCTCCTCCAAACAACTCACCATTCCCAGTCAGTCGCTCTGGCCTGGCATCTGGTCTCTGTTTTCTCTAAGTTTACTTTGCCTCTCTTTTTTTCCTCTCTAAACTTTGTCCTCTCTCAGGCGTTTCCTCTCTCTGACTCAGTTTGACTCGCGTCTCTCCTGTCTATCGCTGGGTCCGTGTGTCGCTCTCTTTTATACGTCCATTCATCTATCCGCCGTTCGTTTTTCTGTCTGTCTGTCCGGTAAGGTCCCTCTGCCCCATCACTTTCTCTGGGGCCGGGGCTCCTGTGCCAGTCCCTGGGAGGGCCCCATCTCAGACAAGACCTGTGGGTGTGGCCCCTGGCGCTCCCCCTGGCGCTCCCCCATGCCTCCCTTCTGCTGCTGCCTGACCTGCGTAAGAATGTCCCTGATCTTCCTTTGGGCCAACTGGCTTGCGTAGAAGTGGCCGATGATCTTGACAATAACCTGGTCATTCTCGTCTGGGGTCTGTTCGCGAGGGACCACCACCTCAGCTGCAGTGAGGTTCTGTAGCTCATTCACCGTCTTTCCGCCTTTCCCGATGACTCGGCCGGCAGCGGCAGCAGCTACCTTGATGTGCGTCTCCAGCTTCACTTCCTCCTTTGGCCCAAAGAAGTTTTCCTCCTTCAGTTTGCCATAAATCCTGCCCTGAGCCTTGAACTGGGCCTCAGGTGGGCCGGTTACAATGACCATTCGCATCTTGGAGTCTGGAGCCTCAGCTGGGGCAATCTTGATTGATGCTCCAGCGAAACGGCTTAGCTGTTTTATATGCTGTCCCTTCTTGCCAATAATAGCTCCTACTGCCTGGGCCGGGATGTACACATGAACTGTCTCCTGCTCAGGGGCCCCAAAAGAGCCGTAGGGGGATGCAGAGTTGCCTGGTGGGGGAGGGGGCATGGAACCGGAAGGGGGGAAAAGTCCAAGCGCTCCAAGGTTCAATCCGGGAATCAGATGAGTATTCATGGCGGCCATGTCATTGTCATAGGCCTCACGCACTTTCTTCATGATCTCTGTCTCGGCCAGACAACAGGCCTCAATGGGTCCCTTCACTGTGATGGTCCTCTCTGGGTTGTACACGGTCAGGTCCTGGAGTGGGGAGATGGTAATCTTGGTGTCGGTGTCCTGCTCCACTTTTTTCAGGTTGCGCCCCTCCTTGCCGATCAGTCGGCCTACAAAGTTATTGTGAGCCAGGATCTTCAGGGGTACTTCTTCAGCAGTCTTGGTGTCCTTAGCCTCCTGTTGCATGATGTCCAGGATCATACGGCAGGCAGAGGAGCAGCCCTCAGGGGTGGAGTGGATGCTGATTGGCTTCTCAGCTGCGCCGGCATTCTCTTTGCGATGGACGTCAATTTTGCTCTGGGTTTGTTTGGTGATGTTGCGGATAGTGGCACCCTCCTTGCCGATGATGGCCCCCACGTATTGGGTGGGCACCAGGAGTCGGAGGGGGATGTCAGCGTGCTGGTGTTTCGAAGGCATGCCTGAGCCCGGGGAACCTCCACGGGGGCCGCGGGACCCGTAACCGGGGCGACGACTGTTGTCCTGGCCACGTTGGGAGTCGACATCGGACGTCTCATCTGGGATGTAGGAGACGCGCAAGGAATTGTTCTCAAACTCGTAGCCGTTCAGCTTCTGGATAGCCTGTCTGGCATGTTCCCGAGTTCCATATGTGACGTTGACCACCGCAGTCTCACTGTCTGTGTTCACTTGTTCGCAGTTCTCAACGGTTCCATATTGGGCCAGCAGACCATCCAGCACCTCCCACTGCAGGTGTGGAGGAATGTTTCTGATCTGGAGTTTCCTGGTCCTTTGCTTCTTAGGGACAGAGTGTTCGACCTCAATATGTTTCCCATGGAGCTCCACTTTACCGGAAAATGCTTCAATGGCTTTCATAGCCCATTGGTCGTCCGGACAATCAACAAACGCGTAGCCAGTTTTCATAAGAAACTGCCCAGAGTATGGAATCTTGTTGTCATCAAAGGTTTTAACCAAGTCCTCTGCAGTCACGTTTTCATTGAGATTTCCAATGTATAGCTTGTTCATGTTGAAAAATAGAGGTCCTCCAATTGAAATGAAAAAATCTGAGCAACAAAACTTTTTTTTCTTTGAAAACGCAACGAGATAGATCTACCCAGGATGATCACAGGTTGAAAACACTTGCAAATGTCCACAAGCAGTAAAAGAAAACGAAATACATTTATTTTCAAAGTAAATCTAAAAGAAAAAGAAAAAAAAGTTTAAAGTAATGGTAATGTTGTAGTCTGATTAAGTCCAATATTGAAGTGGAGAAACCTTGACTGCAGCAACCCAAGCGAATGAATCGCACAATGTAGAATGGATCAATTTGAATTAATTTGATGGTGGTTATGGTGGAATAGTGGTAGAAGTATGGCGGGATCGGGAGAAATGTTTTCCTCTCTCTGCCCCTCAACCTCGAGTTGTACCCTGCACTGTCACAGATCCTTCTGCCTGGCGATGGCACCGCCTCTAAACCGACTCGAATTCACATTTTTTT
--
>Locus_2115_Transcript_2/2_Confidence_0.000_Length_6803
AAATGCAGCCTAAACCACTCATTTGAAAAAGGCATTCAATTACGAGAGGAAAATCGCTTATTGCACAGAATATTCACTCGGCATGTAGAAATGTGAATCAGAAAATATATATTGGTAACAGGTGTGTGTGTGAATAGTTTATTGATGTTAGAGACAAACGACAATGACAATTTAGTAATAAGTAGTTACAGAAAAGGGCTTTGAAATACCAGAAAGGTTGTGGTATTGGCACTAGAATTACAACACAAACAGATTGTTCAGCGGCTTCAAAGAAGCTCTTTTATAGGAGCTAATTTAAAACCCACTCCACTCAATTATGACAAGAAACCCTGTTCATTTGATTCATCTTCATGTACTCAGACTCCAAATTATTTACATCCAATCAAGGCAGTGAGTTCATAATTGCTAAGCCACAGGGATTGATCATTGGCTAGTTCTGGAACGGAGGTTGGTGATTGACTATCTCTGCCTGACACGGAGCAGGAAGGTGCGTATCTCCATGGGCTTGAGGCTCACCTCCCACACAGAGGGGTCTCCCCCTCTCTTCGGCAGGGGCTTCTCACCTGACTCCGCCTTCCAGTCCAGACGCGTCATCTCATCCTTCCACTGATTGGCTGACAGGTTCATCTCGGACACGCCCAGCACGTCCAGAGTGGAGAACAGCTTCTGCAGATTAACAGTAACAGGCTGGGAATGCTCCTTGCTCTCTGAAGCTTGGTACTGATGCTCCAGTCTGAGCAGCACTGTGTCCTGGTCCCACTGAGACACTGTCAACAGGTGAACAGCAGGGGGCAGCACTGCCTGTAGCCCAGAGAACTCCAGCCTGGTACTCGGGTGCAGCTCTCCGTCGGTGAACGTGATGAGAGGCTGCAGTACCACTTCCTGTGCTAGGGGGCGGTGTGTGTCAGCAGCCGTGGCAGGGGGGCTGAGGGAGATGAGGTGGCGACCACGAACCACCAGGCCTTCTGGGTAAATGTCAGACGTCTCGTTGAGGGGCTCACCTACACCCCGGACATCATCGTACAGCAACCTACGGTGGAGCATGATCTCCAGTGATCCATCCTGGATGCTGCCCCCTCCCTGAGAACGGTCCGTCACTACAGTCAGCTGGTCCTTGTCATCCTTAATGTAAGCTCTAGAGTTGATTGGATAGTAGTTGCCAGCAATTGGCTCAGACTGTCTCAGGTTCCACGTGGGCCGGTAGTCTTTCCGTCTCTGTAGCATCTCTCTGCCATTAGAGTCAGTGTAGAAGACACCAGAGGAGTTGATGCTGCTGTCTAGACGACTTATCACCTCTTTACCCAGGTCATCACCTATAGGCACCGGGCCGACAGTCCACTCCAATTCCAGAGCCCTGCTGTCTGTGTAGAGACGGACCACCTGAGAGACCCAGGGACTGAACCACTGTCTCACCTCCTGCACCACAGAATTCTGTAGTGTTTCTATCTTAGCCGTCTTGCTGATGATGAAGGGGGTAGAGGTGTTAGGTCTGAAGATGTAGGCCCCTGACATCTGAATACTCTCTGAGTTGTTACCATCGCTGGCGTTGTACCAGTAGAAGTTCTGTGACAGTTTGACAGTCTGTTGTGTCTCCAGGTTACTGAGGCTGCTGAGGAGACCCGTCTCTGGGTCAAAGGTCACCCTGAGAAACTTGTTCTGTACAGCCTTGGGAGCCCTGGGCAGTGGAGAGGACTGAGGAGATGGAGGGCCGTTCTGAAGCAGGGAGACAGAGTAGGTGCTGTAGCCCAGGGGAGGGGCCTGAACCTGGAACAACAGCTCGTTGACAGCGTACCCCCTGCCCCGTCGCACCGCCGCTGTGGCCTGGGACACTGGGACCACCTGACTGTCCACAGCCTTGCCCTTAGCATCTGAGATCCTGTAGGCCGTCCCGTTGACTGGCAGTCTAACTGGCCAACTGACTGGACGAGCTAGAGGGTTGTACACGTTCACTGAGAACTTCTTGCTGGTCTCTGTGAGGGGACACACACTGATGTTGAGGTGTTCACAGTAAACACGAGGAGCAGATGATCCACTCAGAGAGGATAGAGTGTTACTGACCAACACCTGGCAGTGTGCCCAGCCGTTGGCCAGTTTCCTAGCGTAGTCGTTGGCAACGTGTTGCTTTTCCGTCCCGGATACGGCGTCGTGATGCTGAGCCACTGCCATGGCCTTCTTCAGGGTCTCACTGTCTCCAGCTCCAAAGGGACCTTTCCTTGAGATGGGACCACCAAGGACCTCCAGCTGTTTACACGTCTGCAGGTAGCTGTTGCTGATCCTCTCATAGCGTTTCAGGGCTGGACGGCTGGTGAAATATCCTGTCCAGAAGTCATGAGCTGAGTCAGCATAGGGGAAGAAATCATCTCCTTTTAGAGGCCATGTGAGGTTAGCCCTGTGTAGCTCCTGTAGGTAACAGGAGGGTGTAGAGTAGAGAACGTTGACTTCAGAGCCGTTACTCTGCATCTGGTTGACGTAGCGAATGAGCTTGTCCAGGTTCTTATACCACAGGTTGGCGTTCTCATACTGGAAGTCTGACCCCATAGTCATTATGATGTGGTTGGTTTTATACACCAATGCCTGTCCGTGTGCGATGTGGAGGAACCTGGTCACCACATCGTCAACATTATAGTCCTCCAGATCAGGGTCGTCTCTGATTGGTGGATCGTCACATGACTGGTCCCAACAGAAGCCCTCCGGAGGGTTGTACCCGTTAGGGAGGATACCAGTGAAGAGGTCAGCCATAGGGGGGGTGAGGCTCTCGCTGGCCCTCCACAACATCTCCTGTTCCCTGGCTACCATCCTCCTGTTACGATCCTGGTAGTCCAGACGACCAAAGAAGAAGCCGTCATAACCCATCTGTGCGAACATGGAGGCGTGCTCGCGGGCGTGCCCGAAGGGGTCGATGTGCCAGGCGACGCGGGGGCGACCGCAGTGTCCGAACGTGTCGTTGAGGAACCGCAGGCCCATGGTCATCTGGTCTATGACTGCACTGTAGTGAGTGGTCGCCTCGTCACTCATACACCAGCCCCCGTTTACAAACTCCAACCGCCCCTCATTGACTAGCTGTTTGACAGTGTTCTGCATGTCATCAGTCTGTTGTTTCCACCAGCGGTAGAAGAAGGCCGTCTCTACGTAGATGAAGCGTCTGTCAGGGTTCTTCAGCAGCTGGTCCACCACAGAGTCCAGAATGTACTGCACCCCGGCGTGCTGGATGTCATTACGGTCTCCATAAAAGTATTGGTCCACGGTCTTGAGCCAGCCGACGTCGTCGTGGGTGTGGGGAACCAGATGCACGTTCAACATCCCAGGCTTGGTAGCATGACATGACTTGTATCCACATGTAGGACTTTCTTGGGGTGTTTGACAGACGGGAAAGCCCCAAACGCTGCTTTGAAATAATAACAGGAGGAACACAAACGGTGTATACTCCGGAGTCGCCATCTTGGAAAACAGCCCAAGAAAGTCCTACATGTGGATACAAGTCATGTCATGCTACCAAGCCTGGGATGTTGAACGTGCATCTGGTTCCCCACACCCACGACGACGTCGGCTGGCTCAAGACCGTGGACCAATACTTTTATGGAGACCGTAATGACATCCAGCACGCCGGGGTGCAGTACATTCTGGACTCTGTGGTGGACCAGCTGCTGAAGAACCCTGACAGACGCTTCATCTACGTAGAGACGGCCTTCTTCTACCGCTGGTGGAAACAACAGACTGATGACATGCAGAACACTGTCAAACAGCTAGTCAATGAGGGGCGGTTGGAGTTTGTAAACGGGGGCTGGTGTATGAGTGACGAGGCGACCACTCACTACAGTGCAGTCATAGACCAGATGACCATGGGCCTGCGGTTCCTCAACGACACGTTCGGACACTGCGGTCGCCCCCGCGTCGCCTGGCACATCGACCCCTTCGGGCACGCCCGCGAGCACGCCTCCATGTTCGCACAGATGGGTTATGACGGCTTCTTCTTTGGTCGTCTGGACTACCAGGATCGTAACAGGAGGATGGTAGCCAGGGAACAGGAGATGTTGTGGAGGGCCAGCGAGAGCCTCACCCCCCCTATGGCTGACCTCTTCACTGGTATCCTCCCTAACGGGTACAACCCTCCGGAGGGCTTCTGTTGGGACCAGTCATGTGACGATCCACCAATCAGAGACGACCCTGATCTGGAGGACTATAATGTTGACGATGTGGTGACCAGGTTCCTCCACATCGCACACGGACAGGCATTGGTGTATAAAACCAACCACATCATAATGACTATGGGGTCAGACTTCCAGTATGAGAACGCCAACCTGTGGTATAAGAACCTGGACAAGCTCATTCGCTACGTCAACCAGATGCAGAGTAACGGCTCTGAAGTCAACGTTCTCTACTCTACACCCTCCTGTTACCTACAGGAGCTACACAGGGCTAACCTCACATGGCCTCTAAAAGGAGATGATTTCTTCCCCTATGCTGACTCAGCTCATGACTTCTGGACAGGATATTTCACCAGCCGTCCAGCCCTGAAACGCTATGAGAGGATCAGCAACAGCTACCTGCAGACGTGTAAACAGCTGGAGGTCCTTGGTGGTCCCATCTCAAGGAAAGGTCCCTTTGGAGCTGGAGACAGTGAGACCCTGAAGAAGGCCATGGCAGTGGCTCAGCATCACGACGCCGTATCCGGGACGGAAAAGCAACACGTTGCCAACGACTACGCTAGGAAACTGGCCAACGGCTGGGCACACTGCCAGGTGTTGGTCAGTAACACTCTATCCTCTCTGAGTGGATCATCTGCTCCTCGTGTTTACTGTGAACACCTCAACATCAGTGTGTGTCCCCTCACAGAGACCAGCAAGAAGTTCTCAGTGAACGTGTACAACCCTCTAGCTCGTCCAGTCAGTTGGCCAGTTAGACTGCCAGTCAACGGGACGGCCTACAGGATCTCAGATGCTAAGGGCAAGGCTGTGGACAGTCAGGTGGTCCCAGTGTCCCAGGCCACAGCGGCGGTGCGACGGGGCAGGGGGTACGCTGTCAACGAGCTGTTGTTCCAGGTTCAGGCCCCTCCCCTGGGCTACAGCACCTACTCTGTCTCCCTGCTTCAGAACGGCCCTCCATCTCCTCAGTCCTCTCCACTGCCCAGGGCTCCCAAGGCTGTACAGAACAAGTTTCTCAGGGTGACCTTTGACCCAGAGACGGGTCTCCTCAGCAGCCTCAGTAACCTGGAGACACAACAGACTGTCAAACTGTCACAGAACTTCTACTGGTACAACGCCAGCGATGGTAACAACTCAGAGAGTATTCAGATGTCAGGGGCCTACATCTTCAGACCTAACACCTCTACCCCCTTCATCATCAGCAAGACGGCTAAGATAGAAACACTACAGAATTCTGTGGTGCAGGAGGTGAGACAGTGGTTCAGTCCCTGGGTCTCTCAGGTGGTCCGTCTCTACACAGACAGCAGGGCTCTGGAATTGGAGTGGACTGTCGGCCCGGTGCCTATAGGTGATGACCTGGGTAAAGAGGTGATAAGTCGTCTAGACAGCAGCATCAACTCCTCTGGTGTCTTCTACACTGACTCTAATGGCAGAGAGATGCTACAGAGACGGAAAGACTACCGGCCCACGTGGAACCTGAGACAGTCTGAGCCAATTGCTGGCAACTACTATCCAATCAACTCTAGAGCTTACATTAAGGATGACAAGGACCAGCTGACTGTAGTGACGGACCGTTCTCAGGGAGGGGGCAGCATCCAGGATGGATCACTGGAGATCATGCTCCACCGTAGGTTGCTGTACGATGATGTCCGGGGTGTAGGTGAGCCCCTCAACGAGACGTCTGACATTTACCCAGAAGGCCTGGTGGTTCGTGGTCGCCACCTCATCTCCCTCAGCCCCCCTGCCACGGCTGCTGACACACACCGCCCCCTAGCACAGGAAGTGGTACTGCAGCCTCTCATCACGTTCACCGACGGAGAGCTGCACCCGAGTACCAGGCTGGAGTTCTCTGGGCTACAGGCAGTGCTGCCCCCTGCTGTTCACCTGTTGACAGTGTCTCAGTGGGACCAGGACACAGTGCTGCTCAGACTGGAGCATCAGTACCAAGCTTCAGAGAGCAAGGAGCATTCCCAGCCTGTTACTGTTAATCTGCAGAAGCTGTTCTCCACTCTGGACGTGCTGGGCGTGTCCGAGATGAACCTGTCAGCCAATCAGTGGAAGGATGAGATGACGCGTCTGGACTGGAAGGCGGAGTCAGGTGAGAAGCCCCTGCCGAAGAGAGGGGGAGACCCCTCTGTGTGGGAGGTGAGCCTCAAGCCCATGGAGATACGCACCTTCCTGCTCCGTGTCAGGCAGAGATAGTCAATCACCAACCTCCGTTCCAGAACTAGCCAATGATCAATCCCTGTGGCTTAGCAATTATGAACTCACTGCCTTGATTGGATGTAAATAATTTGGAGTCTGAGTACATGAAGATGAATCAAATGAACAGGGTTTCTTGTCATAATTGAGTGGAGTGGGTTTTAAATTAGCTCCTATAAAAGAGCTTCTTTGAAGCCGCTGAACAATCTGTTTGTGTTGTAATTCTAGTGCCAATACCACAACCTTTCTGGTATTTCAAAGCCCTTTTCTGTAACTACTTATTACTAAATTGTCATTGTCGTTTGTCTCTAACATCAATAAACTATTCACACACACACCTGTTACCAATATATATTTTCTGATTCACATTTCTACATGCCGAGTGAATATTCTGTGCAATAAGCGATTTTCCTCTCGTAATTGAATGCCTTTTTCAAATGAGTGGTTTAGGCTGCATTT
--
>Locus_2115_Transcript_1/2_Confidence_0.000_Length_6803
AAATGCAGCCTAAACCACTCATTTGAAAAAGGCATTCAATTACGAGAGGAAAATCGCTTATTGCACAGAATATTCACTCGGCATGTAGAAATGTGAATCAGAAAATATATATTGGTAACAGGTGTGTGTGTGAATAGTTTATTGATGTTAGAGACAAACGACAATGACAATTTAGTAATAAGTAGTTACAGAAAAGGGCTTTGAAATACCAGAAAGGTTGTGGTATTGGCACTAGAATTACAACACAAACAGATTGTTCAGCGGCTTCAAAGAAGCTCTTTTATAGGAGCTAATTTAAAACCCACTCCACTCAATTATGACAAGAAACCCTGTTCATTTGATTCATCTTCATGTACTCAGACTCCAAATTATTTACATCCAATCAAGGCAGTGAGTTCATAATTGCTAAGCCACAGGGATTGATCATTGGCTAGTTCTGGAACGGAGGTTGGTGATTGACTATCTCTGCCTGACACGGAGCAGGAAGGTGCGTATCTCCATGGGCTTGAGGCTCACCTCCCACACAGAGGGGTCTCCCCCTCTCTTCGGCAGGGGCTTCTCACCTGACTCCGCCTTCCAGTCCAGACGCGTCATCTCATCCTTCCACTGATTGGCTGACAGGTTCATCTCGGACACGCCCAGCACGTCCAGAGTGGAGAACAGCTTCTGCAGATTAACAGTAACAGGCTGGGAATGCTCCTTGCTCTCTGAAGCTTGGTACTGATGCTCCAGTCTGAGCAGCACTGTGTCCTGGTCCCACTGAGACACTGTCAACAGGTGAACAGCAGGGGGCAGCACTGCCTGTAGCCCAGAGAACTCCAGCCTGGTACTCGGGTGCAGCTCTCCGTCGGTGAACGTGATGAGAGGCTGCAGTACCACTTCCTGTGCTAGGGGGCGGTGTGTGTCAGCAGCCGTGGCAGGGGGGCTGAGGGAGATGAGGTGGCGACCACGAACCACCAGGCCTTCTGGGTAAATGTCAGACGTCTCGTTGAGGGGCTCACCTACACCCCGGACATCATCGTACAGCAACCTACGGTGGAGCATGATCTCCAGTGATCCATCCTGGATGCTGCCCCCTCCCTGAGAACGGTCCGTCACTACAGTCAGCTGGTCCTTGTCATCCTTAATGTAAGCTCTAGAGTTGATTGGATAGTAGTTGCCAGCAATTGGCTCAGACTGTCTCAGGTTCCACGTGGGCCGGTAGTCTTTCCGTCTCTGTAGCATCTCTCTGCCATTAGAGTCAGTGTAGAAGACACCAGAGGAGTTGATGCTGCTGTCTAGACGACTTATCACCTCTTTACCCAGGTCATCACCTATAGGCACCGGGCCGACAGTCCACTCCAATTCCAGAGCCCTGCTGTCTGTGTAGAGACGGACCACCTGAGAGACCCAGGGACTGAACCACTGTCTCACCTCCTGCACCACAGAATTCTGTAGTGTTTCTATCTTAGCCGTCTTGCTGATGATGAAGGGGGTAGAGGTGTTAGGTCTGAAGATGTAGGCCCCTGACATCTGAATACTCTCTGAGTTGTTACCATCGCTGGCGTTGTACCAGTAGAAGTTCTGTGACAGTTTGACAGTCTGTTGTGTCTCCAGGTTACTGAGGCTGCTGAGGAGACCCGTCTCTGGGTCAAAGGTCACCCTGAGAAACTTGTTCTGTACAGCCTTGGGAGCCCTGGGCAGTGGAGAGGACTGAGGAGATGGAGGGCCGTTCTGAAGCAGGGAGACAGAGTAGGTGCTGTAGCCCAGGGGAGGGGCCTGAACCTGGAACAACAGCTCGTTGACAGCGTACCCCCTGCCCCGTCGCACCGCCGCTGTGGCCTGGGACACTGGGACCACCTGACTGTCCACAGCCTTGCCCTTAGCATCTGAGATCCTGTAGGCCGTCCCGTTGACTGGCAGTCTAACTGGCCAACTGACTGGACGAGCTAGAGGGTTGTACACGTTCACTGAGAACTTCTTGCTGGTCTCTGTGAGGGGACACACACTGATGTTGAGGTGTTCACAGTAAACACGAGGAGCAGATGATCCACTCAGAGAGGATAGAGTGTTACTGACCAACACCTGGCAGTGTGCCCAGCCGTTGGCCAGTTTCCTAGCGTAGTCGTTGGCAACGTGTTGCTTTTCCGTCCCGGATACGGCGTCGTGATGCTGAGCCACTGCCATGGCCTTCTTCAGGGTCTCACTGTCTCCAGCTCCAAAGGGACCTTTCCTTGAGATGGGACCACCAAGGACCTCCAGCTGTTTACACGTCTGCAGGTAGCTGTTGCTGATCCTCTCATAGCGTTTCAGGGCTGGACGGCTGGTGAAATATCCTGTCCAGAAGTCATGAGCTGAGTCAGCATAGGGGAAGAAATCATCTCCTTTTAGAGGCCATGTGAGGTTAGCCCTGTGTAGCTCCTGTAGGTAACAGGAGGGTGTAGAGTAGAGAACGTTGACTTCAGAGCCGTTACTCTGCATCTGGTTGACGTAGCGAATGAGCTTGTCCAGGTTCTTATACCACAGGTTGGCGTTCTCATACTGGAAGTCTGACCCCATAGTCATTATGATGTGGTTGGTTTTATACACCAATGCCTGTCCGTGTGCGATGTGGAGGAACCTGGTCACCACATCGTCAACATTATAGTCCTCCAGATCAGGGTCGTCTCTGATTGGTGGATCGTCACATGACTGGTCCCAACAGAAGCCCTCCGGAGGGTTGTACCCGTTAGGGAGGATACCAGTGAAGAGGTCAGCCATAGGGGGGGTGAGGCTCTCGCTGGCCCTCCACAACATCTCCTGTTCCCTGGCTACCATCCTCCTGTTACGATCCTGGTAGTCCAGACGACCAAAGAAGAAGCCGTCATAACCCATCTGTGCGAACATGGAGGCGTGCTCGCGGGCGTGCCCGAAGGGGTCGATGTGCCAGGCGACGCGGGGGCGACCGCAGTGTCCGAACGTGTCGTTGAGGAACCGCAGGCCCATGGTCATCTGGTCTATGACTGCACTGTAGTGAGTGGTCGCCTCGTCACTCATACACCAGCCCCCGTTTACAAACTCCAACCGCCCCTCATTGACTAGCTGTTTGACAGTGTTCTGCATGTCATCAGTCTGTTGTTTCCACCAGCGGTAGAAGAAGGCCGTCTCTACGTAGATGAAGCGTCTGTCAGGGTTCTTCAGCAGCTGGTCCACCACAGAGTCCAGAATGTACTGCACCCCGGCGTGCTGGATGTCATTACGGTCTCCATAAAAGTATTGGTCCACGGTCTTGAGCCAGCCGACGTCGTCGTGGGTGTGGGGAACCAGATGCACGTTCAACATCCCAGGCTTGGTAGCATGACATGACTTGTATCCACATGTAGGACTTTCTTGGGGTGTTTGACAGACGGGAAAGCCCCAAACGCTGCTTTGAAATAATAACAGGAGGAACACAAACGGTGTATACTCCGGAGTCGCCATCTTGGAAAACAGCCCAAGAAAGTCCTACATGTGGATACAAGTCATGTCATGCTACCAAGCCTGGGATGTTGAACGTGCATCTGGTTCCCCACACCCACGACGACGTCGGCTGGCTCAAGACCGTGGACCAATACTTTTATGGAGACCGTAATGACATCCAGCACGCCGGGGTGCAGTACATTCTGGACTCTGTGGTGGACCAGCTGCTGAAGAACCCTGACAGACGCTTCATCTACGTAGAGACGGCCTTCTTCTACCGCTGGTGGAAACAACAGACTGATGACATGCAGAACACTGTCAAACAGCTAGTCAATGAGGGGCGGTTGGAGTTTGTAAACGGGGGCTGGTGTATGAGTGACGAGGCGACCACTCACTACAGTGCAGTCATAGACCAGATGACCATGGGCCTGCGGTTCCTCAACGACACGTTCGGACACTGCGGTCGCCCCCGCGTCGCCTGGCACATCGACCCCTTCGGGCACGCCCGCGAGCACGCCTCCATGTTCGCACAGATGGGTTATGACGGCTTCTTCTTTGGTCGTCTGGACTACCAGGATCGTAACAGGAGGATGGTAGCCAGGGAACAGGAGATGTTGTGGAGGGCCAGCGAGAGCCTCACCCCCCCTATGGCTGACCTCTTCACTGGTATCCTCCCTAACGGGTACAACCCTCCGGAGGGCTTCTGTTGGGACCAGTCATGTGACGATCCACCAATCAGAGACGACCCTGATCTGGAGGACTATAATGTTGACGATGTGGTGACCAGGTTCCTCCACATCGCACACGGACAGGCATTGGTGTATAAAACCAACCACATCATAATGACTATGGGGTCAGACTTCCAGTATGAGAACGCCAACCTGTGGTATAAGAACCTGGACAAGCTCATTCGCTACGTCAACCAGATGCAGAGTAACGGCTCTGAAGTCAACGTTCTCTACTCTACACCCTCCTGTTACCTACAGGAGCTACACAGGGCTAACCTCACATGGCCTCTAAAAGGAGATGATTTCTTCCCCTATGCTGACTCAGCTCATGACTTCTGGACAGGATATTTCACCAGCCGTCCAGCCCTGAAACGCTATGAGAGGATCAGCAACAGCTACCTGCAGACGTGTAAACAGCTGGAGGTCCTTGGTGGTCCCATCTCAAGGAAAGGTCCCTTTGGAGCTGGAGACAGTGAGACCCTGAAGAAGGCCATGGCAGTGGCTCAGCATCACGACGCCGTATCCGGGACGGAAAAGCAACACGTTGCCAACGACTACGCTAGGAAACTGGCCAACGGCTGGGCACACTGCCAGGTGTTGGTCAGTAACACTCTATCCTCTCTGAGTGGATCATCTGCTCCTCGTGTTTACTGTGAACACCTCAACATCAGTGTGTGTCCCCTCACAGAGACCAGCAAGAAGTTCTCAGTGAACGTGTACAACCCTCTAGCTCGTCCAGTCAGTTGGCCAGTTAGACTGCCAGTCAACGGGACGGCCTACAGGATCTCAGATGCTAAGGGCAAGGCTGTGGACAGTCAGGTGGTCCCAGTGTCCCAGGCCACAGCGGCGGTGCGACGGGGCAGGGGGTACGCTGTCAACGAGCTGTTGTTCCAGGTTCAGGCCCCTCCCCTGGGCTACAGCACCTACTCTGTCTCCCTGCTTCAGAACGGCCCTCCATCTCCTCAGTCCTCTCCACTGCCCAGGGCTCCCAAGGCTGTACAGAACAAGTTTCTCAGGGTGACCTTTGACCCAGAGACGGGTCTCCTCAGCAGCCTCAGTAACCTGGAGACACAACAGACTGTCAAACTGTCACAGAACTTCTACTGGTACAACGCCAGCGATGGTAACAACTCAGAGAGTATTCAGATGTCAGGGGCCTACATCTTCAGACCTAACACCTCTACCCCCTTCATCATCAGCAAGACGGCTAAGATAGAAACACTACAGAATTCTGTGGTGCAGGAGGTGAGACAGTGGTTCAGTCCCTGGGTCTCTCAGGTGGTCCGTCTCTACACAGACAGCAGGGCTCTGGAATTGGAGTGGACTGTCGGCCCGGTGCCTATAGGTGATGACCTGGGTAAAGAGGTGATAAGTCGTCTAGACAGCAGCATCAACTCCTCTGGTGTCTTCTACACTGACTCTAATGGCAGAGAGATGCTACAGAGACGGAAAGACTACCGGCCCACGTGGAACCTGAGACAGTCTGAGCCAATTGCTGGCAACTACTATCCAATCAACTCTAGAGCTTACATTAAGGATGACAAGGACCAGCTGACTGTAGTGACGGACCGTTCTCAGGGAGGGGGCAGCATCCAGGATGGATCACTGGAGATCATGCTCCACCGTAGGTTGCTGTACGATGATGTCCGGGGTGTAGGTGAGCCCCTCAACGAGACGTCTGACATTTACCCAGAAGGCCTGGTGGTTCGTGGTCGCCACCTCATCTCCCTCAGCCCCCCTGCCACGGCTGCTGACACACACCGCCCCCTAGCACAGGAAGTGGTACTGCAGCCTCTCATCACGTTCACCGACGGAGAGCTGCACCCGAGTACCAGGCTGGAGTTCTCTGGGCTACAGGCAGTGCTGCCCCCTGCTGTTCACCTGTTGACAGTGTCTCAGTGGGACCAGGACACAGTGCTGCTCAGACTGGAGCATCAGTACCAAGCTTCAGAGAGCAAGGAGCATTCCCAGCCTGTTACTGTTAATCTGCAGAAGCTGTTCTCCACTCTGGACGTGCTGGGCGTGTCCGAGATGAACCTGTCAGCCAATCAGTGGAAGGATGAGATGACGCGTCTGGACTGGAAGGCGGAGTCAGGTGAGAAGCCCCTGCCGAAGAGAGGGGGAGACCCCTCTGTGTGGGAGGTGAGCCTCAAGCCCATGGAGATACGCACCTTCCTGCTCCGTGTCAGGCAGAGATAGTCAATCACCAACCTCCGTTCCAGAACTAGCCAATGATCAATCCCTGTGGCTTAGCAATTATGAACTCACTGCCTTGATTGGATGTAAATAATTTGGAGTCTGAGTACATGAAGATGAATCAAATGAACAGGGTTTCTTGTCATAATTGAGTGGAGTGGGTTTTAAATTAGCTCCTATAAAAGAGCTTCTTTGAAGCCGCTGAACAATCTGTTTGTGTTGTAATTCTAGTGCCAATACCACAACCTTTCTGGTATTTCAAAGCCCTTTTCTGTAACTACTTATTACTAAATTGTCATTGTCGTTTGTCTCTAACATCAATAAACTATTCACACACACACCTGTTACCAATATATATTTTCTGATTCACATTTCTACATGCCGAGTGAATATTCTGTGCAATAAGCGATTTTCCTCTCGTAATTGAATGCCTTTTTCAAATGAGTGGTTTAGGCTGCATTT
--
>Locus_1552_Transcript_8/24_Confidence_0.000_Length_5979
AGAGAGAAAGAGAGGGCGAAAGTAAAAGTGTGTTTCTCTCCTGTGCACTAGCATTAGAGATTCCTGGAAACGTGGAACTTGGACTTGAAGGCTCGTAAAGGAGGTTTCCCTCCCCCAGAGGCAGGTGGATACTAACTTTACAGAAGAGTGGAGAGTTAAAGAAAAGAGGATTAAGCTTTTCCTTATTTTTTTTGGTCAGACTTTTGGACTTGGATTGGGCAAGGCAGCCATAACAGGAGGGAGATGGGGAGATGGACATTAAATCTCTTGATGGGGGTTGTACTTCTTGCTGTCCTCACAGCCAGTTGCTACGCTGAAAAAGTGAATCACTGTCTGGCTACGAGGGCTAGCACCTGTTCAGAATGTATTCAGTCAGGGAAGGGCTGTGCCTACTGTCCAGATGAGATCTTTGATGGTCCCCGCTGCGACCTTCATGACAACATCATAAGCCGCGGCTGTAATAGCGCGGTGACAGCCAAAAGCAGCATGTCGATGGAAAGAAACGAGCAGATCGACATGCTGTTGAAGCAGTCCCAGGTAGCTCCTCAGGAGATGTCTATGACTCTGCTGCCAGGGGAGGAGAGGGAGATCGAGATGGAGGTGTTTGAACCAGCTAAAGGACCTCTGGACCTCTACATTCTTATGGACTTCTCCAACTCCATGGAGGACGACCTGGACAACCTCAAGAGAATGGGTGCTGAGCTGGCTGCGTTGGTAGGGAAGCTGTCTGATGATTACACCATCGGGTTCGGCAAGTTTGTGGACAAAGTGGTGGAGCCCCAGACAGACATGAGACCATCCAAACTTGCCAAGCCTTGGCCCAACAGCGACCCTCCCTTCTCGTTCCGTCATGTGATCACTCTGACCCCTGACCTGCGGTCCTTCACCGAGAAGCTGCAGAAGGAGAGGATCTCAGGGAACCTGGACGCTCCAGAGGGGGGCTTCGACGCCATACTGCAGGCTACAGTCTGCGGGGAAAAGATCGGCTGGCGTGACCATGCCACCCACCTTCTGGTCTTCTCCACCGAGTCGGCCTTCCACTACGAGAGTGACGGTGCCAACGTGCTGGCTGGCATCATGCCACGCAATGACGAGCAGTGCCACCTGGACCCCGATGGGAAATACACAGAGGACACCAGGCAGGACTACCCCTCTGTGCCCACCCTGGTCCGCCTGCTGGGCAAACACAACATCATCCCCATCTTTGCCGTCACAAACCACTCCTTCACCTACTATGAGAAGCTTCATGAGTATTTCCCCATTGCTGAGCTGGGCCTGCTACAGGAAGACTCCGCTAACATCCTCAACATCCTGGAGAAAGCTTTCGAGAATATCCGTTCTAAGATCAGCATCCGTGCGGAGGACAGACCTAAAGCTATAGAAGCTCAGGTCCTGTCTTACAGTGGCAGTGTTGCACAAGCCGGAACCTTCAAAGTCAAGCCTGGGCAAATAGGGAAGTTTAAGGTGCGTGTCAAGGCCAGTGAGATGGTTGGGGAGCAACATGTGTGCAGTCTGGAGCAGGGTGACAAAAAGGGGAAGATGAGAGTCAAACCGACAACCTTCAGCACGGCTCTAAACATCAACGCCGAAGTGCTCTGTAAAACCTGCGACTGTGAGAAGAATCCATTTCGAAACGCAGTGAGGTGTACAGGCCACGGAGACCTGGTCTGTGGGAAGTGCAAGTGCAACGACGGCTGGCTGGGTCCGTTCTGTAACTGCTCTGCCAGCGCGTCGACGGATCCGGGCACTTCCTGTCGGGGTCCTGGCGTGGAGGAGCCGTGTTCTGGCCGAGGAGATTGCCTGTGTGGAACGTGTGTGTGTTACAACACCGACCAGTACGAGGGACCCCTCTGTCAGTTTGACAAGTCCCAGTGTCAACGATACGGAGGCTTCCTCTGCAACGACCGTGGTCGTTGCTTCATGGGTCAGTGTGCGTGTGCAGAGGGCTGGGAGGGACCGGCCTGTGAGTGTCCCATGAGCAACCAGACCTGTCTGGACACGAAAGGGGGCGTCTGTAACGGGCGGGGTGTGTGTAAGTGCGGTCGCTGTGAGTGCCAGGACTCTGGCCTGGCCATGACCCCCACCTGCGAGGCTAACTTCCAGGCCCAGCTGGGGATGTGTGAGGACAAGAGGAGCTGTGTCCAGTGTCAGGCCTGGAAGACCGGAGAGAAGAAGGACAGCGACCAGTGTGACCAGTGCCAGTTCAAAGTGGTCATGGTGGAAGAGCTCAAGGAAAATAAAGAGGTGATTGAGGCGTGTAGTTTCCGCGACGAGGATGACGACTGTACGTACCACTACACCGTGGACTACCCTGAGGACCAGACTGTTAAGGACCTGGAGGTCCAAGTGCTCAAGAAGAAAGACTGTCCCCCTGCTGGCTTCCTGTGGCTGATCCCTCTCATCATGTTCCTCATGCTACTGCTGGGTCTACTGTCGCTCTGCTGTTGGAAGTACTGCGCCTGCTGCAAGTCCTGTCTTGCTTTGCTGCCATGCTGTGGAAGAGGTCGTATGGTTGGCTTTAAGGAAAATCAGTACATGCTCCGCCAATCCATGCTCACCTCTGACCACTTAGACACGCCCCTAGTGAGGACCGGCCCACCCAAGAGCACCGACGTGGTTCGCTGGAAGATCACCGACAATGTCCACCGATCGCCCAATCATCCGCTTGCGCAGGTTCAGCCCAACCCCAAAGAGACCATCCAGTTCCCTCTGTCCCTGCGTCTGAACAGGTTGTTCACAGAAAGTCTGTCTCACCCCGACGCCAGAGACACGGAGATGCTGCGCAGGGAGGTTGATGACAACCTGAATGAAGTGTACAAGCATGTTCCTGGAGCCCAGAGGGTTCAGAATACCAAATTTAGATTACAGAGAAATGCTGGTAAAAGAAAAGACCACACAATTGTAGACACAGTCGTGTCCGCTCCTCGCTCCAGCTACCCCGACATCGTCAAATTGACTGAGAGAAACGTCCAGTCTGGAAACTTCCAAGATCTCAAAGTGGTGCCGGGCTACTACACAGTGGCCACAGACAGAGAGGCGGCTGGTGCCGTGGAGTTCCAGGAGGGGGTGGAGACGGTGGATGTGCGCGTGCCGCTCTTCATCAAGGAAGATGACGATGATAAGAAGCAGCTGCAGGTGGAGGCGGTGGACGTTCCTCTGGGCATCGCTGAGATAGGGAAACGCTTCGTCAACATCACCATCATCAAAGAACACGCCAAGAGTATTATGTCGTTCCTCCAGCCTTCCTACACCTACAGCCGACAGGACAGAGTGGCTAACATCCCCATTAGCAGAGAGATCATAGAGGACGGACACACACAGGTCACCTACCGCACCCGAGACCTCACCGCCAAGGACAAGAAGGACTATGTGACAGTGGATGGGGAATTGTCCTACGGGCCAGGGGAGACCCAGCAGACTGTCCCTGTTCGTTTGTTGGAGATGGGAGAGGGAGACGGTCTGCTGAAGGACACACAGGTCAAACAATTTGTCATGGACCTCAGTAACCCAAGACAGGGAGCCAAGCTGGGACGCTACCCCAGAACCACCGTCACCATCACTGACAAACCAGAGCCCAGTGTGGTGATGTTTATGAAGAGCACCCAGAACTTCTCCACCGCCGACCCAACCTACTCCATCCCCGTGGTCCGCACACGCAACCAGGAGGGGCCCGCCACCGTCCACTGGAAGACCCGCAATGCCAAGCGCTTCGAGCTGTCCGGTCCCCTCAAGTTTTCTCCCGGGGAGACTGAGAAGAACATCGTGATCGACCCACGCCCTCACCCTGGACCGGTCAAACCAGAAATGTTCCAGCTGGAGTTGTTTGACCCCAGTACGAACGCTGCGGTCGGGGAGAGGAAGACGACAATGGTCACGATTACTGATGGAGCATTACCAGAGATTGCCCAGAAGCAGCAGCAGGGTAAGGACTTCATCAACCGGACAGCCATGTCTCCTGGTGGTCGTCTCTTCTCTCCCACCAACGTCAAGGCTAAAGCCACTGGCCCACGAAACATCCGTCTCAACTGGGACCCCTTAGGGAGCCCCCTGGGCTACAAGGTGAAGTATTGGATCTATGGGGATCCTGAGGCTGATGCCCCCCCTGCGATGAATGTAAAGACAAACCATGCTGACCTGACCAACCTGTACCCCTATTGTGACTACGAGACGAAGGTGTGTGGCTACAACGCCCTGGGAGACGGAAACTACAGCGACATGGTGCCCTGTAAGACCCTGGAGGATGTCCCCAGTGAGCCCGGTCGTCTGGCGTTTAACGTCATCAGTCCAACTGTCACTCAGGTCAGCTGGGCGGAGCCTGCCGAGACCAATGGTGTCATCACCGCCTACGAGGTTCTCTACACGCCCATCAATGACGACACGAAGCCGATGGGTGCAGCTAAGAAGGTGAAGATAGACAACCCTAAGAAGAGGATGTTGCTGATTGAGAACCTGCAGTCGGCCCAGACTTACTGCTATCAGGTCCGGGCTAAGAACAGCGTGGGTTGGGGTCCTTTCAAAGAAGCGACCATCAACCTGGCCTCCCAGCCCACCAGACCCATGTCCATCCCTATCATCCCAGACATACCTATAGTGGACGCGGAGGCGGGGGATGAGTACGACGGCTACCTGATGTACAGCAGTGAGGTCATGAGATCGCCAACAGACTCCAAGAGACCCAGCGTCTCAGACGAAGAACCAATTAACGGCAGGTTGGAACAGAACTTCCTCTTCCCCGGGGGAAATAATTCCATGTCGCGCAGTACCAACATGTCTTCATCCAGCTACAGCCAGGTGTCTCCCATGTCCACCCTCAGCTCCAGCCACCGAGGGGGGGCCGGGGGGTCCATGTCCATGGAGTCCACCACAACATACCTCTCTGGACAAGGAGGAAACTCTCTCTCCCGCACTCAGGTGATTGGGGGCGGGACGCGCACGGAGAATGTTGTCATGAGGAAGCGATCAGAGAACAGAGGTTACTATGAGTATGACGACAACATCCGAGATTCCATCGTCATAGGAGACCTGTCCAGTGGATTGTCGGGATACACAGACGGCAAAAGTACTTATGGCTTCAGCCCCACTCAGACACAGTACAGCTACAGTATGTCTCAGGTCTTGCGGGGCAGGACCCAGTCTGAGGATGTCAACGATGCGCTACTGAATCTGGACAGGGTGCTCCAGGACTCTCGTTTGGCCTCTGGGGTCCCTGACACCCCCACCAGGTTGGTGTTCTCTGCCCTGGGCCCCACGGCCCTGAAGGTCAGCTGGCAGGAGCCCCACTGTGACAGGGATGTGCTGGGGTACTGTGTTCTCTACCAGCTACTCAATGGAGGTGATATGAAGCGTATAGACGTGTCCAGCCCAGCAGAGAACTCTGTGGTGGTGCAGGACCTGCTGCCTAACCACTCCTACCTGTTCAAGGTGAAGGCTCAGAGTCTGGAGGGCTGGGGACCAGAGAGGGAGGGAGTCATCACCATAGAGTCAGCTGTCGACCCCAACAGCCCACTCAGCCCAATGCCAGGTTCTTCCTTCACTCTCAGTACCCCCAGTGCTCCAGGCCCCCTGGTATTCACAGCTCTGTCCCCCGAGGCACTGCAGCTGAGCTGGGAGAAACCCCGCAAACCCAACGGAGACATCCTGGGCTACGTGGTCACCTGTGAACATCTGCACGGAGGAGGTGACATGCGTTCCTTCCAGGTGAGCGGTGACAGCGCTGAGACCAGTCTGACAGTTCCGGACCTGAGTGAGAACATGCCGTACAAGTTCAAAGTTCAGGCCAGGACGACCCAGGGCTTCGGCCCCGAGAGGGAGGGCATTATCACCATCGAGTCTCAGGATGACGGTAGCATGTCTCAACTAGGAGGCCTAGGTGGTACATCTCAACTAGGAGGCCTAGGCAGTATGTCTCAACTAGGAGGCCTAGGTAGTATGTCTCAACAAGGAGGCCTAGGCAGTATGTCTCAACTAGGAGGCCTAGGT
--
>Locus_1115_Transcript_10/14_Confidence_2.000_Length_5936
GGAACACTGCTCCACATTTTGTTGGTTTGCGTTTTCTGTAGCTGTTGCGCCCAAATATTCAACAACCCAAACCGAGAACGGATGCGACTGAGTCCACGGGATCGTCGCCGCGTTCTCGGTTTGATTTGAATATATGGACCTTGACATGTATTTTGATCTTCATGATAGAAGAAATCCAAAAGACCACACCAGTCTGGAACCAAGGTTCATCCTCCTAGCCCCTAACATTCTGAGAACAGACAGTGAGGAGTCAATCTATTTAGAATCCCATGGCCTTAACAGCCCTGTCACCGTCACCATAACAGTCCATGACTACCCGGAGAGGAGGTACCAGCTCCTGCAGGACACCGTCACACTCGGCCCGGCGAACAGCTACCACACCCTCAAGATCATAAAGCTCCCCTCAAAGCGTCTGGTCAAGGGGAATGAGGAGTCCTCCAGGAACCAGTATGTGTATGTGAAAGCAGAGTTTGGGGGCTACCACGAAGCTGAACAGGTTGTTATGGTCTCCTTCCACTCTGGATACATCTTCATCCAGACAGACAAGCCCCTCTACAAACCTGGAGACACTGTACGCTGCAGGGCCTTTGTGTCTACACCTACCTTCCAGGCCATCAACAGCTCCATCACCATTGAATTCCAGAATTCAGACGGCGTCGTGGTGAAACAGACCTCCAGGACCATAGCTAAGAATGGAATCTTTGCTGATACTCACGTTCTACCTGACATAGTCAATGAGGGAACGTGGAAGATCATTGCAAAATTTGACAACTGGCAACAGAACAAGTTCAGTAGTGAGTTTGAGGTGAAGAAATACGTGCTGCCTGCTTTCAATGTCACACTGACTCCCAAGAAACCCTTCCTCCGTCTGGATGATACTGAGCTGGTGGTGGAGATCACAGCCAGATACCTGTATGGTGAAGATGTCCAGGGAACGGCCTACGTGATGTTTGGGGTGGAGGGGAACAAGGAGAAGAGGAGGTTACCATCGATCAAGCAGGTCACCAATCTGCAGCAAGGCACCGCTACATTGACCATGGCGGAGATCAGGAAGGCCTACCCCGACCTCAGCTCCCTGGTTGGAAGCTCTATTTACGTCAAGGCCTCAGTGCTGACCAAATCAGGCAGTGACCTGGTGGAAGCAGAGAAGTCTGGTATTAAGATAGTGAAGTCCCCTTACGTCCTCTCCTTCATAGAAACACCAAAGTACTACAAGCCTGGCTTGCCCTTCGACATCATGATCCAGGTGAGTTTCCAGGATGGTTCCCCGGCTCATAACGTCCCGGTCCAGGTGAGCCTCCTGGCCAACCCAATCACCAGCCACCGTGGCACCATCAGGACCGCCATCAACATGCCTGCTGAGCTAGGCCCTCAGATCATCACTGCTGAGACCAAACAGACGGGCCTACAGCCAGAGCAGCAGGCCAGACAGCAGATGACCCTTCACCCCTACACACCCTTTGACCAACAGAGACAGAACTACCTGTATATCTCCACTGGGACCACCACAGTCTCTCTGGGGCAGAGCCTTGGCCTCAGTCTACACATCAACACTGCCGATAAGGCCCACAGGGAACTCATCACTCACCTCACATACCTGGTGTTGAACAAGGGCAAAATCATCGTTGCCAAGAGACTAGAGGTCGGAGGTCAGGACATGACCAACATTCTGTTGACCGTTACCAAGGAGATGATGCCCTCATTTCGCGTTGTGGCATTCTACATGCTGCCGTGGGCGGGGACGTCGGAGGTGGTGGCTGATTCTGTGTGGGTGGATGTGGAGGATGCCTGTGTTGGGGCGTTGAGTGTTGGTCCAGCTGGCTCCAGGCCCTCAGAGTACTACCACCCAGGGAGAGGGTTCAACTTCCAGGTGAGAGGAGACCCAGGAGCCATGGTCAGTCTGGTGGTGGTGGACAACGCTGTGTTCCTGCTCAACAGACAGAGGCTCACACAGAGGAAGATTTGGCAGGTGGTGGAAGGGGGGGACATAGGCTGTACCCACGGTGGGGGCAGCAACAGCATGGGTGTCTTCACTGACGCTGGACTACTGTTTTACTCCAACACTGGTGGAGCCACCTCTTCTAGACAAGGCATGCAGTGCCCAGGGAGGTCCAGGAGGAGGCGCTCTGCTGAGATGTTGCAACGCAGAACTCTACTGGAGAACCACTACAGAGAGAAGCTGTTGCGTCAGTGTTGTAAGGATGGCCTGAGAGAGATCCCCATGCCTTACTCCTGCACCCGACGCTCCCTCTACATCACTGAGGGATGGGAATGCATCAAGGCCTTCAGGTACTGCTGCTCCAAGTACAGGGGAGAGGAGTTTGACACCAGACTACCCCCTACCACCACCATACCGCCTACCACCACAGATCTACTCAGGCTGACCCTGGACAGACACATTTTCCCCGAGATGCGAGAGACCATTGAGTTTGTTGAGCAGAGTGAAGAAATATTGAGCGAGTCTTTAGTGAGAATGGAATCCAAACCTGTTCTGGAAGTTCAGAGAGGGTCTTTTGCTGAGGAAGAGGAGGAGGAAGAGGAGGATGACTTTATGGAGGAGAGTGAGGTGACAGTAAGGTCTAAGTTCTATGAGTCATGGCTGTGGAAAGACCTGCCGCTGCCCAGTGTGCCTGAGGACAGCAGAGACGGGTTGGCAACGCTGCATGTGGAATCCATCTTCCCAGACACTATCACCCAGTGGGGGGTACTAGCCATCAGCTCCTCACCTGTAACAGGTTTCTGCGTAGCCGAGCCGTGGAACGTGCGTGCGTGGAAGCGTTTCTTCGTGGACCTGAAGCTGCCGTACTCAGTGGCGAGGAACGAACACGTGGAGATCAAAGCTGTGCTCCATAACTATGGCGACGAGGACTTGGAGGTTAAGGTGGTGCTACTGAAGACAGAGGACATGTGCAGTGTGGCGTTCAATGGGAAACACACCCAGGAGGTGAGGTTGAAGGGCAGCTCGTCCCTGGTGGTTCCCTACACCATCATACCGCTCAAGGCCGGAGAGATGCTACTGGAGGTCCTTGCCATGGCCAAAGGGTTTATGGGTAGCGACGGGGTCAATAAGAAGCTACGCGTGGTGGTGGAAGGAGTGCAGAAGACTAAAGTGCAGAGTTTTGTATTGAATCCTTCTGTCAAGGGAGGGAACGATGGGAGGCAGGTAGTGGAGGTGGACAAAGTGGAGCTGGGCTCCCTGGTTCCAAACTCTCAACCAGAGACATTCATCAACATCAGGGGTAACCTGTTGGCTGATACCATAGACAACAGTATCAGCGGTGACTCTCTGGCCTCTTTGATCCGTATGCCTGGTGGCTGTGTGGAACAGAACCTAGCCAGCATCACCCTGCCTCTTATAGCCACTGTCTACCTGGACCATTCCAACGACTGGGAGGCTGTAGGGGTGCAACGCAGGGTGGAGGCCATGAACTACATACAGAAAGGCTACCAGAAGCAGCTGGTGTATAAGAAGAAAGACGACTCTTACCCCCCCTACAGGAATGAAGGCACAAGCACATGGATCACAGCGTATGTAGTGAAGGTGTTCTCTATGGCTCGTCAGCTGGTAGGAGTGAGTGAACAGGACGTGTGTGGTCCTCTCCTCTACCTGATCAACAACAAACAGCAGACCACTGGATCTTTCAGAGAGGACAACCCTGTCTACACTACTACTATGACAGGTGGAGTACAAGGTGCAGAGTCTCAGTCCACTCTCACAGCCTTTGTCCTGATAGCCATGACTGAAGCCACCAAGGGTACAGAACTCAACTGCAATGGAGCTGGCCACACCATCAAGAATGGGATCCAGAATGCTGCCAACTATCTGAGGAGCACGTATGGTAGTCTGAAGAGGCCCTACTCTCTGGCCATCTCTGCCTACGCTCTGTCTCTGGTTGACGAGACACCTTCACTGTTCTTTAAAACCCTGCTACTCAAAGCTGCCTCTCCAGACGGTACCCATTGGCCAGACAGTGAGAACCGCCTGTTCACTCTGGAAGCGACGGGCTACGCCCTGCTAGCCCTGGTGAAGAGTCATCACATGACTGAAGCCGCCGCACCTTTCGAGTGGCTCAATGAGCAGCGCCGCAGGGGCGGGGGCTACGGATCCACCCAGCCCACCATGGTTGTTCTGCAGGGTCTGTCTGGGTACCTGATGAAGAAACCTCCCAATGACCTGAGTCTCCAGGTGGACCTGAGCATCCAGGGCCGCAGCGACCAGCGCTACCACTTTGACCCCAGGACCTCCTACGTGGCACGCTCCTCCAGGGCTCCTATAGACCAGGGATTCAGAGTGGAGGCCAAAGGGAAGGGGCAAGGTATACTAGAGGTGGTGACCTACTACAACGAGCTCCCTGAGATGCATGAGAAGAGCAGCTGCAAGAACTTTGATTTGGACGTGACCATCGCAGAATCTAGTGAAAAACCTCCACCAGATGCAGAGAAGTCCTACAGGATCACTATTAATGTCAGGGCACTGGGACTAAGGGAGGTCAGGATGGTTGTTCTGGACATCAGTCTTCCTACTGGGTTCGTGCCAGAGAATGAAGACCTGGAGATGCTGACCAACTCAGTGGACCGTTACATCAACAACTTCCAGATAGTGGACAACCTGAGTGACAGAGGCTCCCTCATCATCCACCTCTTCAAGGTGTCCAACAAGGAGACTGAGACCATCATCTTCCGACTGCAGCAGACGTTCAAAGTGGGACTCCTCCAACCTTCATCTGTCACTGTCTATGAGTACTACAACCCAGACCACCGCTGCAGTCGCTTCTACAGCCCCAAAGAGGACAAGGACGAACTCTCACAGATCTGCAGGAACAATATATGTCGCTGTACACAGGGTGATTGCTGTGTGTCTAAGTCCCTAACCGATCCAGTCCCCTATGGAGCACGAGAGGACCACGCATGCAAAGGATTATACCACGTGTACAAGGCCAAGGTCCTGAGTGTCAGCCAGAGTCAGTATGACAGATATGAGATGAAGATCACACAGGTTATAAAAATAGGAGTGGAGGAAGGGGTCAGTGTGGGTGACACTAAGGTCTTCCTGTCACATGCTGGCTGTAGAGGAGGTCTGGACCTGAAGGAGGGTACAGACTACCTCATCATGGGGCCAAAAACTGACCTCTGGTACAAGGACAGCTCCACCAACAGTGCTACATACATGCTGGGCAAGGATGCCTGGGTAGAGCGTTGGCCCACCTCAACAGAGTGTGCTAGTGATGCCAAACTCAAGGCCAGGTGCACAGAGCTGGACAACTTCAGCAAGGACCTCTCAGAGAAGGGATGTCGGTTTAAATAGACTCTTTGCCTATGAGCTGCCATGTAGCTTTACTCACTCACTCACTCACTCACTCACTCACAACTCACTCACTCACTCACTCACTCACTCCACATCACTCACTCACTCACTCACTCACTCACAACTCACTCACTCACTCACTCACTCACTCTGCCTATGAGCTGCCATGTAGCTTTACCACTTTGCCTATGAGCTGCCATGTAGCTTACCTCTGGATGCACTGGTTCAGCAGAAACTGTCACCATTTGAGCCATGCAGTCGACATATACTGCTCTGTTGTATAATCACCATGGTAACCATTAGAGGAAAATGGACATTAGAATTAGAAAGCGTAAAAACATGACAGACTGGTGTTAAGCCTGGGTGGGTCTAGGATTGTGTTACTGGGAGCTCAGCGATTCGTCACAGCCAGGGCTACTTGATATGGCATACAATCACAACACACACACTCACACGATGGGAACTCGCTCAGGTGGCACTTGGTGCAGTGGAATATTGTCTCACTACTGTGTAGAATGCATTAGTGTTCCTGGATGTTCCACATAGAGAGAATAACAGAATGCAGAACACCAGGGAGATTCTCAAGGTACAAAAACAGAATGCGAACACCAGGGAGATTCTCAAAAAAAAA
--
>Locus_1115_Transcript_7/14_Confidence_1.000_Length_5791
GGAACACTGCTCCACATTTTGTTGGTTTGCGTTTTCTGTAGCTGTTGCGCCCAAATATTCAACAACCCAAACCGAGAACGGATGCGACTGAGTCCACGGGATCGTCGCCGCGTTCTCGGTTTGATTTGAATATATGGACCTTGACATGTATTTTGATCTTCATGATAGAAGAAATCCAAAAGACCACACCAGTCTGGAACCAAGGTTCATCCTCCTAGCCCCTAACATTCTGAGAACAGACAGTGAGGAGTCAATCTATTTAGAATCCCATGGCCTTAACAGCCCTGTCACCGTCACCATAACAGTCCATGACTACCCGGAGAGGAGGTACCAGCTCCTGCAGGACACCGTCACACTCGGCCCGGCGAACAGCTACCACACCCTCAAGATCATAAAGCTCCCCTCAAAGCGTCTGGTCAAGGGGAATGAGGAGTCCTCCAGGAACCAGTATGTGTATGTGAAAGCAGAGTTTGGGGGCTACCACGAAGCTGAACAGGTTGTTATGGTCTCCTTCCACTCTGGATACATCTTCATCCAGACAGACAAGCCCCTCTACAAACCTGGAGACACTGTACGCTGCAGGGCCTTTGTGTCTACACCTACCTTCCAGGCCATCAACAGCTCCATCACCATTGAATTCCAGAATTCAGACGGCGTCGTGGTGAAACAGACCTCCAGGACCATAGCTAAGAATGGAATCTTTGCTGATACTCACGTTCTACCTGACATAGTCAATGAGGGAACGTGGAAGATCATTGCAAAATTTGACAACTGGCAACAGAACAAGTTCAGTAGTGAGTTTGAGGTGAAGAAATACGTGCTGCCTGCTTTCAATGTCACACTGACTCCCAAGAAACCCTTCCTCCGTCTGGATGATACTGAGCTGGTGGTGGAGATCACAGCCAGATACCTGTATGGTGAAGATGTCCAGGGAACGGCCTACGTGATGTTTGGGGTGGAGGGGAACAAGGAGAAGAGGAGGTTACCATCGATCAAGCAGGTCACCAATCTGCAGCAAGGCACCGCTACATTGACCATGGCGGAGATCAGGAAGGCCTACCCCGACCTCAGCTCCCTGGTTGGAAGCTCTATTTACGTCAAGGCCTCAGTGCTGACCAAATCAGGCAGTGACCTGGTGGAAGCAGAGAAGTCTGGTATTAAGATAGTGAAGTCCCCTTACGTCCTCTCCTTCATAGAAACACCAAAGTACTACAAGCCTGGCTTGCCCTTCGACATCATGATCCAGGTGAGTTTCCAGGATGGTTCCCCGGCTCATAACGTCCCGGTCCAGGTGAGCCTCCTGGCCAACCCAATCACCAGCCACCGTGGCACCATCAGGACCGCCATCAACATGCCTGCTGAGCTAGGCCCTCAGATCATCACTGCTGAGACCAAACAGACGGGCCTACAGCCAGAGCAGCAGGCCAGACAGCAGATGACCCTTCACCCCTACACACCCTTTGACCAACAGAGACAGAACTACCTGTATATCTCCACTGGGACCACCACAGTCTCTCTGGGGCAGAGCCTTGGCCTCAGTCTACACATCAACACTGCCGATAAGGCCCACAGGGAACTCATCACTCACCTCACATACCTGGTGTTGAACAAGGGCAAAATCATCGTTGCCAAGAGACTAGAGGTCGGAGGTCAGGACATGACCAACATTCTGTTGACCGTTACCAAGGAGATGATGCCCTCATTTCGCGTTGTGGCATTCTACATGCTGCCGTGGGCGGGGACGTCGGAGGTGGTGGCTGATTCTGTGTGGGTGGATGTGGAGGATGCCTGTGTTGGGGCGTTGAGTGTTGGTCCAGCTGGCTCCAGGCCCTCAGAGTACTACCACCCAGGGAGAGGGTTCAACTTCCAGGTGAGAGGAGACCCAGGAGCCATGGTCAGTCTGGTGGTGGTGGACAACGCTGTGTTCCTGCTCAACAGACAGAGGCTCACACAGAGGAAGATTTGGCAGGTGGTGGAAGGGGGGGACATAGGCTGTACCCACGGTGGGGGCAGCAACAGCATGGGTGTCTTCACTGACGCTGGACTACTGTTTTACTCCAACACTGGTGGAGCCACCTCTTCTAGACAAGGCATGCAGTGCCCAGGGAGGTCCAGGAGGAGGCGCTCTGCTGAGATGTTGCAACGCAGAACTCTACTGGAGAACCACTACAGAGAGAAGCTGTTGCGTCAGTGTTGTAAGGATGGCCTGAGAGAGATCCCCATGCCTTACTCCTGCACCCGACGCTCCCTCTACATCACTGAGGGATGGGAATGCATCAAGGCCTTCAGGTACTGCTGCTCCAAGTACAGGGGAGAGGAGTTTGACACCAGACTACCCCCTACCACCACCATACCGCCTACCACCACAGATCTACTCAGGCTGACCCTGGACAGACACATTTTCCCCGAGATGCGAGAGACCATTGAGTTTGTTGAGCAGAGTGAAGAAATATTGAGCGAGTCTTTAGTGAGAATGGAATCCAAACCTGTTCTGGAAGTTCAGAGAGGGTCTTTTGCTGAGGAAGAGGAGGAGGAAGAGGAGGATGACTTTATGGAGGAGAGTGAGGTGACAGTAAGGTCTAAGTTCTATGAGTCATGGCTGTGGAAAGACCTGCCGCTGCCCAGTGTGCCTGAGGACAGCAGAGACGGGTTGGCAACGCTGCATGTGGAATCCATCTTCCCAGACACTATCACCCAGTGGGGGGTACTAGCCATCAGCTCCTCACCTGTAACAGGTTTCTGCGTAGCCGAGCCGTGGAACGTGCGTGCGTGGAAGCGTTTCTTCGTGGACCTGAAGCTGCCGTACTCAGTGGCGAGGAACGAACACGTGGAGATCAAAGCTGTGCTCCATAACTATGGCGACGAGGACTTGGAGGTTAAGGTGGTGCTACTGAAGACAGAGGACATGTGCAGTGTGGCGTTCAATGGGAAACACACCCAGGAGGTGAGGTTGAAGGGCAGCTCGTCCCTGGTGGTTCCCTACACCATCATACCGCTCAAGGCCGGAGAGATGCTACTGGAGGTCCTTGCCATGGCCAAAGGGTTTATGGGTAGCGACGGGGTCAATAAGAAGCTACGCGTGGTGGTGGAAGGAGTGCAGAAGACTAAAGTGCAGAGTTTTGTATTGAATCCTTCTGTCAAGGGAGGGAACGATGGGAGGCAGGTAGTGGAGGTGGACAAAGTGGAGCTGGGCTCCCTGGTTCCAAACTCTCAACCAGAGACATTCATCAACATCAGGGGTAACCTGTTGGCTGATACCATAGACAACAGTATCAGCGGTGACTCTCTGGCCTCTTTGATCCGTATGCCTGGTGGCTGTGTGGAACAGAACCTAGCCAGCATCACCCTGCCTCTTATAGCCACTGTCTACCTGGACCATTCCAACGACTGGGAGGCTGTAGGGGTGCAACGCAGGGTGGAGGCCATGAACTACATACAGAAAGGCTACCAGAAGCAGCTGGTGTATAAGAAGAAAGACGACTCTTACCCCCCCTACAGGAATGAAGGCACAAGCACATGGATCACAGCGTATGTAGTGAAGGTGTTCTCTATGGCTCGTCAGCTGGTAGGAGTGAGTGAACAGGACGTGTGTGGTCCTCTCCTCTACCTGATCAACAACAAACAGCAGACCACTGGATCTTTCAGAGAGGACAACCCTGTCTACACTACTACTATGACAGGTGGAGTACAAGGTGCAGAGTCTCAGTCCACTCTCACAGCCTTTGTCCTGATAGCCATGACTGAAGCCACCAAGGGTACAGAACTCAACTGCAATGGAGCTGGCCACACCATCAAGAATGGGATCCAGAATGCTGCCAACTATCTGAGGAGCACGTATGGTAGTCTGAAGAGGCCCTACTCTCTGGCCATCTCTGCCTACGCTCTGTCTCTGGTTGACGAGACACCTTCACTGTTCTTTAAAACCCTGCTACTCAAAGCTGCCTCTCCAGACGGTACCCATTGGCCAGACAGTGAGAACCGCCTGTTCACTCTGGAAGCGACGGGCTACGCCCTGCTAGCCCTGGTGAAGAGTCATCACATGACTGAAGCCGCCGCACCTTTCGAGTGGCTCAATGAGCAGCGCCGCAGGGGCGGGGGCTACGGATCCACCCAGCCCACCATGGTTGTTCTGCAGGGTCTGTCTGGGTACCTGATGAAGAAACCTCCCAATGACCTGAGTCTCCAGGTGGACCTGAGCATCCAGGGCCGCAGCGACCAGCGCTACCACTTTGACCCCAGGACCTCCTACGTGGCACGCTCCTCCAGGGCTCCTATAGACCAGGGATTCAGAGTGGAGGCCAAAGGGAAGGGGCAAGGTATACTAGAGGTGGTGACCTACTACAACGAGCTCCCTGAGATGCATGAGAAGAGCAGCTGCAAGAACTTTGATTTGGACGTGACCATCGCAGAATCTAGTGAAAAACCTCCACCAGATGCAGAGAAGTCCTACAGGATCACTATTAATGTCAGGGCACTGGGACTAAGGGAGGTCAGGATGGTTGTTCTGGACATCAGTCTTCCTACTGGGTTCGTGCCAGAGAATGAAGACCTGGAGATGCTGACCAACTCAGTGGACCGTTACATCAACAACTTCCAGATAGTGGACAACCTGAGTGACAGAGGCTCCCTCATCATCCACCTCTTCAAGGTGTCCAACAAGGAGACTGAGACCATCATCTTCCGACTGCAGCAGACGTTCAAAGTGGGACTCCTCCAACCTTCATCTGTCACTGTCTATGAGTACTACAACCCAGACCACCGCTGCAGTCGCTTCTACAGCCCCAAAGAGGACAAGGACGAACTCTCACAGATCTGCAGGAACAATATATGTCGCTGTACACAGGGTGATTGCTGTGTGTCTAAGTCCCTAACCGATCCAGTCCCCTATGGAGCACGAGAGGACCACGCATGCAAAGGATTATACCACGTGTACAAGGCCAAGGTCCTGAGTGTCAGCCAGAGTCAGTATGACAGATATGAGATGAAGATCACACAGGTTATAAAAATAGGAGTGGAGGAAGGGGTCAGTGTGGGTGACACTAAGGTCTTCCTGTCACATGCTGGCTGTAGAGGAGGTCTGGACCTGAAGGAGGGTACAGACTACCTCATCATGGGGCCAAAAACTGACCTCTGGTACAAGGACAGCTCCACCAACAGTGCTACATACATGCTGGGCAAGGATGCCTGGGTAGAGCGTTGGCCCACCTCAACAGAGTGTGCTAGTGATGCCAAACTCAAGGCCAGGTGCACAGAGCTGGACAACTTCAGCAAGGACCTCTCAGAGAAGGGATGTCGGTTTAAATAGACTCTTTGCCTATGAGCTGCCATGTAGCTTTACCACTTTGCCTATGAGCTGCCATGTAGCTTACCTCTGGATGCACTGGTTCAGCAGAAACTGTCACCATTTGAGCCATGCAGTCGACATATACTGCTCTGTTGTATAATCACCATGGTAACCATTAGAGGAAAATGGACATTAGAATTAGAAAGCGTAAAAACATGACAGACTGGTGTTAAGCCTGGGTGGGTCTAGGATTGTGTTACTGGGAGCTCAGCGATTCGTCACAGCCAGGGCTACTTGATATGGCATACAATCACAACACACACACTCACACGATGGGAACTCGCTCAGGTGGCACTTGGTGCAGTGGAATATTGTCTCACTACTGTGTAGAATGCATTAGTGTTCCTGGATGTTCCACATAGAGAGAATAACAGAATGCAGAACACCAGGGAGATTCTCAAGGTACAAAAACAGAATGCGAACACCAGGGAGATTCTCAAAAAAAAA
--
>Locus_10_Transcript_454/471_Confidence_0.000_Length_5693
TTTTAGGGCTGGTTTTAGGGCTTGTAGTTGAATAACAACGGTGGTTTTTCAAGTCATTAGTTTCGGTTAGAGTCCGAGCAGGAATTATGACTTATCTTGTGTCTTTGTTTCTTTTAGGGCTGGTTTTAGGGCTTGTAGTTGAATAACAACGGTGGTTTTTCAAGTCATTAGTTTCGGTTAGAGTCCGAGCAGGAATTATGACTTATCTTGTGTCTTTGTTTCTTTTAGGGCTGGTTTTAGGGCTTGTAGTTGTTGCATCTAACCCTGCACCTTACTTTGCTGCTTTGGGGTTGGTTGTAGCAGCAGGTGCGGGTTGTGGGGTTTTGGTGGGTGACGGGGGATCTTTCTTGTCTTTAGTACTATTTTTGTTTTGCTTGGGGGGGCAGCTTGTGGTATTTGCTTATTCAGCGGCTTTGGCTGCTGAGCCTTTTCCGGAGTCTTGAGGGGATCGTTCGGTTTTAGGGTACGTGGTGGTATATACGGTGGGGGTGGTGTTGGTGGCAGGTCTATTCTGGGGCGGGTGGTATGAAACCTCATGGGTAGCAGTGGACGAGTTTGGGAGTTTTCTGTATTGCGTGGGGATACAAGGGGGGTGGCATTGATATACTCTCGTGGAGGGGGGATATTAATTGCGTGCGCGTGGGTACTCCTATTAACACTTTTTGTGGTGTTGGAATTAACACGGGGTCTTAGTCGGGGGGCGCTTCGAGCAGTTTAGTAGTGTAATAGAACAGCTAGGGTTGTTGAAAGGAAAAATAGGGTGAGGTATGTTTTAATTATGCCTTGTTGGATATTACTTGTTGTTGTGACTATAGGCAGGTGAGTTGAAATAATTCCCTTTGGGCCTACTTTCTCGAATCATGTTTGATCTACCATTTGGCTGGCGATGGTTTGTCCTAAAGTTAAGTTAGCTTCGGGGTCAATCGGTGGATGATGGCGGGGAAGAATCCCAGTATGTTGGAGAAGTTATGTAGTGTAAGGTTGGGTGTAGTTTTAAATTGTTTGTTAGTTAGCGACGCAAGTTCTAAGGCAATGAGAAGGCCCGAGATAGTAACCAGGAGAGCGGCTAATTTTAAGTGGGTGGGCATGGTTATCACGGGGGTGTTGGGGGTAGGAAGTTTGAGGTAATTAGAAGCCCCGCAATGATGCTTCCTCAGGCTAGTCGCTTGATTGGGTTAATTACGGACGGGTTATTTTCATTAATAGGGGCTGTAGCTGTAAAGCGGGGGTGTCCTATGGAGACAAAAAAGATGACTCGGAGGCTATAAATGGCAGTAAATGAGGTGGCTAGTAAGGTAAGAGTAAGGGCTCAGGCGTTGAGGTGGGAGGTGTTTAAGGCTTCAATAATAGCGGCTTTGGAGAAGAACCCAGCTAAGAATGGGGTGCCAGTTAGTGCAAGGCTTCCGATTGTGAGGCAAGAGGAAGTAAAGGGGGTGAGGTTGTGTATACCACCTATTTTTCGAATGTCTTGCTCATCGTTTAAACTATGAATAATTGAGCCTGAGCATAGGAAAAGTATAGCTTTAAAGAATGCGTGGGTGCAGATGTGGAGGAAGGCTAGTTGTGGTTGATTAAGTCCGATGGTGACTATTATAAGTCCTAGTTGGCTGGATGTGGAGAATGCGACAATTTTTTTGATATCATTTTGGGTGAGGGCGCAGGTAGCGGTGAAGAGGGTAGTTAGGGCTAGTAGACATAAGCATACGGTTAAGGCTGTTTGGTTATCTTCTATTAGAGGGTGGAGTCGAATTAATAGGAAGATGCCCGCCACGACCATGGTGCTGGAGTGTAGTAGGGCAGATACCGGCGTAGGACCCTCTATCGCGGAGGGAAGTCACGGGTGAAGTCCAAATTGCGCTGATTTGCCGGTGGCGGCTAGAATGAGGCCTATAAGAGGGAGTGTGAGGCCAAGTCCTTTTGAAGAGGCAAATATTTGTTGAATTTCTCAGGAGTTTAGGTTTGTTGCGAACCAGGCTATACTTAGGATAAGTCCGATGTCTCCTACTCGGTTGTAAATTACAGCTTGTATAGCAGCTGTGTTTTAGCGTCAGCTCGTCCGTGTCATCATCCAATGAGGAGAAATGATATAATTCCGACTCCCTCTCAGCCGATAAATAGTTGGAACATGTCGTTGGCGGTTACTAAAATAATTATGGCGATTAGGAAGAGGAGGAGGTGCTTAAAGAATCGGTTTATGTTGGGGTCGGCGTGTTTATATTAGGATGCGAATTCTAGAATAGATCAGGTTACATACAGGGGCAATAGGGGTAAAAATAATGGAGTAGTGGTCAAATTTAAAGCTAAGGTTAATGTCAAAGGTTGTGGTGTTTATTCATTGTCAGTTAGTCACGATAGTTTCGGTTCCTTGGTCTAGGAAGACAAAAAGGGGGAGCAGGCTCACTAGGAAGGCATTTTGATAGCAGTTTTTACGTGAGTAAGGGCCCAGTTTTTGTGTTGGGGGGTTGGGGTGAGGGTGGTAATAAGAGGATAAATTAGAAGTGTGAAAATTATTAAAGGGATGAGCTTAAGATGAGTGTAGTCGGGTGCATAGCTGCTACTTGGATTTGCACCAAGAGTTTTTGGTTCCTAAGACCAATGGATGAGCTATTATCCTTTAGAAGCACGAGTGAACCACAGAATTTAACTGAGGGGGCAGAAGATTAGCAGTCTCTGTTATCAACAGATTTCTCTCGGTGGATAAGAGGATTTTAACCTCTATTTTTAGAATCACAATCTAATGTCTTGGTTAAACTATATCTACAGAAACATCAGCCTCACATGAGCTCAGGCTTTAGGATTAGAAGGACAATTGGGATGAGGTGCAGAATAATAAGTAGGTGTTCTCGGGTGTGGTGGGTTCAAGAGCAATAATATGGGAAGGTAGGGGTCCCCGTTGAGTTATTAAGAACAGATAAAGGGAGTAGCTTGCTGTAATTAACGTGCCTAGTCCCGTGAGGATAAGGGTTCAATACGATCAGTTAAATATAGAAGTGATGATTATTAGTTCTCCTATTAGGTTGGGGAGAGGGGGGAGGGCCAGATTGGCTAAACTAGCTATAAATCACCAAGTGGTTATTAAGGGGAGAATTATTTGTATTCCTCGGGCAAGTAGTATGGTTCGGCTGTGGGTGCGCGTTCGTAGCTAGTATTGGCTCTAAGCAGAATAGCGCTGAGGAGGCAAGGCCGTGTGCGATTTTGAGAATAATTGCACCAGTAAATCCTCAAGGTGTTTGAATTAAAATACCCCCCCGACTAATCCTATGTGGCCGACTGAAGAGTATGCGATTAGTGATTTCAGGTCTGTTTGACGTAGGCAAATAGATCCTGTTATAATGATACCTCATAAGGCCAAAACAATAAAGGGGTAGGCCAGTTCTTTGGTTAATGGGTCTAGTATAACTATTATACGTATTATGCCGTATCCTCCCAGTTTGAGGAGAACAGCCGCTAGGATTATGGATCCGGCGATTGGAGCTTCTACGTGGGCTTTTGGGAGTCAAAGGTGAACACCGTAGAGGGGTATTTTTACAAGGAAGGCTAAAAGGCAGGCAGCTCATCACAGTTTATCTCCTCACGTTAGAAGGTGTAGGGGTTTGCGTATAACTGCCAGGGTAAACATAGATAGGGTTCCGTTGTCGTTTTGTATAAGAAGCAGGGCCACGAGGAGGGGTAGGGAGCCAGCTAGGGTATAAAATAAGAAGTAGGTACCGGCATTGAGGCGTTCAGTTTGATTTCCTCATCGGGTGATAATAATAAGGGTGGGGAGTAGCGTGGCTTCGAATATGACGTAAAATATGATAATTTCTGTGGCCCCGAATGCTAATACTAGAAACGTTTGAAGGGAGACCAGGAGGGAGATGTAGGCTCGCTGGGCGATTTAAGGGTTCAGGAGAGAGGTGGTTTTGGCTAGCAAGAATTATAAGGGGAAGTAGTCAGCAGGTTAATACTAGCAGGGGTGTTGATTAGGGGGTCAGTTTGCTAAATAGAGGGTAGAGGGGGACCATCCGGTTTCTGAGGATCACTTAAGTCAGGATAAACTTGCTAGGGCAATAATTAAACTTTGGGCGATTGATGTAGTTCATAATCATTTCGCGGGGCTGAGCCAGATCGTTGGAAAAAGCATGAGTGTGGGGATGAGGATCTTTAACATTGGAGGAGGTTTAAGCTTTGGAGGCGGTCTGTGCCGTGTGTTCGTGCAGTTGCTACTAGTAGGGCTAACCCTGCGCTGGCTTCACAGGCTGAGAACGCTAGGAGAAGTATCGGGGGCCACTGAGTAGCCAGTCTTTGGAGGCGGTCTGTGCCATGTGTTCGTGCAGTCGCTACTAGTAGGGCTAAACCTGCGCTGGCCTCACAGGCTGAAAAGGCTAGGAGAAGTATAGGAGCCACCGAGTAGCCAGTTGCTTCCATTTGGAGGGCTCAGAGGGAGAGGGCGATGAATAGAGAGAGTATTATTCCTTCTAGGCATAGAAGGGCTGAGAGAAGATGGGTGCGGTGAAACGCGAGTCCTATAAGCCCTAAAATAAAGGCTGAGGTAAAGCTGAAGTGTACTGGTGTCATAAGGCGGTCATGGACTTAAACCATGGTCTTTTGAGCCGAAATCAAGGGTCTTGTTTTGGACTAACTGCCTACTCGGCTCATTCTAAGCCTCCTTGGGTTCATTCATAGATTAAGCCAAGAGTAAGAAGGGCTAGAACGGCAGTGGATCAGATGAGTGTCAGGGTCGGGGTGTGGAGTTGATCCCCTCAACGGTAGGGGCAAAAGGAGGGCGATTTCTAGATCAAATAGGAGGAACAAGATGGCGATTAGAAAGAAGCGTAAGGAGAAAGGCAGGCGGGCGGATCCTAGGGGGTCAAATCCACATTCGTAGGGGGATAACTTCTCTGCGTCTGGGGAGATTTGTGGTAATCAGAAAGAAACAGTGGCTAGTACTGCGGATAATGTGATGGTAATAGTGATGATTGTTGTGATTAAATTCATTATCTTTCCTTGGATTTTAACCAAGACCGGGTGATTGGAAGTCACTTATACGTATTAATACTAGAAAGATTATGAGCCTCATCAGTAAATAGAGACGTATAGGAAGAGCCATACAACGTCTACAAGTGTCAATATCAGGCAGCAGCTTCAAAGGCCAAAATGATGTTCAGATGTTAAGGTGGTATTGAACTTGTCGTAGAAGGCAAACGGCCAGAAAGGTAGAGCCAATAATAACGTTAGGCCATGGAATCCTGTAGCGACAAAGAAAGTAGAGCCGTATTCGCCGTCAGCGATTGGTAAATGGGGCCTCCGTAGTATTCCTCTACACCCTGGTAGGAAAGTGAAGGTAAAATCCCAGTAGAATGGTGAGAGTGTAAGAAGCTTGAATGGTTTGTTTTCGTTCACCTTCTATGATGCTGTGGTGGGCTCATGTTACGGCGACCTCCAGAAGCTAGAAGAGGGACTGCAGTATTAAGAAGGGGACCTCAAAGGGGTCTAGAGTAGTAATGCCTGCGGGGGGTCAGCAACCTCCTAATTCAGGTGGGGGGGGAGGCTGGCGTGGTAGAAGGCTCAGAAGAAACCCTAAGAAAAAGAATACCTCCGGAGGTAATAAATAAGATTATGCCATATCGTAGCCCTTTTTGGGAGGGGGGTGGCGATCAAACTTGACTATCTAGAGGAAGTGTTCCCGATCGGAAGAGCACACGTCTGAACTC
--
>Locus_2896_Transcript_15/20_Confidence_0.000_Length_5402
GTTAAGATCATGGTCCTGAGATTACACACAGAGAATCAGCAGTGGAGATGTGGGTCGGCAACTTGCTGTGTCTGGCCGCTCTGGCTGTAGCCCTCTCCTTACCTACCTTATCTGATGGAGCTGCACTACAAGTGTTGTCAGCTCCTAACCTGCTGCGTGTGGGCAGTAATGAGAACATCTTTGTGGAATCTCAGGACCATGTAGGAGGTCCCCTGAATGTTAAGATCATGGTGAAGAACCACCCTACACAGAGCAAAGAGCTAGCCTCTAAATCAGTGGTTCTGGATCAAGCAAACAACTTCCAGGCTATGACACAACTGGTCATCCCAGAGGGGGACCACTTTGTGGATGACCCCAAGCAGAAGCAGTATGTGGTCCTGCAGGCCCAGTTCCCTGACCGCCTCCTGGAGAAGGTTGTCCTGGTCTCCTTCCAGTCTGGATACATCTTCATCCAGACTGACAAGACCATTTACACTCCGGCCAGCACCGTCCACTACAGAGTGTTCTCTATGACTCCTGGCCTGGAGCCTCTGACCAGGGAGATATTTGAGGACCAGGAGGTCGCCAAGAACAAAGAGATCGCAGTTTCTGTGGAGATCATGACTCCTGAAAACATCACCATCTTCAGGGAGATCGTCAACCCAGACAAGGGAGTCAAATCTGGACAGTTCAAACTCCCTGACATCGTCAGTTTCGGGACATGGCATGTAGTCACAAGGTTCCAGAGCACACCTCAAAAGACCTTCTCATCTGAATTTGAGGTCAAGGAGTATGTTCTGCCCAGCTTCGAGGTTAGTCTGACCCCAGCTAAAGCCTTCTTTTACGTCGACGACAATGACCTGACTGTTGACATCACTGCCAGGTATCTATACGGTAAGGAAGTGACAGGGACAGGCTATGTGGTGTTTGGTGTCATCACAACAGAGAGCGAGAAAAAGAGTTTCCCTGCCTCTTTGCAGAGAGTAGAGATCAAAGACGGTAAAGGAGTGGCTTGTCTGAAAAAGGAACACATCACACAGACTTTCCCCAAAATCCATGATCTGGTCAAACAGTCCATCTTCGTATCAGTCAGCGTGTTAACAGAGGGTGGGGGTGAAATGGTAGAGGCAGAGAAGAGAGGGATCCAGATTGTCACTTCGCCATACACCATCCTCTTCAAGAGAACGCCCAAATACTTCAAACCTGGCATGCCCTTTGACGTCTCTGTTTACATTACAAATCCTGACAACTCTCCAGCCATTGGAGTGGAGGTTGAGGTGACTCCAGATCATGCTAAAGGGGTGACCAGGGCCAACGGTTTTGCAAAAATACCACTTAACACTGTGGCATCAGCCACAGAGCTGGTAATCACAGTGAAGACCAAGGACCCGGCGATCCTCGGCAACAGACAGGCGGAGGCCACCATGAAGGCTCTCCCCTACAGAACTTCCACCAAGAACTTTCTCCATGTCGGGGTTGACTCTAATGAGCTGAAGATAGGAGACCCCATTAAGATTGATCTGAACCTGGGACCCACCACCATACAAAACCATGACCTTACATACATGTTCCTGAGTAGAGGTCAGCTGGTGAAAGTGGGCCGATTTAAAAGACAGGGCAACGCGCTGGTAACACTGTCAGTGCCTGTCTCCAAGGAGCTGCTTCCGTCGTTCCGCATCGTAGCGTACTACCATGTGGGAACAGCTGACCTGGTGGCAGACTCTGTCTGGGTTGACATCAAGGTCTCCTGCATGGGCTCACTGAAAGTGACATCGACCAGGCCCAAGGCATCCTATGAGCCTCGTAGGGCTTTCAGTCTGACCATCACTGGAGACCCGGGAGCGAAAGTAGGACTGGTGGCTGTAGACAAGGGAGTCTACGTTCTCAACAGCAAACACCGTCTCACACAGACCAAGATCTGGGACACCATAGAGAAGCATGATACAGGCTGTACAGCTGGAGGGGGAGCAGACAATATGGGGGTGTTCTACGATGCTGGTCTGGTATTTGAGACCAACACAGCTAAAGGGACTGGGATCAGAACAGACCCCAGCTGTCCTGTTAGTTCCAGGCGGAGGCGAGCAGTGACCATCAGTGATGTCATCACTAGTATGGCCAGTAAGTACAATGGTTTGGCCAAGGAGTGTTGTGTGGACGGGATGAGGGACAACACCATGGGATATACCTGTGACAGACGGGCCCAGTACATCTCAGATGGGGACGTCTGTGTCCAAGCCTTCCTTGTCTGCTGCACTGAGATGGCCTCCAAGAAGATAGAATCCAAACAGGATGCACTGCTGCTCTCACGCAGTGAGGAGGATGATGATGATGCGTACATGCGGTCTGAAGACATTGTGTCTCGTAGTCAGTTCCCTGAAAGCTGGATGTGGGAGGACACCAATCTTCCTGAATGCCCTGCCCAAAACAAGCACTGTGAGTCCACATCTGTAATAAGGAACAACTTCTTAAAGGATTCCATCACCACCTGGCAAATAACAGCCATCAGCCTGTCTAAAACTCATGGCATCTGTGTGGCAGATCCGTTTGAGATGATAGTTCTAAAGGAGTTCTTCATCGACCTCAAGCTGCCCTACTCAGCCGTCCGCAATGAACAGCTGGAGGTCAAAGCAATCCTCCACAACTACAGCGAAGACCCCATCATTGTGCGTGTGGAGCTGATGGAGAACGGTGAGGTGTGCAGCTCGGCAAGCAAGAAGGGTAAGTACAGGCAGGAAGTGAACATGGACCCCATGTCCACCCGGGTTGTCCCCTATGTCATCATCCCTATGAAGCTGGGCTTGCACTCCATTGAGGTCAAGGCATCTGTGAAAAACTCTGGCAGCAATGACGGGGTGAAGAGGGACCTGCGCGTTGTGGCTGAGGGAGTGCTGGGCAAGAAGGAAACCAACGTACTCCTGAACCCAGTTAAACATGGTGGTGAGCAGACGTCACACATACCCAGTGGAGTGCCCCGAAACCAGGTGCCAAACTCTGATGCTGACACACTGATCAGTGTGACAGCTGGAGAGCAGACCAGTGTGCTGGTGGAGCAGGCCATCAGTGGAGACTCTCTGGGCAGTCTGATAGTTCAGCCAGTCGGGTGTGGGGAACAGAACATGATCTACATGACCCTGCCTGTCATTGCTACACACTACTTGGACAACACCAAAAAGTGGGAGGATATTGGCCTGGACAAACGGAACACAGCCATCAAGTACATCAACATTGGTTACCAACGTCAGCTGGCCTATCGTAAAGAAGATGGCTCCTATGCTGCCTGGATCCACACAAAGAGCAGCACCTGGCTGACAGCGTATGTAGTCAAGGTGTTTGCCATGTCCAGTACATTGATCAGTGTTCAGGAAAATGTGCTATGTAGTGCTGTCAAGTGGCTGATCTTGAACACACAACAGCCAGACGGCATCTTCAATGAGTTTGCTCCTGTCTACCACTCAGAGATGACGGGTAACGTGAGGGGTTCGGACAGTGATGCATCTATGACAGCCTTTGTTCTCATCGCCATGCAGGAAGCAAGCTCAGTGTGTGAGCAGTCTGTCAACAGCCTACCAGGCAGTATGGCTAAGGCAGTAGCGTACCTCGAGAAGCGTCTGCCCCACCTGACTAACCCTTATGCTGTAGCTATGACCTCCTATGCTCTGGCCAATGCAGGGAAACTCAACAAGGAGACCCTACTGAAGTTCGCCTCTCCACAGCTGGACCACTGGCCAGTCCCTGGTGGTTACCAGTACACGCTGGAGGCCACGTCGTACGCCCTGCTTGCTCTGGTCAAGGTGAAGGCCTTCGAAGAGGCCGGCCCCATAGTCAGGTGGCTCAACAAGCAGAAGAAGGTGGGAGGGGGATACGGATCCACACAGTCCACCATCATGGTGTTCCAGGCTGTGGCTGAGTATTGGAGCCACGTGAAGGACCTGAAAGACTTTGACTTGAACATCAACCTAGAGGTGGCCGGCAGGGCATCAGTCACCAAGTGGTCCATCAACAACAAGAACCAGTTCCACACTCGTACAGACAAGGTCAACTCCATTGACAAGGACTTGACTGTAAAAGCCTCAGGAAATGGTGAGGCGACCTTGTCGGTGGTGACACTGTACTATGCCCTGCCAGAGGAAAAGGACAGTGACTGTGAAAGCTTTGACCTCTCTGTCACCCTCACTAAGATGGACAAAACAAGTCACGAGGACGCCAAGGAGTCATTTATGCTGACTATTGAGGTGTTGTATAAGAACTCAGAGAGAGATGCGACCATGTCTATTCTGGACATCGGCTTGCTGACCGGCTTCATTGTGGACACAGACGATCTGAATCAGTTGTCCAAGGGGAGGGAGCGCTACATAGAGAAGTTTGAGATGGACAAAGTTCTGTCTGAAAGAGGATCTCTCATTCTATATCTGGACAAGGTGTCTCATAAGTTAGAAGACAGAATATCCTTTAAGATCCACAGAGTACAGGAAGTGGGAGTTCTTCAGCCAGCTGCCGTCTCTGTATATGAATACTACAACCAGAAGCGCTGTGTGAAGTTCTACCACCCACAGAGGGAGGGTGGTACTCTGAGCAGACTGTGTCTTGGAGACGTGGGCACGTGTGCGGAAGAGAGCTGCAGTATGCAGAAGAAAGGTGAGCCAGATGTCCAACGCATAGACAAAGCTTGCGGCGCGGGACTGGATTACGTTTACAAAGCCACGGTGGTGGACTCGAAGCTGACCACACACACAGATACTTACACCGTGAAGATCGATTTGGTCATCAAGCCAGGTACTGACGAGGGAGTGGAGGGGAAGAATCGTGACTTCATGGGACTGGCTTACTGTAGAGAAGCTCTGGGTCTAATGCAGGGGAAAACATACATGATTATGGGGAAGTCTGAAGACCTGCACAGAGTGGAGGATAAAGGACTGTTGCAGTACAAGTATGTCCTTGGAGAACAGACATGGATTGAGTACTGGCCCTCACAACAAGAGTGCACATCCAGAGACTACAGAGAAGTCTGTCTGGGCATTGATGAGTTCATCAACCAGATCACAACCTTCGGCTGCCCAGTTTAGTTTCTCTTCTTGCTTTGTTAAATGTACATTTTTGTAACATTGCAATCCAGGTTGCATGCCCTGTCATAACTCATTGTAACCTATAGAGATTATGGAGATGAGTTTGCCCACTTGGAATATATTCTGTTAGAAACTGACCAGTAAATGATGTACACCGTGCATAAATCATTTTTTCTTTAAAGTTAACATGATGATGATGACTGCAAATGGCACATTTATACATTTAAGTTTACCATTTGCAGTTGTCATTGATTACAATGACATGGTCACATTTCTATGGCTTTATTTTAGCACTAAAATGACCCTGCCTGCTGTAATAAGCATGAAAGAAATGCATTAAAAAGATCGGAAGAGCACACG
--
>Locus_4686_Transcript_12/17_Confidence_0.000_Length_5272
ACAGCCTGACAAGATGGAAACAAAAAAAAACCGCATGGAAACACAGCCTGACAAGCTGACAAGGAGAAGACAGATCATGTTGGAAAGGTAACAGTAACAGGTGAGAAAGTAACAGAAAATGTTGAGAAGCCCAAAGACAACGTTGAGAAGGAGGATAAGAAGCCAGAGCTGGCTCAGAAATTAAACAAGCAGGTTAAGGTGGAGAAATCGGAGAAAAAAGAGCTGAAAAGTCCTGAGAAAAAGACGGACAAGAAATCAGAGACCGCTGATAAGGCCAAAAAACCTGCAAGTAAACCCTCGACCAATGGGAGCAGTGCCGCACCAAGCAAGGACCTGCCCAGTCCAGACAAGAAGACCAAGCCTGTCGCCGGGGCAACCAAACTGAGCGCCGCTAAGCCACGGCCGAGCTCGGCAGCATCCACTGGTGCTGCCGCCCCCAAACGCCCCACCCCTTCCTCCACCTCCACCACCACCTCAGCCACCCTCCTCAACAAAAAAACGCCCGTGCCCAAGGCCCCTACTCCCACTGCTGGCCCCAAGCGGCCTTCGTCCACAGTCAGCCGACCCACATCCGCAGCCACCACCTCCACCACTGCGCCACGTGAGGTCAAGCCCAAGACGACCACAGAGAGGCGTCCTCTAGTGCCAAAGGCCACCGCCGCCTCCACGGCTCGAACTGCTGCCCCCAAAAACGGCACTGCCACCACGGCAACCAGTAAACCAGCCACGGCGACCCGCACTCCCATTGCATCCCGCACTGCCGGCAGCGTACCCGCAACCAGACGCCCTCTGGCATCAAAGACTGACAGCAAGCCAGGAGAGGACAAGAAGCCCAGCACTCTGAAGTCAACAACAGACTCCACCCGGCCCCGGACCAGCACCACCCGCAGCTCTATAGCTAGCACCACCAGCGCCGCCCCCCGTGTCCGCCCCTCCACCACCAAACCTGCCCCCTCCTCCTCCTCCACAGTATCAGAGAAGAAGCCGGCTGTGCCCCGCGTCCCCCGTCCCACCTCCACCACCACCACGGGTAGTGCCAACGCCACGCGTACCACCTCCCGCCCAGGCACAGCCCCCGCACCAGACATTCGCAATGTGCGCTCCAAGATCGGCTCCACGGACAACATGAAGTACCAGCCCGGAGGGGGGAAGGTCTCTGGCAGGAGCGACGCCCTGGCCAAAGGCTCCTCCTCCAAAGAGACCAGCGAGGCCAAAGTTCAGATAGTCTCCAAAAAGCTGGACTTCAGCCACGTCACCTCACGCTTGGGTTCCAAGGACAATATCAAGCATGTTCCTGGTGGAGGGAAGGTACAGATACTCAACAAGAAGGTGGATCTAAGCAAAGTGACATCGAAGTGTGGCTCCAAGACCAACATCAAACACAAGCCTGGGGGCGGCGATGTGAAGATCGAGTCCCAGAAAGTGAACAACAAGGATCAGGCTAAATCCAAAGTGGGCTCAATGGACAACCTCTGTCATGAGCCCGGTGGTGGCAACATCAAGGCTGAGGGAGCCGAGAAGACGGCAGAGGAAAATGGGGCTCCCTCCAGTGATGCCTCAGCCAAGGTGCCAGGGCAGGCAAGCAGCCCCGCCCAGGAGAATGGGGTGAAGGAGGGTGCCCCCTGCGGAAGCCAGGGCATCCATGACCCCCAGGGCTTTGACTCGCGCATCCCTGAGACAAATTGAGTCTTTCAAGCTCAACTTCCGCGAGAACGCCCGCTCTCGCACGGACCACGGCGCCGACATCATAACCTGGCCAGCCCCGGGAGACAGCCCCTCACACCCACAACGCAGCGTCTCTCTCAACGACTCCCTGACTTCTGCTGGCTACCCCCGCTGCCCCCTCCCTCCTCCCCCCACTGGGACAGGGGGGCAACGGCACGCTAGCAGGACTCAGGTCATGACCCTCAATCCCACATCCAAACACCTCACCCATGTATCATTCTCTTACTACGCCTGAACCTGCGCTTACCTACCTACCGCTGTCCTGTGTTCCCATTGGATGAGCTGACATTGTACATACAGTAGACCAAGCTTCAAGCAGGTTGGGATAACATTGGGAGGGGAACGGAGGCTTGCCATGTTAACTGTGAAGTCTAATTCATGTTTCCTTACCTCTCCAAGAGCATAATATGGCAGTTGCAGCGTACAGTAGCAAAAATCAGTCTTATCCAGTATTACAGTACGTCCTAGTGCCGTTTTAGTGAGAGTAATCTACCAGGCATCGCCAGCCCTGAACACACCTGTTTGGTTCACATAGACACCCCCAATGGGAAACCTTCCTAGACTCACCTGTGGGTTATGTACGCAGACTAATATGTGTGTAGAGCCCTTTTACTTGTCAGCATGTAGGGCTGTGGTGTGTTCCCAATAACCATTGATTAATTGACTCACTATTCACCAACCATCGACTCATTCACTCACTGCCTCACCTCCCTCCTCTCTCATATCCATGTACCCAGAGTCCAGACCCCTCTTTTTCACTGTCCAAGGGTTAAATACATTTTGTTTTTAAAGAGCACTCACAAAATATTAGTAAACTAGTAGACTGTACTTGAACAGTAGGCTATTTAACTCTCTTTTAAACGGTGTGTTTGTGATGGTGTGTTTGATTGAATAATACTGTAACAATGAGCTGTGGCGTTCTGTTCTGTTTACTTTTACATTAGTTTATTTTCCTCATCAGCTTAGTTTTAAGGTTTGTTTCATTGTTTTCTTCTTTCGTTTTATTTCTCGTGTAAGAAATACGGTGGATGGTCTCTTTACCAACAGGGCTCAGAAATCCTCTTGAATACACACACATATATTTTTCTCGAAACAAAGGCACACAGTCATGAAGATGCGACTCCGTTTAGGGCGTTGAGACTGAGAAAGCATGTCAGGGGTGTGACGAGGGAGACAAAGACAGATCAAAAGGGAGACAGCGAACACTGAGGCGTAGTGACGTAAAGACGTGTCCTCTTCAGTGTGTTAAGACAACAATGTGATGTGTCTGAATAGTGCTGTCTAGGAAAACTCCAGAGGGTAATAGAATGTTAAGATGAATTATGTGAAGGAAAGTGTCTTGGAGGTTGGTGGAGCGATGTGTCTTGTACTGTACGTGCCTCCTGTCCTGCTTACCTGAAACTGGGATGGGACTCGGGCTGGAAGCTCAAGCTGATGGACCCTTGTCCCTGGAGTGACACAGACAGACAGAATGTCATAGTTGAAAATGAAACCGCATGGTGGCACTGTAGTTTGATTAGAATTTAGAATAATCGTATTTTGTGACCAGTCCTGCTTGTTGTCCCATTTCAGCTGTTTTCTGAGGGTTCTGGTAAAGTGTTATTGACAGTTATAAGAGGACTTGCTGAAGGACTTGTTGGAACATTATTAGAGGTTCTGCTGAAGGACTTGTTTTTGTCAGGCTGTTGGCAGTGGAACATTCAATGTGGCTTATTTTACTTGTAGCAATGTATCCAACAATTGCCTCCAATTGCCTTTTTCGTGCATGGCCAGGTAATATCATGCCCAGAGCAGAAAGCCTATGTGCATTATGACTTGCAGTGTTGTGGTTCAGTATATTTGTCCTTGGGGGAAATAGTCGGTGTTGTATCTTCTTTTTTTTAACAGTGGGCAGGAAGAAAATTGGGGGCTGTCAATTTGATTCTAAATTCTATTGCAGTTTGGTATATTATATAATTCAGCTATAAGTTCGTCATGTTTTTTAAATGTGTTGAGCTCAAAATAAGGACAGTACACCAGGTACTCTTTTTGAGGAATTATTCCCCCCCCCCCTAGATATGGAAACTATTAAAATGACCTTAAATTCTTGAGTATATTAAAGAGGGTGTGTAATGGTAATGTGTATTTGATGAAAGGTAAAGCTGTCTCTCCACACACTGATTTACTCCCATATTGTTCCTAGGATATCCATGAAATATTGTTTAAAAGACATCGTGATTAATTTAATTTAAAAACATAATTACAATCTATTGAGATGTGTGGAATAGGCCTAATACCCAGAGCCAAAAAAAAGTCAATTTAAATGTTTTAAGAAAATGGTCAATACATTTTATTGTTATCAACAAGATGTTATTTTAAAATTGGAGAGGTTTGTAGATATTGATATTTGAGCGGTTTTGTAGTACAGCAGTGATTGTTGTAAGAGGAACGGCTGCTGAGGTGGATCGTAGTATCGCCTCTGATCCTCATCTGATAGAGAAATTTCAATATTACCACTGATCCTGACTTACCACACTCACTGGTATGTTCTCTCTGAGATTGCACACGGTTGTATATAAATAGATATTTTACTGTTTTATACACTTTCGCCACAGGAAAAAAAATAATAATATGAAAACAACAATGATGGTAATAAGGATGTTACGTACAGCTTTTATGTTAATATGTCTTTAACAGTTTTAATGGTAAGGGGTATCATTATTGTTATTGAGCAAGTCTGCCTTTTTTCCAGGAAAAGGGCTGCTGAAGTGAAAGAATGTTATAGAGATATAATGTTCTATAGATGCAACACTTTTGTATTTATCTTGTGTTCCCATAGCGACATGGTGGTTGGGTCAGTGGGGAGTGTTTGAGGGGTTATACACATGGGAGGCATAATGAGGTCTGGTCCAGTTTGTGGATTGCTGTCTATTGAGCAGTGTTTATTTCACAAATTGTAAGAGTTTTGTTAACTTTCACATAACCTTTGTCCATCCCCACAACCCCAGTCTTAAGAAATGAAAATACTCTTATTTACAGGTAGACCTTCAGATGTGATTTTGACATTGTAGGATACAGTGGCCTTCTTGTGTTGATTTGAAAACAAGATATGTGCAACATGGAAGGGATTGAAACTAATGTGTAGAATTGCACTGTATAACATGCCATTGTGGTGCAGGGCTTCCTGTTAAAGCAGGAAGTGGGATTAGAAGTCAGGTCATATCTGTCATTTAGGAATATTGTTGCCCTTGCCCTACACGCACGCACACACAGAAACACACACACACACTCTGTCCTGGAGTGTCATGGAGACGTCCGCGCCCTAACACACCCTTATGTAAGGCTAACAGTAGCTGTCAGGTTTGGCTTGTGTTACTTAGAGCTCTCCAGTAATGCTACAATGAGCTCCATAGATCTGCTTCTTCCGCTAGCGCACACCCAATGTGCAAGTGTACTCATAGAAAACACCTATTTAAGAGCATGCAGAAACAAATGGAATGTGTTCCGTAGACTTATGTCATTTGCAGAATTTGTTTTTTTGTTTTTCATTCATTTTGAATTGACATTT
--
>Locus_1223_Transcript_11/12_Confidence_0.000_Length_5239
GAGTGTAGGGATGAGGATTTTTAACATTGGAGGAAGGAGAAGTGCATAACAACGTTTTAACGTGTTCGAGGCTTATTTCGAATTTAAATCATTTATATGTAGACGATTATTATTTGACATGGGGAAAGAGGGTTTTCTAAGCCCAAAGGCGATCGGGAATAGGATCAAAGCAAAAGGTCTTCAAAAATTGCGATGGTATTGTCAAATGTGCCAGAAACAATGTCGAGACGAGAATGGCTTCAAATGCCACTGCATGTCCGAGTCCCACCAGAGACAGCTGCTGCTGGCCTCGGAGGACCCCAACAAGATCATGGACAACTTCTCACAGGAGTTCAAGAATGACTTTATTGAGCTGATCAGAAGACGCTTTGGAACCAAGCGAGTGCAAAACAACATTGTCTATAACGAGTACATCAATGACCGAGAGCATGTCCACATGAACTCCACCCAGTGGGAGACTCTCACTGAATTCACCAAGTGGCTGGGGAAAGAGGGTTTCTGTAAGGTGGACGAGACACCCAAAGGCTGGTACATCCAGTACATCGACCGCGACCCAGAGACCATCCGGAGGCAGGAGGAGCTGGAGAAGAAGAAGAAGCAGGACCTTGATGACCAGGAGCGCAGTGCCAAGTTCATAGAGGAGCAGGTCCGCCGAGGCCAAGGAGGCAGGGAGCCAGAGGAAGCACCAGTTTTCACTGAGTTGAAACGAGAAAGTGAAGAAGAGAAAATTACCTTCAATCTGGCCAAGGGCTCCTGTTCCTCTGCGGATGGCCTATCTAAAGTCAGTGTGGCCCTGGGTCCCAGTGCCCTGAAGGCAGCAGGATCAGGGAAAAGGAAAGATGCTCCCTCCACCTCAGAAGCCAAAGAGAAGAAGAAGAAGTCAGCCCTGGATGAGATCATGGAGATGGAGGAGCAGAAGAAGAGGTCTGTGAGAGCGGACCACTGGCTGCACCCCGGCATCGTAATCAAAGTTGTTACCAAGAGACTGGGGGAGAAATACCACAAGAAGAAAGGAGTCGTCAAGGTAGCACATTAGTTCCACACATGCGTGATCATATCCAAGATGTTTGATTGGGCCAGTTTTGTGTTCTGAGTATCTTATAAGAGGTTTATAGTCAGTACGCTGCCATTGAGAAGAATATCATATGTATTTAGGCCAACAGTTGTGTGTTGTAGGAGGTGCAGGATAAATACACAGCCGTTGTGAAGATGATTGACTCAGGGGACAAACTGAAACTAGACCAGAGTCACCTGGAGACGGTCATCCCTGCACCAGGTAAACGGGTCCTGGTTCTGAACGGTGTGTACAGAGACACAGAGGCCCTACTGGACTCCATAGACGAGAGAAAGTTCAGTGCCACCCTCACACTTGACTCGGGTCGGATGAAAGGGAGGAGGGTGGACGGGATCGCCTACGAGGATTTCTCCAAAATGGCCTGATCTATCATGACTTCCGTTACATGACAGCGTAACCCAAGAGCCCCTACCCTTCCACCGAGAGGCCCATCAGCTGAGAGACTCTACTGTGTCAGAGTTACCCTCTGTAAATATCCCAGAATGCATTTTCTATGGAGGTATCACTTCCTGAGTTAGCCGAGTAATGATTGGGGGGCGGGGTTGTATTTTTATTTTGTATTGTTATTAAATGGTTCTCTACAAATACATTTGAATGTTGTAATATTACTTACTGAATGAAGTACAACACAATTGACCTATGTATTGATTGAAAAACATTTGTATTTTGCCATGTAAAATGAGGTCTGAGAAATACAACAGTCATTGGAATGTTCTGGTTAAGAAGTCTGTGTGTGTGTGTACATAAAGTTCAAAGCCGACAGTGTAGTCTTCATGAAAATAAAGAAACATTCACACAGCTATACATACTGATACTGCTTTTTTATAACCTGTTGTAAAGAGCGAGAGTTGTCAGAAAGAGCTGTGATATGAAAACAGGTAATAACACATGTGTCTAGTCAAATTGGCTGAAAATGTGTGTGTCTCCTGTACCTGTGGACTAGGATATCCATTATAACTATGCCCTGTCTCTTGCTGCCTGGGTTACATGGTACCCCCGTGTGCCTTGCGATTGGTCGCTCAGAGCGGGAGCGGCAGGAAGCTGTCAAGTCGCGGGACGATGTAGTTGGTGTAATGGCCGTCGATGAAGCCTTTGCCACTGTTGTGGATGAACCAGCAGAAGACGTCAGATCCCCGTTTCTTATCCCGCCTGTAGTCCTTCTGCCAGCCCCTGGTGACGACCAGCTTGTTGCCCTTCACCTCCATGGTGGCCTCCTTCTTCAGAGGGTCAGCTCCCTGGTGCAGGTTAAACACCCTCACCTCTGGCTCCTGGCCAAACTGACCAATAAGGCCGTGGGCCTGAGAGGAGTACTGGTTGTTGTTGGGGATATAGAGGCCCAGGAAGTCCACGTGGGTTGGGTGTTTCTTCCACACACGATGTAGCAGCACCATCACAGTGATCTTGTCATCCACCGTCACCATCACCTTGGAGTCCTTCACTATGGAAACCTTAACCCTGTCCTGGGTGATGTCGGCCGTGGCTCCCCAGGTGAAGGAGTGGTTGTTCCTGCCGTCAGTCAGGTCGATACGGTCGGTGGTGACTGACACCCTGATGCCGTCAGGCTGGTAGAACACTGATATGGGGCCAAAGTACGTGTTCACCTTCTCCTTCTCCTCCACCCTCTTAGAGCCAACCAGCTGGCCATTCACCACCACACCTGCACCGGGGTCTGACACCAGATTGAGGATGTGTCCAGGCTCTGAGTCGATGTTGAAGCAGACGTCCATGTTGTTTTTAGGCAGGTGGACGATGAAGTGAGGGTCGTTTTCCACTATGGTGATGTGATCTGGTAGGGGCCTCTCGGCGTGGCTGGGGGGGCAGGTGTGGTCATCCGGACCCAGGGGGGGAGGCTGTGAACTATCTGCATTGGAGTCCTTTGTCCGGGACCACCATACCAGATCCTCCTGCACAGCAGCCCTGTTTGGGGTCCCTAGGGGAGTCAGCGAGCAGCCTCTCCTTGGCCTCCTCACTCTCCACCAGTAGGGCAGTGAGGGGCGTGACAAACTGGTGCTCCACAGCCAGGTTCAGGATCCTCTGTGTGATCTTCCTCTTCTTACCAGCAGTGGGGGCCAGGGACCTCTCGACCAGTAGCTGGTTGACAGTGATGTAGGCCCTCGTGTGTCTGGCGAAGCCAGTGAAGGCATGCTGCTGCTGGGCCAGCGCAGCGTCTAGCTCCAGGTAGTCTGCTTCAGTCTGTAGGGACAGGTCCAGACGATCAGCGAATGCGGTGGTGAAGCTGTTAAGAGTAGTGGACTCAGAGGGCAGCACCTTCCCAGCCACCACCAGCTCTGAGCCACTGAAGTACTTGTCAAAGTGGTTCTGGGTGACGTCAGAGACAGAGTCCTCTGGGAACTGAACCGTGATCTTCCTCAGGAGGGGAGACGAGACCTGGCTGTAGAACCGCCGTATCTGATCTGAGGCGTCGTGGCTGGTGTAGATCCTCTGGGCCACGCCCCTATTCTCCATGGCGATGCGTTCCAGGAAGTCGTAGTCGACATCGAAGCCGATGCCCAATGAGAAGAGAGAGAACTCCTCCCTCATGACCTTCTTCACATTCTTCTGGATGGCGCTGAGCTTGATCTCTCCGACAGTGGGGTCTCCATCAGACACCAGCATGATCATGGAGACAGAGCGTGGGTCGATCATGCCCTGATTGGACGCCTTCACCAGCATCTGCACCGCCCTCATCAATGCCTCATTGATATTGGTGCCTCCATTGGGTTTGATGTTCTGGATGTATTTCTTGGCCTCAGCCACCTGTATGGTGCTGCCTTGAACCAGCTCCTCACTCCAGCAGCGCACATTGTGGTTGAAGTCAACAATGCTGAAGTAGTCATCCATGGTCAGGTCATCCAATATGGTCTGCATAGCCTCCACAGTCTGCTTCATCTTGACTCCCCACATAGATCCACTGACGTCAATGACGAACACAATGTTTTTCGGGAGGGGGGAGAGATTGGCCGGGGCGAAGAAATGCACAAAATGCCCGTCAGAAACATGTAGTTCCCCGGCATTGCTGTCTCTCAGGACGTCGTATTTGACGGTAAAGATGCCATCGATAGCGCTGGTGGTGCAGTTCTCGCACTTCCTCTGCTGCTGGAGCGAGGGCTTGAACACCACGTGAGCCTTGTCCTTTGAGGAGGTGAGTTTGGCCATGCCGCTGAAATGCTCTCCCAAGGTGTTCGGTGTCTCCACAGAGGCGATGCCGTTGGGCTCATAGATATACACATCCACCTGGAACTGGGGCACCAGGCGTCCAGGCTGCAGGTATAGTGAGTGTTCATAGAAGCCCAGCTTCCTCTGCATCATTTCCTGGTAGTGCAACTCAAACTCTATCTTACTGCCGGGAGGTACGTGGACCTCCGTCTTAAAGGTCTCCATGTCCTGGGAGTTAGCCCTGACGAGGCCTGCGGCCTTCCCTCTGGCTCTAGCCTGAGCGTAGAGGTTCCTAGCCACAGTCTTCTCCTTCACTGAGCCCACAAACATGATCCCATTCACATTCATGGTGAAGTTGGTGATGAAGGCTCGTTTGGGGATCTGGACGTTGAAGCCAATGCTCTGGGCATTTGGACCAGAGTTGACCACAGAGCTCTTGACCGTGGTGTGGCAGAACCGCGACGTGATGCGGCTCTCCACCCTGTAGCTCTTAACCGTGATGTCATCACCCCGGATGGCCTCAAAGTCTTCTTGCTCCTCACTGGTCAATATCGCCCTCTTAAATCGTCCATGTTGTTTCTCTAATGACGTTTCCGTCTCCCACTCGCCCTCGACCACAAACTCAAAGCAGAGGGTCTGGTGTAGGGCCAGCAGGCCTAGGAGGAGAGCCAGGCGTCTCATGGTTCCAGGCCTGTATGTGTTGCCTGAGGTTTAACACTCCCAGATATAGTCCTTCAGCCGGGACCCAAGAGGCAGCAGAGAGATCCCAAAAATAAGGGTTAAAAATCCACCGAGTGCTGATAGACGCTTGGCCCTAGTCAATATTTGTTGTGTTTCACGTAACCCGGAGAGGGAAACTTTGAAACTTGACCTGCCGTGTAGGAGGGTAAACACAGCATATTTGGGATCATACAGGTTCGGTTTACGGCTGGATTTCTCGTTGATTTATGTAGGCCTAAACTCTGCAACACGCCCAGACAATCAGAACTGGGTTTCCAATGCTGGTAT
--
>Locus_927_Transcript_7/20_Confidence_0.000_Length_5236
GCCGTAAAGATCGAAGGTTTCTCTGACTGTTGTCTATCCGAATTATGCTGCAATGTTTTAGCCGACTGGCCCAGTTTACAAGACACCGTCTGATTGCGGGGAATAGTTTGTACTTTTATCAAAGTGTTAGGCTTGTGTTGTCTCTACCCCTCAGAATGACAGACCCGGCTGTGAAGAGGGTAGTCAGTGAGATCGTCCGCTCTCCAGAAGACAAGCGGGTCTACAGGGGCCTGGAGTTTAACAATGGCCTGAAGGCCGTGCTCATCAGTGATCCCACCACAGACAAGTCCTCAGCAGGGCTGGACGTCAACATAGGTTCTTTGTCAGACCCAGGGAACATATCAGGCATTGCCCACTTCTGCGAACACATGCTGTTTTTGGGCACAGAGAAGTACCCCAAGGAGAATGAGTACAGCCAGTTTCTCAGTGAGCATGCTGGCAGCTCCAATGCTTTCACTAGCGGTGAGCACACCAACTACTACTTTGACGTATCCCACGAACACCTGGAGGGTGCATTGGACAGGTTTGCTCAGTTCTTCTTGTGCCCGTTGTTTGACGAGAGCTGTAAGGACCGTGAGGTGAACGCTGTGGACTCCGAGCATGAGAAGAACCTGATGAATGATGCCTGGAGGCTGTTCCAGCTGGAGAAGGCCACTGGCAACCCCAACCATCCATTCAGCAAATTTGGGACCGGTAACAAGTTGACTCTGGAGACTAGGCCATCAAAGGATGGGATCGACATCCGCCAGGAGCTCCTGAAATTCCACTCCACCTACTACTCCTCCAACCTCATGGGACTGTGTGTGCTGGGGAGAGAGTCATTAGATGAGCTCACCACCATGGTGGTCAAGTTGTTTGGAGAGGTGGAGAACAAGAATGTACCTATCCCAGAGTTCCCTGAGCACCCCTTCCAGGAGGAGCACCTCAAGCAATTCTACAAAGTGGTGCCTATCAAGGACATTAGGAACTTGTATGTGACGTTCCCCATCCCAGACCTGCAGAAGTACTACAAGTCCAACCCAGGCCACTACCTGGGCCACCTGATAGGACACGAGGGCCCAGGAAGCCTGCTGTCTGAGCTGAAATCCAAAGGCTGGGTGAACACACTGGTCGGCGGCCAGAAAGAGGGAGCGAAAGGCTTCATGTTCTTCATCATCAATGTGGACCTGACAGAGGAGGGACTCTTGCACGTGGATGACATCATCTTCCACATGTTCCAGTACGTCCAGAAGCTGCGCACTGAGGGGCCTCAGGAATGGGTCTTCCAGGAGTGCAAGGACTTGAACACAGTGGCCTTCAGGTTCAAAGACAAGGAGCGGCCCCGTGGCTACACCTCCAAAGTGGCTGGATTACTGCACTACTACCCTCTGGAGGAGATCCTAGCAGCAGAGTACCTGCTGGAAGACTTCAGGCCAGACCTGATAGAGATGGTCCTGGAAAAGCTGAGGCCAGAATACGTCAGAGTCGCAGTTGTCTCAAAGTCGTTTGAAGGGCAGACAGACAAGACTGAGGAATGGTATGGGACCCACTACAAACAGGAGCCCATCTCTGAGGAAGTCATCAAGAAATGGGGAAACGCTGACCTCAATGGCAAGTTCAAGCTGCCCATGAAGAACGAGTTCATTCCCACCAGCTTTGAGATCTACCCTCTGGAGAAGGACTCTCCCTCCGCTCCCACTCTAATCAAGGACACCGCTATGAGCAAGGTGTGGTTCAAGCAGGATGACAAGTTTTTCCTACCAAAGGCATGCCTGAACTTTGAGTTCTTCAGCCCGTTTGCGTATGTGGACCCCATACATTGTAACATGGCCTATTTGTACCTGGAGCTCCTCAAAGACTCCCTCAACGAGTATGCATATGCAGCCGAGCTTGCAGGCTTGAACTATGACCTCCAAAATACCATCTATGGGATGTATCTCTCAGTGAAGGGCTACAATGACAAGCAGCACATCCTGCTGAAGAAGATCATTGAGAAGATGGCCAACTTTGAGATTGATGAGAAACGCTTTGACATCATCAAGGAAGCGTATATGAGGTCACTGAACAACTTCCGGGCAGAGCAACCCCATCAGCATGCCATGTACTACCTGCGTCTGCTGATGACAGAGGTGGCCTGGACCAAAGACGAGCTCAAGGAGGCTCTAGACGATGTCACTCTCCCCCGCCTCAAGGCCTTTATACCTCAACTATTGTCACGGTTACACATCGAGACCCTTCTCCATGGCAACATCACCAAGGAGTCTGCTCTAGGCATGATGCAGATGGTTGAGGACACGCTTATGAATCAAGCCCACACCAAGCCCCTCTTACCAAGCCAGTTGATTCGCTACAGGGAGGTGCAGGTGCCAGATGGTGGTTGGTATGTGTACCAGCAGAGGAACGAGGTGCACAACAACTGTGGCATAGAGATCTACTACCAGACAGACATGCAGACAACCCACGACAACATGCTGCTGGAGCTCTTCTGTCAGATCATCTCTGAGCCTTGCTTCAACACACTGCGCACCAAGGAACAGTTGGGGTACATAGTGTTTAGCGGTCCACGGCGCGCTAACGGGGTCCAGGGCCTGCGCTTCATCATCCAGTCGGAGAAGGCTCCCCACTACCTAGAGAGCCGGGTCGAGGCTTTCTTAAAAGCCACAGAGAAGTCTGTGGAGGAAATGAACGATGAGGCCTTCCAGAAGCACATCCAGGCCCTGGCCATCCGCCGCCTGGACAAACCCAAGAAGCTGGCCGCCGAGTGCGCCAAGTACTGGGGGGAGATCATCTCTCAGCAGTACAACTTCGACAGGGATAACATTGAAGTGGCCTATCTGAAGACGTTGACGAAAGAAAACATCATGCAGTTCTACCGGGATCTGTTGGCGGTGGACGCACCAAAGAGGCACAAGATGTCTGTGCACGTCCTGTCTAGGGAGATGGACTCCTGCCCCGTCGTGGGAGAGTTCCCTGCCCAGAATGATGTCAATCTGGCCCCTGCCCCATCCCTGCCACAGCCTACGTTGGTGCAGGACATGACAGAGTTCAAGAGGAGCCTGCCCCTCTTTCCCCTGGCCAAGCCATTCACTCACATCAACTTCATGGCTGCCAAACTGTGAGGACCAAGCAGCATGGGAGGTTGCTGGGGGACCCTGCTCTGTCCCTCTCTGCCCCCCTGTGGTAACTGGAGTCTGGAACACACTCATCTGACGTGTGTGTAAACTGGAGAGGCCACTAGAGGTGCTTGGAAGTGCGTGTGATTCATACAACTTAGCTGTGGTTCTCATCATAGCTCAGTGTGATAGTAGAGGTCACACACAAACTCATTTTTGTTTTAGTCTCATTGAAAACCCCACCAACACACATTCCCGACATTGTATAGAATGTTTGTAGAGGAATAGAACTGACTTAAAGAACCTCAAGGCCAGAACCCTGTAAACCAGTACAAGTACCCCTTGACACTTTATAATGGAAGTGTTTTTAGTTGATTTAGCCACAAGGACATGCGGCTGTGGTGAGAGTAAACTGTTGGTTAATGATGATTATGTGACGCTTTTGAGGTGTAGGAGGATAGCTCTGCAAAGGGTGTACATAATATCATTTTAGACATGCCGGACACGTACTTTCTTATGTACACGTGCGACGCATCAAGGCACAGTGACAACTCCCTGAGTTGATATCACAAAGACTGTGTTTAAATAAGATGAATGTGAAACACACTATTTTGGACACCATTTCAGTTGATCAGCCTTATGGAAACGATTCTGTTTTAATCCATGATGTACAGGTTTTGAGATCTGACTCTATTTATTTTTTTAACTGGTAAGATGTCAGGGCCAATTTGGTGGAGAGGTGTCCCATGAAGCTTTTCTTTTGAACTAGTGCTCTATAGGGTTGTATTATCCAAGCATCATCTCAGGGTCCCTCTAATCGTTTGCTTTTATTTGAGATTGAAGAAAAATAAACATATTTAAATGTCTGTCATTTATGTTAATTACTTGTTTGGAGTTATACATTTTTCTTTTTATAGCTTTTATGCTTGTTAATACTTTAATCTGAATTGTGTTCGACTAGTGATTTATTGCATAGGTGTCCGTCTGGTCCCCGTCCCCCCCGTCCCCATCTTTCTCCATTTGAGACAAAGGGGGTGGGGGATGGTCTACTACCAATCTGGACCAATAGATGCACAACTGTGGCTGGATACACATATCACAGCAGTGTCTGGTCTTTGACAGCCAGCCAACTGCACTTTGCCTCTGTTGGTCAGGATTGGGGTCATTTTAATCTTAAAGATGCTATCCTTCAGATAAACAAAGGACTGCTATAGATTGTCTGGTGGGGTAAACAGATTTAGTCTTTTCTCAGGACACCCTTTAAAATCATATTTTGTCTGAAGGGTTTCAATAGAGGCCTATGTATGGAGGGTGAAGGTGTAGTCGGGCCTGTGTTTCTCAATATGCACTTCTCACTAAGCAATAAACTGGGGAACCTGAGAGTAGTGTGGTTTTAAACACACTAATGGCCTCTGTACTGTTACGTAGAAGTGGGGGACACTGCATTCTTGAGTCCTTGCTCTCATCCAGCCTAATGGACACACTGAAAGGTGGAACTGGCATGTGATGCATGGATAGTACTCATGTCAGTGCCATGTCTGTCTCTATACCATGGCCTAGTCTCTCAGGTGTTAACAAGCCTTGCCAAGTCAAACCACTGCTGGCGTCAACCACTCTTTGATACAGCAAATGTCTCCCATATGTTCTCAGGCCTATATATCAACTAAGGTTAACGTAATGTGTTTTACCACAAGGTAGAAACTAACATTTCTTATGGATTTATGTTCAAACTTTTTTCTAAAGGAAGTACAGCTGTATACTGAACATTCCCTTGAATTCCACTGGTTTGTTCTGTGCTTACCTTAAAATGGTAGGGACCAATAACTGACCTGCAGGCTGTGTTCCTTTGGTAGGAATAACAGTCTCTTGCAACCAGTAGTCATTGCTTGCTAATGTATTTAGGGGGAAACCAAGCAGTTTTTCCTCAATAGTTTCCATAAGTAATCCGTATACACTCGAAAATGGGAATAACTGTGCAGGTTCATTTTGCGATACTGGGTTGCATTCATTAGGCACCAAACAGAGGGACTACCTGAACTTGTCTGATAAATGCTTGTTTTGATTTTGTTGCAAAATGTTTTGCTACGCTGTGCCCTACTGAATACCAGCCTGATCAAATGGAAGGTGGTTCAGTGAGACACTGC
--
>Locus_2896_Transcript_8/20_Confidence_0.000_Length_5078
GTTAAGATCATGGTCCTGAGATTACACACAGAGAATCAGCAGTGGAGATGTGGGTCGGCAACTTGCTGTGTCTGGCCGCTCTGGCTGTAGCCCTCTCCTTACCTACCTTATCTGATGGAGCTGCACTACAAGTGTTGTCAGCTCCTAACCTGCTGCGTGTGGGCAGTAATGAGAACATCTTTGTGGAATCTCAGGACCATGTAGGAGGTCCCCTGAATGTTAAGATCATGGTGAAGAACCACCCTACACAGAGCAAAGAGCTAGCCTCTAAATCAGTGGTTCTGGATCAAGCAAACAACTTCCAGGCTATGACACAACTGGTCATCCCAGAGGGGGACCACTTTGTGGATGACCCCAAGCAGAAGCAGTATGTGGTCCTGCAGGCCCAGTTCCCTGACCGCCTCCTGGAGAAGGTTGTCCTGGTCTCCTTCCAGTCTGGATACATCTTCATCCAGACTGACAAGACCATTTACACTCCGGCCAGCACCGTCCACTACAGAGTGTTCTCTATGACTCCTGGCCTGGAGCCTCTGACCAGGGAGATATTTGAGGACCAGGAGGTCGCCAAGAACAAAGAGATCGCAGTTTCTGTGGAGATCATGACTCCTGAAAACATCACCATCTTCAGGGAGATCGTCAACCCAGACAAGGGAGTCAAATCTGGACAGTTCAAACTCCCTGACATCGTCAGTTTCGGGACATGGCATGTAGTCACAAGGTTCCAGAGCACACCTCAAAAGACCTTCTCATCTGAATTTGAGGTCAAGGAGTATGTTCTGCCCAGCTTCGAGGTTAGTCTGACCCCAGCTAAAGCCTTCTTTTACGTCGACGACAATGACCTGACTGTTGACATCACTGCCAGGTATCTATACGGTAAGGAAGTGACAGGGACAGGCTATGTGGTGTTTGGTGTCATCACAACAGAGAGCGAGAAAAAGAGTTTCCCTGCCTCTTTGCAGAGAGTAGAGATCAAAGACGGTAAAGGAGTGGCTTGTCTGAAAAAGGAACACATCACACAGACTTTCCCCAAAATCCATGATCTGGTCAAACAGTCCATCTTCGTATCAGTCAGCGTGTTAACAGAGGGTGGGGGTGAAATGGTAGAGGCAGAGAAGAGAGGGATCCAGATTGTCACTTCGCCATACACCATCCTCTTCAAGAGAACGCCCAAATACTTCAAACCTGGCATGCCCTTTGACGTCTCTGTTTACATTACAAATCCTGACAACTCTCCAGCCATTGGAGTGGAGGTTGAGGTGACTCCAGATCATGCTAAAGGGGTGACCAGGGCCAACGGTTTTGCAAAAATACCACTTAACACTGTGGCATCAGCCACAGAGCTGGTAATCACAGTGAAGACCAAGGACCCGGCGATCCTCGGCAACAGACAGGCGGAGGCCACCATGAAGGCTCTCCCCTACAGAACTTCCACCAAGAACTTTCTCCATGTCGGGGTTGACTCTAATGAGCTGAAGATAGGAGACCCCATTAAGATTGATCTGAACCTGGGACCCACCACCATACAAAACCATGACCTTACATACATGTTCCTGAGTAGAGGTCAGCTGGTGAAAGTGGGCCGATTTAAAAGACAGGGCAACGCGCTGGTAACACTGTCAGTGCCTGTCTCCAAGGAGCTGCTTCCGTCGTTCCGCATCGTAGCGTACTACCATGTGGGAACAGCTGACCTGGTGGCAGACTCTGTCTGGGTTGACATCAAGGTCTCCTGCATGGGCTCACTGAAAGTGACATCGACCAGGCCCAAGGCATCCTATGAGCCTCGTAGGGCTTTCAGTCTGACCATCACTGGAGACCCGGGAGCGAAAGTAGGACTGGTGGCTGTAGACAAGGGAGTCTACGTTCTCAACAGCAAACACCGTCTCACACAGACCAAGATCTGGGACACCATAGAGAAGCATGATACAGGCTGTACAGCTGGAGGGGGAGCAGACAATATGGGGGTGTTCTACGATGCTGGTCTGGTATTTGAGACCAACACAGCTAAAGGGACTGGGATCAGAACAGACCCCAGCTGTCCTGTTAGTTCCAGGCGGAGGCGAGCAGTGACCATCAGTGATGTCATCACTAGTATGGCCAGTAAGTACAATGGTTTGGCCAAGGAGTGTTGTGTGGACGGGATGAGGGACAACACCATGGGATATACCTGTGACAGACGGGCCCAGTACATCTCAGATGGGGACGTCTGTGTCCAAGCCTTCCTTGTCTGCTGCACTGAGATGGCCTCCAAGAAGATAGAATCCAAACAGGATGCACTGCTGCTCTCACGCAGTGAGGAGGATGATGATGATGCGTACATGCGGTCTGAAGACATTGTGTCTCGTAGTCAGTTCCCTGAAAGCTGGATGTGGGAGGACACCAATCTTCCTGAATGCCCTGCCCAAAACAAGCACTGTGAGTCCACATCTGTAATAAGGAACAACTTCTTAAAGGATTCCATCACCACCTGGCAAATAACAGCCATCAGCCTGTCTAAAACTCATGGCATCTGTGTGGCAGATCCGTTTGAGATGATAGTTCTAAAGGAGTTCTTCATCGACCTCAAGCTGCCCTACTCAGCCGTCCGCAATGAACAGCTGGAGGTCAAAGCAATCCTCCACAACTACAGCGAAGACCCCATCATTGTGCGTGTGGAGCTGATGGAGAACGGTGAGGTGTGCAGCTCGGCAAGCAAGAAGGGTAAGTACAGGCAGGAAGTGAACATGGACCCCATGTCCACCCGGGTTGTCCCCTATGTCATCATCCCTATGAAGCTGGGCTTGCACTCCATTGAGGTCAAGGCATCTGTGAAAAACTCTGGCAGCAATGACGGGGTGAAGAGGGACCTGCGCGTTGTGGCTGAGGGAGTGCTGGGCAAGAAGGAAACCAACGTACTCCTGAACCCAGTTAAACATGGTGGTGAGCAGACGTCACACATACCCAGTGGAGTGCCCCGAAACCAGGTGCCAAACTCTGATGCTGACACACTGATCAGTGTGACAGCTGGAGAGCAGACCAGTGTGCTGGTGGAGCAGGCCATCAGTGGAGACTCTCTGGGCAGTCTGATAGTTCAGCCAGTCGGGTGTGGGGAACAGAACATGATCTACATGACCCTGCCTGTCATTGCTACACACTACTTGGACAACACCAAAAAGTGGGAGGATATTGGCCTGGACAAACGGAACACAGCCATCAAGTACATCAACATTGGTTACCAACGTCAGCTGGCCTATCGTAAAGAAGATGGCTCCTATGCTGCCTGGGTCAGCAGACAGAGCAGCACCTGGCTGACAGCATACGTGGTGAAGGTGTTTGCCATGTCCAGTACATTAATCAGTATTCAGGAAAATGTAATCTGTACTGCTGTCAAGTGGCTGATCCTGAACACACAACAGCCAGATGGCATCTTCAATGAGTTTGCTCCTGTCATTCATGCAGAGATGACGGGTAACGTGAGGGGATCAGACAATGACGCCTCCATGACAGCTTTTGTTCTCATCGCCATGCAGGAAGCAAGCTCAGTGTGTGAGCAGTCTGTCAACAGCCTACCAGGCAGTATGGCTAAGGCAGTAGCGTACCTCGAGAAGCGTCTGCCCCACCTGACTAACCCTTATGCTGTAGCTATGACCTCCTATGCTCTGGCCAATGCAGGGAAACTCAACAAGGAGACCCTACTGAAGTTCGCCTCTCCACAGCTGGACCACTGGCCAGTCCCTGGTGGTTACCAGTACACGCTGGAGGCCACGTCGTACGCCCTGCTTGCTCTGGTCAAGGTGAAGGCCTTCGAAGAGGCCGGCCCCATAGTCAGGTGGCTCAACAAGCAGAAGAAGGTGGGAGGGGGATACGGATCCACACAGTCCACCATCATGGTGTTCCAGGCTGTGGCTGAGTATTGGAGCCACGTGAAGGACCTGAAAGACTTTGACTTGAACATCAACCTAGAGGTGGCCGGCAGGGCATCAGTCACCAAGTGGTCCATCAACAACAAGAACCAGTTCCACACTCGTACAGACAAGGTCAACTCCATTGACAAGGACTTGACTGTAAAAGCCTCAGGAAATGGTGAGGCGACCTTGTCGGTGGTGACACTGTACTATGCCCTGCCAGAGGAAAAGGACAGTGACTGTGAAAGCTTTGACCTCTCTGTCACCCTCACTAAGATGGACAAAACAAGTCACGAGGACGCCAAGGAGTCATTTATGCTGACTATTGAGGTGTTGTATAAGAACTCAGAGAGAGATGCGACCATGTCTATTCTGGACATCGGCTTGCTGACCGGCTTCATTGTGGACACAGACGATCTGAATCAGTTGTCCAAGGGGAGGGAGCGCTACATAGAGAAGTTTGAGATGGACAAAGTTCTGTCTGAAAGAGGATCTCTCATTCTATATCTGGACAAGGTGTCTCATAAGTTAGAAGACAGAATATCCTTTAAGATCCACAGAGTACAGGAAGTGGGAGTTCTTCAGCCAGCTGCCGTCTCTGTATATGAATACTACAACCAGAAGCGCTGTGTGAAGTTCTACCACCCACAGAGGGAGGGTGGTACTCTGAGCAGACTGTGTCTTGGAGACGTGGGCACGTGTGCGGAAGAGAGCTGCAGTATGCAGAAGAAAGGTGAGCCAGATGTCAACCGCAGCACTGCAGTGGTGTCCTAGGAGAACAGACATGGATAGAGTACTGGCCCTCACAACAAGAGTGCACATCCAGAGACTACAGAGAAGTCTGTCTGGGCATTGATGAGTTCATCAACCAGATCACAACCTTCGGCTGCCCAGTTTAGTTTCTCTTCTTGCTTTGTTAAATGTACATTTTTGTAACATTGCAATCCAGGTTGCATGCCCTGTCATAACTCATTGTAACCTATAGAGATTATGGAGATGAGTTTGCCCACTTGGAATATATTCTGTTAGAAACTGACCAGTAAATGATGTACACCGTGCATAAATCATTTTTTCTTTAAAGTTAACATGATGATGATGACTGCAAATGGCACATTTATACATTTAAGTTTACCATTTGCAGTTGTCATTGATTACAATGACATGGTCACACCAAGATCGGAAGAGCACACGTCTGAA
--
>Locus_2045_Transcript_9/12_Confidence_1.000_Length_5061
TTGGCCACTTGCCAAGACCTGGAACAAGTGCGCCTCCCTTCCCTGCTGTTAGGCGTATTCATAGTTAGGGGTTTGGCTGATTTTAAAAAGGCAAGCCTGGCCTGAAGTTGATCAGTCTGCTCAAGAAACTTCTCTGGAGGGGAAAGTATTGGAATCGGTTTCAAAGGGGGAAAGGTCCAGGTTTTGTACAAAGAATTGCATTGCACGGCGAGAGGACATCAGTTCTGTCAATTAAGATAAACATTGCAACCAAGTGTAGTCTTTTCATGATATTTGACTTGTTCTGTGAATACTTTTTATTTGTAAATTCAAAGTCTTTTTTTCAGTTTATTTAAACTGGAGTGCTGAAAACACTATACATTTGGATGCGGACAATTTTTTTGCTTTATAAATCGGATAATTTAACCCACGGGCATTGTCGGTCAATTTGTTCCACATTTGAGGTTTAACAATCGCGAGACGAATATGTTTCTCAGTTTTTGTCTACTGGTGACATTTGTCCTGGGGCTATCTGGGTGCTTGGGCTCATATGTGCCCTGCGAGCCGTGCGACCAGAAGGCGCTCTCTATGTGCCCCCCAGTCCCCGTCGGTTGTCAACTCGTGAAGGAGCCGGGCTGCGGTTGCTGCCTAACCTGCGCCTTATCGGAAGGTCAGGCGTGTGGCGTTTACACCGGAACATGCACCCATGGCTTGCGCTGCTTGCCGCGAAATGGAGAAGAGAAGCCACTTCACGCGCTTCTCCATGGCAGAGGAGTGTGCACAAACGAGAAAGGATACAAACCCCTCCATCCACCCATAGATCATGAGTCTCTGGAACACGAGGACACCCTGACGACTGAGATCACGGAGGACCAACTGCAGCCCGCCAAAGTGCCGCTCCTCCCCAAGCAGGACCTCATCAACAGTAAGAAGATCCAGGCCATGCGCAAGGACAAGGACCGCAAGCGGGCGCAGGCCAAACTGCGCTCCATTGGGCCCATGGACTACTCCCCACTCCCCATTGACAAGCATGAGCCAGAGTTTGGTCCTTGCAGGAGGAAGCTGGATGGGATCATCCAGGGAATGAAGGACACATCCCGTGTCATGGCCCTGTCCCTGTACCTTCCCAACTGTGACAGAAAGGGCTTCTTCAAACGCAAACAGTGCAAACCCTCTCGCGGCAGGAAGCGGGGCATCTGCTGGTGCGTGGACAAGTACGGCGTGCAGCTGCCCGGTACAGACTACAGCGGGGGAGACATCCAATGCAAGGACCTAGAGAGCAGCAGCAACAACGAGTGAATAGGCTGCTCCAACCCCGTCCCGATCACCTGACCCAGGGCCCCGCCTCCTCCTTTCCCTCCTGCCTGTCTGCTCCGCCCTCCAGTCACTTTTTGAGATTTTCAAAACAAAAAAAATATATAAACATCAAATGAACGAAAGGACAGGCTTGAAAAAAGGACACCTGAAATCTCTTTTTTTTGTGTGACTGTGTGCTCATCTCTTAGTAGACGGAACCCAGGAGGTTTTAAGCCCTTGTTTGACCCTCGGGCCCCTCCCCCACTAAGAGCTGGGAACCACACTAATGATTCATGAAAATATATACTTGTGTTGATATATTTTTATAGAAGCTGGGGTGTAAGCACCAAACTTTGTATCATGTAAAGCTAACATAAAAGCGATGAAAAAACGAAAATAAGGCATGCTGATTATAAACGGGACTGTTTTGATCTTTCACATCTATTGCTATTGAGGTGTCAGAGGAGATAGCTGGACCTTCTATTGGCAGAGGTATTTGTTTTTTTGTTTGGTTGCTTTCCAAAAAAGAAAATAGGGAGCATGTGATAGGGTCTTTCTGAGACAGTTGACTCTATTTGGGTATTTGGTTCTGTCACAGCACTTATGAATAGGGGAACCTGCTTGGATATGTGTAACTTCACTAAGTTTGTGTGGGCGTGCATGTATGTGTGTTTGAGTGTGTGTGTGTGTGTGTGAGAGAGAGAGAGAGAGGGAGTGAGCCTTTAACACAAGAATGTCATTTTTCTTTCTCTTTTCGTCTTGTCACAACAACATAACAAGCATTATTGCTGGTGCTTGAAGTAGTCTTGAGGATGGATTTCTCCCACTATTCTATGAAACCTATGTATCTGGGAAAATGGAGAGTGTTTGACATAATAAGCAGCTCATTACAGACGAACCTATGTAAGTGACTCTTTGACTCTGTAGCTAGCCTGATATGCCAACTGTGCCTATTGTTAACAGACACTGCCATGCAGGGTAACACAGAACTTAATGGAGAACACTGCCCCTACTGGTGAAGGGAATACTGCCTCAAAGTGCCCATTCTCTCATCTGATCAGACCTGTGCTCAGCAAGACTCCATTGGTCCCAACTACCTGGACTTAAAGAATATTGAATGTGGCTGAACAATCATGCAGTCCCCCCCAATAACTAACAGCAGTAATGCATTTTATTGCTAAAGTCTGGACAAAAATTGGGAGAACAAGGGGAAAAAAGCATGCTGTAGACTTGCATTCACCAGTGAGGCTAGATGTTTACTCTTTGTGTCTCAGTTGCTCGAGGGTGTAGTCTTGTATGGTTTTGTTTGTGCTGTTTTCTTTGCCTTCAGTGAAGTAACAACCGCCCACTTTTGAGCCATGTTCCTTAACCAAGTGGTCCCCTAACAATGCTACGGTGTAACCTTGGTGTATTACTTTTACCTACAGATTAATGAATGTTATTTTTTTTTTAAACAAACAACTACAATGTACTGGTGCTTGGAAAAGGACGTGTGTATTTTAGCCTGTAAACAATTTGAATAGTTCCATGACATCATCCTTATTTGAATATGAGACAGTCAAAAAAAAGCTATACCCCATCTATATCCTTCCCTCTTTGCTTTGCATGCCGCACCCCAAAATTGTTCCCTCTTTCTCACACAACTTGTTTTTCAGCACAACACAACATTACTTGCATCGGAAATGGTGAGCAGTTTTCCTTCCGCTGAAGGGAGGCATCATTGAACACTACCTACAGGGTCAGTTGAAAGAGTAGTTTATGTCCGTCTGTGTGCAAGTCGCAGTGCCTTCCTACATGCAAATCCACGTTTGAATAGTGATGCAAATGCAACGTGGTAGCTGTCTAAGTTACAGAGACCCTGCTCATGCTGAGAGGCCCCAGAGTAGTTGTTCTTGGTGTAGTCCAGACAAAGGGTAACTCTATAGGATGTGACATAGCCCTTGTAATCGTGTCACAGTCACATTATGAATCCGTTGCTAATCCCTCTCTGTGGGCAAGGCGGACCAGAATACCCCTTCTGTCTCTTATTTTCAAACACACTGATAAGCTAGAACATTGCTTTCAAAGTTGACTGCCAATGTATTCGATTGCCAGAAAATATAAGCCAAGTGATATTACAATTCCGAGTTAGCACTAGCAAACTGCTGCTGCTTCTCTCTCCCAGTAGTCAGAGAAGAGATGTACAAGGCATTACTAGCCATCAGATCCTATTCCACAGCGTAAGTGGTCATAGTTACTCTAGCCACGGAGTGGGAGGCAGGGGGAAAGGCCATCAGCAGACAACAAATTAAAGAGCTTTTACTCCAGCCTCAGTTGAGTCTGTGAACCAACCATTACGTAATATTATCCGTTTGGACATACAGATGTGATGGATAGGATACTCTTGATTTTTATGGCTCATAATGGCAACGAGATGCTGTAACACTAACAATGGGGTCAATGCGTTCAGGCCTATAGCTTTATACCCTCATTTACTATGAGACAGAATTAGTGGGGAAAAAGTCACTATATCCTGCTACCCTTCACATCCAAAATGCCTTCTTATATGGAGGTGAACTATTCAGCCCCTGTGGCAAATCACTAGATCCTCCTATACCCAATGCAGCTTGGCACCCTTCCCCACCACCCCAGTCCACTTTGAAAGAAAGCAGCTTGCACTTACTGTATAGAAGTTAAAACAACTACAATATTAATACCGACAGACAATGTCCTGTAATAGTGTTGCTTGTGTATAAAAACAAACAAGCTAAACATTTACTGTGATTCAGAATCAGGCCTCTGCAAGGCCTTCTGGGTAATCGTTGACAGGGGCTTATATGGCCCATGCCTGGGACCTCCATCACCAACGTCCAATAAGGAAAAGGAGATCATAACACACAGTACCATACATTAGCAACCACACAACTGTCCCGCTTTGATCTAACTGTTCTCATGGACTCTAGCACACAGAGAGTGAGAGAGAAAGAATGACAGAGTGAGAGAGCGAAAGCAAGAGACAGAGCACCATGGACAGGGGTCATGTTCAGGGCCTAGCCACACACCACCCCATCACGGAGGGGTCACCAATCGCATGACAGTAGATACAGTTAGGAAAAGAGACAAGGAGACCTGGGAATCTGAGGAACAGGAATGCAGCTAGCGACTGATGTTTAGATGTTGACTCCCTCTCCAGCTTCAATGTTCACCTTCCATTTTAAGAGCAGTCCATCAGAAGCCTATTGAACTTGGCCATCCATAATGATGCAGTCTAACTGGGCATTTTCAAAATTAAGATTTGCCAAGGCTATCTTGGTTCAAAGAAAATGTGGATAAGGGCATTGAATAATTTGAGGTCTAATCAACAAATTGACACAATTCAACCAAGCTGCGAATTGTGCAAATTCTCAATACATTTTCTTTGTGGTATGGCGTTAGATTGAGGTGTTGGAGAGGTTGAGTTTTAAAGTGTCTTCAGATTCCTAGTCTTCAGCCTGGTTATAGACTCATACAGTTCATACTACAATAGTAACTACAGCTTTTTTTTTCTGAATGCATAACGTTTTTATGGATGAAACGAGACAAAATCAATTGGTTATCTTAATAACATATGGTGTTAACTGGCTTGTGAAAAAAGACCCATTGGTGCCGGAGGATTGTTACAAGAAATGGTCAGCATTTGGAACTCTTCATGAAACAAATATCAAAAAAGACCCATTGGTGCCGGAGGATTGTTACAAGAAATGGTCAGCATTTGGAACTCTTCATGAAACAAATATCAAAAAAGACCCATTGGTGCCGGAGGATTGT
--
>Locus_6733_Transcript_18/22_Confidence_0.000_Length_4983
TTCAGACGTGTGCTCTTCCGATCTTTACAGTTTAATTCACATGACAGTTTTGTCCGTCGGCAAGGGTCTTTTCAATGGCAACTCCCAAGAAAGTCTGCATTATTGGCTCTGGCAATTGGGGTTCTGCTATTGCCAAAATAGTGGGTTCCAATGCTGCGCAGAACTCCAAGTTTGACAACACCGTGACCATGTGGGTGTTTGAAGAGATGGTGGATGGTCGCAAGCTGACAGACATCATTAACACCGACCATGAGAATGTCAAGTACCTGCCTGGACACAAGCTACCCCCCAATGTGTTGGCTGTTGCTGAGTTGGTGGACGCTGCCAAGGAAGCAGACATCCTAGTGTTTGTGATCCCCCACCAGTTCATCGGCAGAGTGTGTGACACCATGAAGGGGAAGATAAAGAGCAATGCACTAGGAATGTCACTCATCAAGGGTGTGGATGAAGGTCCTGATGGGCTGAAGCTCATCTCTGATGTGATCCAGGAGAAGCTGAGCATCACCATGAGTGTGCTGATGGGGGCCAACATCGCCAACGAGGTCGCCGATGAGAAGTTCTGTGAGACCACTATCGGATGTAAGAATACAGAACATGGGGCTTTGCTGAAGGAACTCATGCAGACCAGTAACTTCCGGGTCACGGTAGTGGAGGAGTCCGATGTGGTTGAAATCTGTGGAGCACTGAAGAACATTGTGGCGGTGGGGGCGGGCTTCTGTGACGGCCTGGGCTTCGGTGACAACACCAAGGCTGCGGTGATCCGGCTGGGCCTGATGGAGATGATTGCCTTCGCACGAATCTTCTGCACTGCCGGGCCCGTCTCCTCTGCCACCTTCCTGGAGAGCTGCGGCGTTGCCGACCTCATCACAACCTGCTACGGAGGCCGCAACCGCAAAGTGGCAGAAGCCTTCGCTAAAGGGGGGAAGTCAATTGAAGAGCTGGAGAAAGAGATGCTGAATGGACAGAAGCTCCAGGGACCAGCAACAGCATCTGAAGTCCATGTCATCCTAAAGAACAAAAATCTGCTTGACAAGTTCCCACTATTCAACGCTGTGTACCAGATCTGCTACCAGGGCCATCCAGTCACAGAGTTCATCAAGTGTTTGCAGAACCACCCAGAGCACATGTAGGCTAACAGACTGACCAAGTGCCAGGAGAAGGATTAACACCACTTCCGCTTTGTACCGGTTAGGAAAATATGTACACTTGCACACTCCACAGCTCCGATGCAGCAAGCAGACTCCATCAGACGACGTGAAGTAGTCTACTCTGTACTGCCTAAGGGGTTTTTGTATGTACCTCTATAAAACAAGTGCTTTCCTCTTCCTGGTTTTCTACAAGAGTGTGACCCAGCCTTTTGTCACCCAATCAGACACCACTGTCCATCCTCAGATGTTATCTTGGTCTGTCCATTGTGACCTCACTTCGTTATTGTTTGGCTTATTCATGTTAATTGGGGTAGGGAGTTGTAGCAGATGCTAGGCCATTTGTGTCCTCGCTTTTCTAATTCTGAATCTCTCTGCGATGACTTATACTTACTTTATGGATCATTAGGCTAGATTTGCTTAGCACCTGTTAAAAACAAATGAAAGTGCCTTTCAATGCCACATTGCAAAAAATATTGGCGTTTTCTATGTGCTTTGTGAAACCAAATTGTTTTTCCCTTTTCCCTTAGTAACCATGACACTGCCGTTGAATTTCACTGACATGTGGCTTTACAGTATGTTTGAAAAGAGTGTAGGTTACCAAAAAAAAGATTTGCCTTTGAATTAAATCATTGATTTGTATCGTGGCTACCCTTTTCATTTGGCTTCTTGTTCACATGAGGAGTTTTATTCTGGTCATGGCAAGTTGTCAACTGGAATCTCAGAGCTGTAGCTCACGTGGTCAGAATCAATTGTTGCAATTTGCATGGACAAGCACATGTCAGAGCCAGGGAAGAGAGAATAGAAGTAACATGAAACCTAGAGAGTTTGACAGTAAAGGGAGAGGCACTGTGAATAAAACCGCTTCAGTCTTGACGAGCTACTGGCTGTGCAGGCTTTTTGCTCCAATCCTGTCAACTAGGCTAGGAGCTATTGTAAGATGTAGACACCCCTTTACGTCAGACCAGTTTCACATGAAAAGGCTGTATCAACAGGTCAATTTCCCCCCCTATATTGTTTGCTACATTTGACATTTATGTTCTTTACATGAGACAAATTGCCAAAATTGTAATGCAAATCTATTTATTGAGCATATAAATTAAAAACAAAAAAAAGCAGCAACATTGTGACAAGAATGCAAGATACTTCTAGAGACCAACCCCTTAAACACAAAATACCTGTATCAATGGAGACTGAACACAAAAATAAGTTCTGGAAATAACATGTGAATGTTCAGTCTATAACACAGTATACCATTAAATAGACAGCATTATGTTGACCCTGTGACAGACCTTGTCATTTCTAAACTCTTATCCAAAATGATCATTAACTTCAATAGGCCATGCCTGGAAATGTAAGAAAATGTCAACAAAAAGCAAAGTAACAGAGTGAGAATGAGAGAACTCAGTTCTTGGAATTCAGCACACCAAAGCTTTGTTCTAAATACAATGTTGCTCTTAAGAAATTCAAGATGAGAAACTGCCTGCAGAAAATATTGACCTCTGCATTAAACCACCATGTTCTGAACCCACTTCATAATAACAATAAGGATTATTACTATGCAACATGGTTTTCCTTGGTCCAAAATAGCATGAGAAAAACAAAAGGATAACCTTAATAGTAAAAACAACAACTGCAGAGCATTATAAAGTAGTACAATTATATCCGTTTATACATGTGGTCATAGTGGAGGGTGGTAGACATTCATTGTAATTCCCACCATTAATGGGTTATCTACATTTTGTTCTCCATCTCCAGGTCCAACTTTTGATAGCTATGGTTACTAATGTCACAACTCTGGCCTAATTCTGTTTCACCCCCTTTTCCCTGAAGTTTGTATTCGAACACTACCTCAAGGTGTGAGGAGTATGTTGGAAACAAGCAGTGGCAGGGTAGAGAATCAGATCACAACCACAGCTTTTGAATCCATTAAGAGAACCAAAAGAGTGCACACTTCAGGAAGAAGAGGGAGAAACAGAAATGTGGCTAGTGTTTCTCTCGCTCCCTTCATCCCCAGTGGTTAAGTGCCCCCCCGACTAGTTAAGACCTGATGAGCATTCATGTAGTAGCTGAGACCTAGTCTGTTCCCATACTTTTACATAGCTTCCTTTCCATACATGCATATATATCCTAATCTCTCTGTTGACTGTTGCCCTGACAGGTCTGGAAAGGAAAGAGCAATAACTCCATCAGACCAAAGTATTGCTGCTCATTTACCCCGCTCTGGTCCCTCCCCCTCTCCTGCCATCCTGTTTCACAGTTTGTGGGGGTTGACCCATTTGTATGTTCCTTCATAGTGGAAACCAACCCTCTTTGATAGCTCATCTGCTTCTGTTGGACCCCGGCTTCCATATATGTAGGGGATGGGGGGAGGTTTCTCGCTCTCGATCTGATGAAGGAGAGGCGTAAAGATCCTCCAGGCTTCCCTCAGCTCATCACTTCTGACAAAGTGCATCTGGCTGCCACAGAAGACGTCCAGGATGAGACGCTCGTAGGCGTCTGGCAACTTCACATCCTTGTATCTGCTCTTGTAGGTGAGGTCTAGCTCCGTCTCCTCGGGGTGGAAGTACACTCCTGGTTTCTTGCTCATCATCTTGGCGTAGACGGCCTCGTTGGGCTGCACGCGCACCACCAGCTCATTCCTACGACACTGCGCGCCAAAGATGTCCCCCGGGACGTCGGTGAACTGCAACCGGACCTCTGCTTTCCGCTCATTCAGGGCTTTGCCGCAACGCAGGATGAAGGGAACACCATCCCAGCGCTCGTTGTGCACGTAGAGCACAGCTGTGGCAAAGGTGGCCTGGGTGGAGCCTTTGGGGACAGTGGGGTCATCAAGGTAACCCAGCTTGGCGTCCCCTTCTCCCTCTGGGTCGCCCACGTACTGCCCCAACACCACATCTGACATGGTAATGGGGGCGATGCACTTCAGCACCTTCACCTTTTCATCCCTGACATCATCAGAGCTGGTGGAGGCCGGCTTCTCCATGGCAACCAGAGAGAGCATCTGGAGCAAGTGGTTCTGCATGACATCCCGGATGATTCCAAAGTCGTCAAAGTAGCCGCCCCGGCCCTGGGTGCCGAAGGGTTCTTTGAAGGTGAGGACCACACAAGCTATGCTGTCCCTGTTCCAGATGGGCCCAAAGATCCGGTTCCCAAACCTGAGGACCATGAGGTTCTGCACCATCTCCTTGCCCAGGTAGTGGTCTATGCGGTAGATCTGGTCCTCAGTGAACAGGGAAGAGAGGTGGGTGGACAGCTCCTCTGAGCTCTGCAGGTCACGACCAAATGGCTTCTCCACAATCACTCTGCTCCAGCCCTTGGTACTCATGCAGTGGTGCTTGATGTTCTTGGTGACATCGTGGTAGACGCTGGGCGGCAGGGCGAGGTAGAAGAGGCGGTTGGCCTTTCCCCCCCCGGGCAGGGACAACAGGTGGGTGTGGAGGTTGGAGAAGGCACTCTCATCCGCGTACTTCCCACTGACATAAGAGTTACGGCTGAAGAACACAGACAACCGCTCAGCCTCAGAGTCTGCCACCTTCAGATAGGGCATGCAGGCAGTTTTGATGGCATCCACTGTGAGGTCAGAGCGGGCAAAGCCCACAAAGTGAGTCTGTTCAGGAAGGAGCCCATCTCTAAACAACCACCATAGAGTTGGGTAGATTTTCTTTTTGGCTAGATCCCCCGATGCTCCCATGATGATGAAGATGTGAGCGTCGGACTGACGGAACTCCTCATCCTCATGCAGCTCCTTCCGCAGCTCTCCAAACACCTCGGACCGAGAGAGGGGAATGGAGCTCATTTTTCTTCCAGCCATTTCCAATTCAAACGATTCACTTTA
--
>Locus_1980_Transcript_48/68_Confidence_0.000_Length_4954
CTAGCCAACACCCTCATGAGGCAATCCAACTCCGGAGGATTAACTAGCTACCGACCGTAAGCAAGTCTAACTAGTTTGTGATTTGCATCTAGCAGCAAAGAACAAACCAACAGAATGTCAGATGATGCTGTCCTGCTGAATGTACCCGTCATTCGGCAGCTGTACCACTGGGACTGTGGATTAGCCTGCTCCAGAATGGTTTTGAAGTACCTCCACCCTGTGAGTGATGAGGAGTTTCAGGGTGCTTGCTGGGAGTTGAAGCTGACGCAGAGTGTTTGGACAATTGACTTGGCCTACCTCATGTGCCAGCTGAGGGTCCGGCACCGCTTCTGCACTCAGACACTGGGTGTTGACAAGGGCTTCAGGAATCAGTCCTTCTACAAAAAGCATTTTGACACTGAGGAAGACAGAGTGAACAAACTCTTCCTTAAGGCTGAGAGCAAGAATGTCGTGGTGAAACAATGCTCTGTGACAATTCAGGAAATCCAGGAACATGTTGACCTGAGCCATGTGGCCATAGTGCTGGTCAACGCTGTGGTTCTGGTGTGTGAACTCTGCTCTTCGCCTGTCAAGTACTGCTGTTTCCTGCCTGTGGGCCAGAAGTGCTTCTGCAGGAAGCCAGAATACCAGGGTCACTTTGTGGTGGTGTGCGGCTTCAACCGGAGCACTGGCTGCATCTTCTACAACAACCCTGCCTACTCAGACCGTGTGTGTTGCACCAGCATTAGTAACTTTGAAGAGGCTCGAATGAGCTACGGGACAGATGAGGATATTCTGTTCATCTTCAAGGAGAGCTGATGGTGGCGGTGCAGATGGTCTCCACATCATCATAGCGTCCCATCCTCACTATGATGACACAACAGTGTGTCTACAGGTCCCTGAACAGGGACTGCTGGTTCCAGCTCTGGCCCAGTGTTGTAGATGGGCCTGGGCTGTCCACTCCAGTGCTAACATGGCTGATTGCTCACCGAACATACAACACCACTCCAACGTCACCACACACAGCCCATGCTAGTCGTCAGTGTCTAAAGGAATAACAGCTGAAGAGATCAACAAAGCAAGTGTGTTTTTTATGTTGGTTGGGAGACAGGCAGATAGATGAAATAGAATAAATGAATTTTGACAGTGTCCCCTTTTGTTTAGTTTTAGTTGATTCTACCAATTGACATTGTGAAATATTTAGCAGTGCAAGCCTATACATCCTATTCCTAATGCTGAGTGGACAAAATGCCAATGACACTCAAGTTGTTTCTAAACTTGGAGACGAGGGCAAAACAATGCACATACGAGGGCTTACGGCAACATTATCTTTTCTTAATGGTTTATTCTGGTGTCATGTATTTGTCATGCAAGTCTGATGGGCCATGTATAGCTGCTTTCCTCCCCTAAGACTAGCCTAGTCTTATTTCATTAATAGTTTGATTTGTATTCATTGTATTTATTAAGGATCCTCATTAGCTGCTCAGCTACTCCTCCTGGGGTCCAGCAACATTAAGGCAGTTATATAACGTTTAAAACAGTACATGACATTACATTTCATAACATTTTGCCCAATACATATAGTGTTCCCTCAGTCCACTACTCCACTATCACATATTTACAATACAATATCCATGTGTACGTGTGTGTAGAGTGCGTGTCTTATCATGTGTATGTGTGTGTGTGTCTCTTCACAGTCCCCGCTGTTCCATAAGGTGTATTTTTATCTGTTTTTTAAAATCTGATTCTACTGCTGGTATCAGTTACCTGCTGTGGAAATCCATGTTGCCAGGGCTCTACATAGTACTGTGCTCCTCCCATAGTCTGTTCTTGACTTGGGGAACGTGAAGAGACCTTTGGTGGCATGTCTGTTTGTTAAACTTAACTTATTATTTAGAATTTGCTAATAACAGGGAATAGAGGGAGAAATCGTTTTTGAAGGACTCAGGTAATTAATGTTCATGAAGTCTGATGTGTTGTACTACGATGGCAAACCCATTTCACAAACTCAGTTTCTTAATTCAAAACGCCTCGACCAATAGCCTGTTTATGGAACCAAATCTGCCCGGCAGGCTTAGATGTCGGCAATCGGAACATCATGTTCAACCTCAGCCAGCTGCTTTGAACAGACTTTGCTCTTGTTGTGTGCACCAGTTAACTTCGTTTTCATCGGAAGGTCCCTTTTCAGGGTTGCACTACATGCCTCAATCTCCATGCTCTTTAAATTAGAGAAAAGAGAGAATGGAGACAGTGTAAAGTCTGAAATACTCAGTACGGGGTATGGATGCTTTGTAGGTTTTTCTTCAGTGTATGACTTAATGCTACAGTAAGGTTTTAAAGGATTTTGATCATAAGATGTTTTCTGTTGAAAACCGCAATCAAGTAGAGACAACACATAGAATGACACCTTTATTTAATTCTCATTCAACATTTATTTTTACATTTTGGTATCATGGATGATATTGCACTATGGAATTTGTACCAGCCATAATTATGTATTATTTAAATAATATTTTAACATAAGATATTTTCCCAATCTACTAATTGGGTGGGAAGACAATTTATTCATGGTTGTGTATTTGTTATCTATTAAAATGGCAAACTTTTTTTTTTTTACAATTCCAATTACGTACTGTAATCAATAAAATAATTTAAACAAATGGCTGGCTTTAATTGGTCTGTTCATACTCTTGATGGCACTAGACATGTCTGCCTCAACAGTGACTTCATGTCTACAGTGCAGCCCGTCTCCATGTAGAGGTCCCTTCAGAACGCATGGATCTTCTACTCCTTGATAATGTTGGGTTTGAAGTCCTGCTTGGTGGCCCTGGTGAGCTCCTCTGCATACTCTTCATACCTCCCAGTCATCTTAAAACTCCATTTGTCACTGATTTGCCTGGTCAGGTTGAGGTCCATTTCAGTCACAAGGAGTCCGTCACGGGTTCTGGACAGGCCTGGTGAGCGGCTGCCATCCGGAGCAGCCACATAGCTTGACCCATAGAAGTACCCGAAATCTTGGTGAGCTTTTTTTCCATCCCCAGAGGTGAACTCATTGTTAAAGTGCTCTGTCCCAACACGGTTGATTCCACAGGTGAAGCAGTGGTTTGCTATTGCTGCATTCCTAGCCTCGATTGACCACATGGGCTCACTGAGTCCTCCAACAGTTGCAGAGGGGTTGAAGATGATCTCTGCTCCATTCATGCTGTACATGAACCAGTTGAGAGGGTGATGGCGCCCATAGCAGATGTTCACAGCAATCTTTCCAAACTGGGTCTGAAACACTTTGTGGCCAGTGTTTCCCTCCATGTAATATGTGGACTCGTTGAAGTCTCCCACTCGGGGAATGTGATTCTTCCTGGTTTTACCCAGCACACTGCCCGAGTTAGAGACCACTACCGCTGTGTTCCACAGAATGTTGTGTACCTCCTCTCGCTCCAAAATGGGCGATATCACTACCATATTGTATTTCTTTGCCAGCTCTTGGCAGAAGCGGGTAGTGTATCCTTCTTCTGCAGACTCAGCAAATTCTGTCCACGGTTCTTTCTCCCGGGTACAGAAAGCAAAGGGCATAGTCCAGGCCTCCTGAAAGCAGACAATGTTGACCCCACACATGGCCGCCACATCCACCATCTCACCAATCCTTTTGTGGAGCGCTGTGATCTGATCCAGGACAGGGGCATCAGTGGGCAGGACGATGCGGTTTTGAATGAGGCCCACCCGGACAGGCCTCGGGGTCCTGAGCTGCTCCGTGGAAGCTTCAAACATGTACCCCTGAAGCTCAAAGTCCCTCTCCAAAGCTATCTCCACTGCACATGCTGGTAGAAGCAACTTCTTGGTTTCTTTTCCAAACAAGATTCGTTTAACTTCTTTCAATTCCTCATCTGGAATATGTTTCTCCAATGTCTTCTCCAGAGATTCAAACGCAGACCCCGACATTTTGAGGCTACTTCTGTATACTGTCCAAGCCTTGTGCGTGTGTTTGTGAATCCGATAACCTCCGAAAAACCCACCCTCTCCTAAAAATCGCTAATGACGCACTAGTCGACCTCCCACCACCTTCTAATATCTCAGTCTGATGAAACCTTGGGCTCACTACTTAGGCCTATGTTTAGCTACCCAAAATCTTACCGGGCTCTTCCTAGCCATGCACTGTTCCCCCGACATTTCAAAGCTTCCGCCTCTGTTTGCCACATCTGCCGAGGATGTTAGTTACGGCTGACTCATATTCGAAACATCCATGCCAACGGAGCATCCTTTCTTTTTTATCTGTATTTATATACATATCGCCCGAGGACTTTACTACGGCTCATATCTCTACAAAGAAACCTGGAATATCGGAGTTGTACTTTTACTTCTCACTATAATAACTGCCTTTGTAGCTACGTCCTCCCGTGAGGACAAATATCATTCTGAGGGGCCACAGTAATTACAAAACTCCTCTCAGCTGTACCCTACGTAGGAGGCGCCCTAGTACAATGAATTTGAGGGGGGTTCTCCGTTGACAACGCCACTCTAAACACGATTTTTCGCCTTTCACTTCCTATTCCCCTTCTCTTGCAGCGCTACGGTCCTTCACCTTTATTCCCTTCATTAAACAGGATCTCTTAATAACCCTGCAGGGATTAACGCTGATGCTGATAAAATCTCATTCCACCCTTACTTCTCATACAAAGAATCTCCTAGGCTTCGTAGCCATACTCCTAGGCCTAACATCCTTAGCTCTTTTTGCACCAACTCTCCTAAGGGAACCCAGACCATTTTTACGCCTGCCCACCCCCTAGCCACCCCACCTCATATTAAACCCGAATTGATACTTCCTATTCGCTTCCGCAATCTACGATCCATCCCAACAAGCTGGGAGGAGTACTTGCCCTTTTTATTCTCGATCCTTGTTCTCATGGTTGTCCCATCCTATACACACTTCTAAACAACGAGGACTATTTTTCGGATCGGAAGAGCACACGTCTGAACTCCA
--
>Locus_3675_Transcript_13/28_Confidence_0.000_Length_4903
GTTAATGTGCTCTAAACCGCATACAACATGGGTTAAAGTTGCAACGATCTGGAGCCAATCCTGTTTCAAATCAGGGGTTCCTTCATCTGCATCAAATAACTTTAAAACAAAACCTAGGCATGTCTCACCTGACCAGTCTCTCCCTTTACATTGACAACTCCAACATTCACCTGGGTGCAACACAAAGACGGACCACTGTACAGCACAGGTCCAAGAGCGACAAAACATTGAGACGTACAGTACAACCCTACTTTAATGCTTCAACAATAATTTACCTTTCATTTAAAAACCTCCAACCACCTGTTAATTAGTTTGACAAGTTGTGAAACCCTTAGATTGGAGAGGGGGGAATGGAAAAACTATTTTAGGCTTCAGATTAACAAAAGATAATTGATGGGAGATTAAATGATTAGTTTGATACAGTGGGTTTATCAGAGAACGAAAGGCTCTGCATTCAACCAGGCAGCTACTGCCCACCCTCTCTCCATTTTATAATATAGTGCATATGTACACCTCTATATCACATTTACACACAGGCCCAAAACAAGTTCCTTTAAATACATTTGGGTTTGACAGAGCTATTGCCATTCATCTGAATATATTGTCACTGAAGTCAATATGCTAGTGGACAAAAATAGGCATTGCATTTCTACTTTCATTACACCCTACTGCAACTACAAAAACTGAGACAGTTAGCTCTTCAGTTCATCACTGACAAGCAAAATAAACTGACATGAAAATAAATGTTGATTTGATAGCAACATTAATCATCTTGGCTCCATGACCAAAGGATTTAATGGAAGTAGCCAATCCAAAGTAATCCCATGAATACTTTGATTATAACTTACTTTAAAGTAAATTAGTCCTTAGTGACAAGACAACAAATGCAATGAATAGGTGGTCATGGCCCCCCCAAAGCCAACTTAAAACAGTCACACTTAAAGACTTAGCTGCAATATCCTCAAACACACAATGTACCATTTAAGTGGCAAAATGTAGATACAAAATGGCAAGAGTTTTAGCCAAATGTAATAACTTGAATCAGATAATGGTATACATTTCTCAAATTACATTTGTCATTGTATCCTGTTATTTCAAATTAAAATCACATCCTTGCTTTAAGATGCTATGGAGTGCAGCATTTGCGATGTATAAGTGAAAGCGTGGATGAGTGTCTACAATACTACTACATATAGCACTAGTGTACAGCCGTCTGGAAACTAGATTGTGCGTTCATTTTGTAAGAAGAGGTCCCTCAAGCTGTGCGTGGAGCTCTGGTATTAGCAAGGACAGAGGAGCAGTACAAAGCCAGACAGGGATATGGACAGGCAATGGTCTGATTAGCTAGCTAACATATATGGACACGCACATGGAAAGTAAAGGCAAGACTAGTACAACACAGCAGTATGTAGCATATTACTCCCACCTACAGAGACACATAGAAAAGGGTTGTTAGGATCTAATATAACTTCATGCAATAACTCTCAAGTAGAAACAAATAGAGCATGTGGAGAAAGCGTCGGTAGAGAGTTAACGTGTGGAATGCAAATGAGTGATAAACGGTACACCAAATTCCATGGGTTAAAATTGATTTTGGGTCAAGAGAAACGCCAGAAAAGGAAAACCCTACAAAAAAAAGTACATGATTACACTACACTCTGTAGAAGGATTGATCTTGTCACTACAACCTGGTCCTGGGGCCACATAATCTAATGGTTCCATTGATGCCTTTAGTCTACTCTGTGAACAGTTACTTGGCCTGGGTAACCAGGTTAGGCTACTTGCTCTCTAATCAATGACTAAAACTGATCAATTCAGGTCAGTCACAGGAAAAATGTGCAGCTCCTGAGGCCCACTAGAACTATGGTGGACTTAACTAAACAAATATTCACATTCATCTTCACTAGCAGTAATATTGAACTAACAAGAGTTGCAAATCCTGGGAATGAGAAGGATACATTCAGTGAATTAAAATGTGCAGCTGGGTTAACCAGCTCTGTCTGTGTTGGAGGAAACAAGTGGAGGTCCAGGTACACAGCTTAACACAACAACTATGACAGGGAAAGGAATGTGAGCAGGATTCAAGCTACAGACCAGATATGGAGAGCTAGCAGTGTGTTTGTGAGGTAAGAATGAATTGAATACTGCCGCACTACAGTCAATGGCAAGAAGCGTGACAAATGTGATTTCTACACAAACGGAGTACTGCCAACAAGAGCAGTGCTGCCTAGAACGGGAACACTTAAATGCTATGCTGAAACAAAAACAAGGGTTCTTGTGTGTGTTATGTCAGAGTTTGTGTGTGCGTATACAGCTCTACCTGTCTGTGGGGAGAGCTTTGACAGTAATCCTATATGTGTGCGCGAGCATTTCATCTGTACAGCGGCATTGGGTGTGTGTTTACGCTAGGCAGGCTGCTACCGCCCATTTCCCACCTCTGTGCAGCCCCTCCCCCTCAGTATCTCCAGGTCCGTCTCTCTCTCTGTGCTCCTCTGCCCCTCCTGGGTCCCTTCAGTTACTGAAGCTCCTTCATCCTGTTGAGGGCGCTGCCGGCGTGGAACCACTCGACCTGGTTCTCGTTGAAGGTGTGGTTCAGGGTGATTATGTCCTGGCTGCCGTCACCGTGCTTCACCACTCCCTTCAGGGGCTTGCCGGGGGCAAAGGTTGCGAGGCCTGTGATGGAGATCTTGTCATCGGGGCGGATTTTGTCATAGTCAGTGGGGTCGGCAAAGGTCAAGGGCAGCATGCCCTGCTTCTTCAAGTTGGTCTCGTGGATCCTGGCGAAGCTCTTGACGAGGATGACCCTGCCTCCCAGGTGTCTGGGCTCCAGGGCTGCATGCTCTCTGCTCGAGCCCTCCCCGTAGTTGTCATCCCCCACAACCACCCACGACAGACCGTTAGCCTTGTAGTGGCGAGCCACGTCAGGCACGCCCCCGTACTCTCCCGTCAGCCGGTTCTTGATCTTGTTGACCGCGTCGTTCTCGATGTTGATTGCTCCGATGAGCATGTTGTTGGAGATGTTGTCGAGGTGACCGCGAAACTTGAGCCAGGGGCCGGCGGCGCTAATGTGGTCTGTGGTGCACTTGCCTTTCACCTTGATCAGCACTTGCAGGTCCTCAAGGTCCTTGCCATTCCACTTGTCAAAGGGCTCCAGCAGCTGCAGGCGGGTGCTGGTGGGGCTGACGTCCACCATAACGGAGCCGCTCTCGGCAGGGGGGTGTTGGTAGGTGTCCTGGCCGGGGTCAAAGTCACGGGCAGGCAGCTCATCGCCATTGGGTGGCTCCAACTTGAATTTCTCACCATTGGCCGCGGTGAGGTAGTCAGTCTCAGGATCGAACTTCAGGGTACCAGCGATGGCCAAGGCTGTGACAATCTCAGGAGATGTGACGAAAGCATGAGTGGCAGGGTTGGCATCATTCCTGGAAGTGAAGTTCCTGTTGTAGGAGGTGACGATAGTGTTCTTCTCCCCCATCTTCACATCCTTCCTGTCCCACTGGCCAATGCAGGGTCCACAAGCGTTAGCAAGGACCACTCCACCCACATCCCTCAGGATCTTAGAAAAGCCATCCCTCTCGATGGTGGCGCGGATCTGCTCAGAGCCGGGGGTGACTGTAAACGCAGCCTTGCACTTCAGGCCTTTGTCTAGGGCCTGCTTGGCCAGGGAAGCAGCGCGGCCCATGTCCTCATAGCTGGAGTTGGTGCAGCTGCCAATCAGACCCACTTTGACCTGCAGGGGCCAGCCATTTTTCACTGCCGTGGCCCCAATGTCTGCCATGGGGTGGGCCAGGTCAGGGGTGAAGGGCCCGTTGATGTGGGGCTTCAGCTCATCTAGGTTGATCTCGACCATTGAGTCATACTCACAGCCCGCGTCAGGAACCAACAGGTCAGCGTAATCGTCAGCCAGGGCAGCAATGTCTCCACGGCCAGTCTTCTCCAGGTAGGTCTTCATGCGGTGGTTATAGGGGAACACAGAGGTAGTGGCTCCAATCTCAGCCCCCATGTTGCAGATAGTGGCCATTCCTGTGCAGGAGATGGAGTCCACCCCAGGTCCGTGGTACTCCACAATGGCTCCAGTACCTCCCTTCACGGTCAGAATCCCAGCAACCTTAAGGATCACATCCTTGGGGGATGTCCATCTTGACAGCTTGCCTGTCAGCTTCACCCCAATAACATTGGGACACTTGAGCTCCCAGGGGATGCCAGCCATGACATCAACAGCATCAGCCCCTCCCACTCCAATGCAGATGGAGCCCAGTCCGCCACCATTGGGTGTGTGAGAGTCTGTGCCAATCAGCAATACCCCTGGGTAGGCATAGTTCTCCAGGATGATCTGATGGATTATGCCAGAGCCTGGTTTCCAGAAGCCCACTCCATATTTAGCTCCAGCACTGGCCAGGAAGTTATACACCTCCGCATTAATATCCTTTGCCCTTGCCAGGTCCTTGGCTCCTCCAATCTGGGCCTCGATCAGATGATCACAGTGGATGGTGGAGGGCACAGCCACCTGGGGCAGACCACTGCTGATGAACTGCAGCATGGCCATCTGGGCCGTGGCGTCCTGCATGGCCACGCGGTCCGGTCGCAGACGCAGGTATGTACGGCCCCTGGCAATGTCCTGCCCCACAGGGTCATCCAGATGGCCGTAGACTATCTTCTCAGAGAGAGTGAGGGGACGGTTGAGTCTTTTGCGCACAATGTTGACGTTCTCATTGAGCTTCTCATAGCTGACGTAGTTGCTGGGCTCAAAGCGGCTCATTGAAACTTTGGCCTTGGCATTGAAGGCTGCAGACACGTCAGCTATGAGAAGCTCAATGAGAACGTCAACATTGTGCGCAAAAGACTCAACCGTCCCCTCACTCTCTCTGAGAAGATAGTCTACGGCCATCTGGATGACCCTGTGGGG
--
>Locus_6274_Transcript_1/1_Confidence_1.000_Length_4796
TGATAGATATATAGCAAGGCCAGGTAGTGTGTGGTGTGGTCCCACAGGGAGAGGAGAGGGGAAACATGGCAGCCTTGGCGCTGCTCTGTCTGCTGTCAGTGCTGCCAGGCTCCACAGCAATACTAATGAGATCTCCACTGGAGGAGCTATTTCTGCACTCCCTGGATCAAAAGGACATGGTGTTTTATTTTGGTACTGACTCTGCTACTTCAGTGCCGGAGTTTCAGCTCATCTGGACAGACTGTGCCTCTACGGAGCTGCACACTGGCCCCTGGCGATGCTCCTTCGAGACCGAAGGGAAGCGCTTTGTGCTGGGGCTCGGAGAGAGGAAGCAGTCCTTCTCCTGTCAGTCCAGATTAGAGACAGCGCGGAACACCACTCTCAACACCAGAAGGAAAAGTCATGCCATGTGTTGTCAGCAGGCCAAAGTTCTACATCCCCCTTCAACTAAAGGATTTCTCACCATCTGTGCCAGGAAAATGCAAGGCCTGGTTGTTGCAGGTAAAGAGAAGGAGAGACTATACATTCAGCCAGTGCTTCAAAAACACATTCATCTGACTGAAGTCAGAAACTGTTCCAGTCCAGGAACACCTCATCTGGTGTTCCACCAGCCATTTACTGCCAGAGGCCCCCCCAGACACTCTCACATGAAGAGGCTGCGTCGCCGAAGGTCAGCCATAATGCCTGAGGTGACCCACCTGGAGCTGCTAGTGGTGGTGGCGCCTGACGTGCAGCTTGTCCACAGGCAGGACACAGAGAGATACATACTTACCAACCTCAACATTGCCTCAGAGCTGCTGAGGGACATGACACTGGGAGCCAACATGAGAGTGCATCTGGTCCGCATGATCATCCTCTCAGAACCAGAGCCAGAGATTAACATCTCCACCAACATCTCCTCGTCTCTGACGAGTGTGTGTGAGTGGGCCAGAAGGGTCATCCCCTCTAATGACACTGACCCCCTGCATGCTGACCTTGTGTTATACATCACAAGATTTGATCTGGAGCTGCCCAATGGGAACAAGCAGGTGAGGGGCGTGACCCAGCTAGGCGGGGCATGTTCTAGCCAATGGAGTTGTGTAATCACAGAGGACACAGGCTTTGATCTGGGCATCACCATCGCTCATGAGATAGGCCACAGCTTTGGTATAAACCATGATGGGATTGGTAACACATGCAGCAGCAGTGGCTTTATGATGGCCTCTGATGGAGGCTACAACAGTGTGGATCTCACCTGGTCCCAGTGCAGCAGACAGCAGCTGTACACATTCTTCAGTGAAGGCAAGGCTGACTGTGTGAAAGACTTGCCTGTCCTGGTTGGCTCTCTGCAAGACTGGAAGCCAGGCCTTTACTATGGTGTGGACGACCAGTGCCGGATAGCGTTTGGTAGCACCGCCAGGGCCTGCTCCTTCACCAACACTGACCTGCCTGTGTGCCGTGTTCTCTCCTGCCACATCAAACCTGATGACAACAGCTCATGTAAACGTCTGCTGGTGCCTCTGTTGGATGGGACAGAGTGTGCACCCAACCAGTGGTGCCTGAAGGGCCGCTGTGTGTCCCCAGACCAACTCAGCTCCTCTTCCTCTGTGGTGGTGCACGGGTCCTGGTCCAGCTGGTCCCAGTTCTCCCCATGCTCACGGATATGTGGCGGGGGCGTCACTTCCCGGACCAGGCAATGCAATAACCCACGACCTGCATTTGGTGGGAATGATTGCAAGGGCAGGGATACAGAGGCGGAACTTTGTCACCAGCAGCAGTGTGAAAGGACCCAGCTGGCCTTCATGGCAGAGCAGTGCGCCCAGACAGATCTACAGCCCCTGTACCTGTCCCCCAACACGGCCTCCCTCTACACCTGGATCCCTGCTGTAGGCTTTGTCACAGGGGATGAACAGTGCAGGTACATGTGCCAGTGTAAGGGAGAGAACTTCATTGTGAGCCGTGGGTCTCAGTTTGTGGATGGGACTCGTTGTGAACCAGACAGTCCAGCTCCCCTTGGTGCCACGACAGCTTGTCTAGGAGGGACGTGCCAGCTGTTTGGCTGTGATGGAGTGTTGAAGTCTGGGAAGGTGGAGGATGTGTGTGGGGTATGTGGAGGGGATGGCTCCTCTTGCAGTCTCACCTCTCAGTCTTACAGTGGTGGTCAGGCCAGAGAGTACGTCACATTCCTGACCCTGCCAGTAAACGCCACTCAGGTTCACATTGTCAACAGGGCACCCGTCTTCACTCACCTGGCGGTGTTGATTGGGAATCAGTATGTTGTGTCTGGGAGTGGCAGTATTGCGTTAAACATCACTCACCCCTCTCCTCTGGAGGACGGTCGTCTGGTTTATCGTCTGTACCTGACCCCTGACCTCCTGCCTCTCATGGAGGAGCTGCTGCTGCCTGGAACTGTTACAGAGGAGACACACGTACAGGTCTATCGGAAATATGGAAAAGAATATGGAGAACAAACCAGTCCAAACATCACCTACCACTTTTATACTCCCATGAGTAATAATGCTTTTATAAAAGAGATACCCAGGGGCAAGTGGACTGTTGTCACAACATCCTGCTCTGTCACCTGTGGATCTGGCATACAGAAATCTATGTATGTCTGTATGGATGAAGACACCAAGGAGCATCTGGAGGAGGTCTACTGTAATTCAGCTCCCCTTCTCCTGCTTCAGCAGACAACCTGTCACCTCCCAGCCTGTCCCCCCAGCTGGGAGATGGGGGAGTTTGGGCCCTGCAGTGCCTTGTGTGGTGGTGGAGAGAAAGTGCGCCCTGTGAGATGTGTTCAAAGGCAAGGAGCAGATGTCCTACAGGTGGCCGTTTCTGAATGTCCACAACACTCAGCCACACAATCAGTGGATACATGCAACTTTCAACCCTGCCCTGCAAGGTGGAATGCGTCAGAAGCCGGGGAGTGTTCAGCGGTGTGTGGGCCCGGAGCGGCCAAACGCGTTGTGACATGTGTGCGGTCCGAAGGTGGTCATGATGTTGAGGTGGACCATAGCTTGTGTTCAGGGCTCTTCAAACCACCTGTCTTAGTGTCTTGTGTGATCGATGTCTGCCCTATTGGCTGGGAGTCTAAGGGACAGGATCAACCTATACTTAACAAATCCCCTGGTTTAAGGTACCGCTCCAGGTACCTAACAGTGTATGTTTGGAGCCCTGTGATAGGCCAATGCTCAAAGACCTGCGGAAATGGTACCCTGCAGGTGTGGTTTTCATGTCTGGACCACCAGACCAGGCTAGCGGTGCCTGAGGTCTACTGTGATGCCTCCAGCAAACCAGAGCCTCACACAGAGTCCTGCAACCCTTCCCCTTGCCCTCCCATGTGGCGCTACAAGCAGGGAGTGTGCAGTGTGTCGTGTGGAGGAGGCGTGGCCCATAGGGTGCTATACTGCTCCCAGGAGACCGAGGGAGATGAGGAGGTGGTTGTGAACAATACAGAGTGCAGTAACATGACCAAACCCATAGCAGTGGTCACATGCAACTCCAACAGCTGTCCAGCCAGGTGGAGAGTGCTGAGGACGGGGGCCTGTACTACGTCTTGTGATCTGGGGTTAGCCAGGAGGCATGTCTCCTGTGTTGAGTATATCCATGGGGAGGACAGTGAGGTGTCTGAGGAGAGATGCCATGCAGCCGTTAAACCTGCTACCACGGTACCCTGTCTGGTGCAGGTGTGCACCTTCAGATGGGACGTGAAAGACTGGAACCAGTGTTCAGTGCCGTGTGGGTATGGGATCCAGTCTAGAGCAGTGTCCTGCATGGGACCCACTAAGCCTGAGCCCCTCAGCCCACTGCTCTGCATGCACATGCCCAAGCCCATCACCATCCGGGGCTGCCAGATGGACGACTGCAGGGTCTTAGAGAAGACTAGTGCCCTCACCAACACACACACCACCAACACCCCCTCACTAGAGACCAGGGACCAGTTACCCAGTCCCCAGGGCATGGAAGTCACTCCCATGGATGAGGAGCCACTCCTGTCTCCTACTCTCAGCCTGACCCAGACACCCCCGACTGCAACCGAACCGACCACCCCACAGACCACCACAGCCATGCCCACTGTGACACCTAAAACCAGTCTGTGTGGGCAGCTTCTGCTGGAGGAGTCAGGCACAGTGGACTTGAGACATGAGACAGGTCGCTGCATCCTGTCAATAGGCCGGCCCCTGGATGAGGTCATCCACATGAAAGTAGAGTCCAGCTCCCTAAGCTGCAAGAAAAGGGAGTATGTGGCGTTCTATGACAGGCTGGTACTGGTCAGAAAGTGTGACCAGCTTGAGGACACTGAACTGACCTCCAGGACCAACGTCCTGCTGGTGCGCCAGCATCTCTTGTCCCCCGGAAACGGAGTGCTGCTGACTTACAGCAGTCAGAAGAACAACAAGAAGAGTCACCACCAGGACTGTGATGTCCAGCTGTTTGCTCCCAGCGGGGTCATTGAGAATCCAGCGATGACCTCAGAGTTGGGCAGTCACACCTGTCGAGTCCTCATCAACGCCCCTCCCTCAGTGAAGATTAGGATCCGGGCTCTGAGCATGGGCCCTGTGGTCAACAGCACAGCAGCCCAGTCCACCTTCATTATGATACGAGATGTAGACGTCTTGAAGACCAACGTGTTCAAGGGCCAACGGCTTTTTGAATGGCGATCAGCTGGAAACATGGCAGAGATAGAGTTTCATGGCGAGTACCTGCATAGCAATGGGAGCTTCCGAGCTGAATACTCATTCGTGGAGCCTTGATCCGTGGCTCGCATTTCTATTATACAGTATTTAACGAGACAGGAATTTAGGCTGTTACTGGAG
--
>Locus_2141_Transcript_24/32_Confidence_0.000_Length_4796
CAAGACAGACGATACTTTTACGTACTAGAACGACATATCTCATCTCTATCTCATCTCAATTTCAGAACTCTAGCAGCAGCTCATCAGCACTTGATCTACTGACCACTACGATCGACTTACGACTAGCTAAGATATCACGGTTCCGTTCTACATCTGTTACCTATCTGAAAGTTACCATGGCTCACCAGCAGCAGATCAGCCTTCCCGCTAAACTGATTAATGGTGGTATTGCTGGCATTGTGGGGGTTACCTGTGTGTTTCCCATCGACCTGGTAAAGACCAGGCTACAGAACCAGAGGCAAGGCCAACAGATCTACAAAAACATGATGGACTGCCTTGTCAAAACCGTTAGATCAGAAGGATACTTTGGCATGTATAGAGGTGCTGCTGTGAATCTGACCTTGGTCACTCCTGAGAAGGCCATCAAACTAGCTGCAAATGACTTCTTCCGCCAGCATCTTAGCAAAAATGGGAAAGGCTTGACGGTGTTTAAGGAGATGTTGGCAGGTTGTGGTGCAGGCATATGCCAAGTTGTCATTACGACTCCTATGGAAATGCTTAAGATTCAACTTCAGGACGCAGGGAGGCTAGCGGCTCAGCAGAGAATGCCAGCCATGATGTCTCCTACTAAGCTGGCTGCCACTAACACAGTGCTGAGCAGGTCCTACAACGTGGGGCCCAGTCCTGCAGCCAGGGCAGTGTCTGCTACCCAGATTGCCCGGGACCTTCTGCACACACAAGGCATCCAGGGCCTCTACAAAGGCCTCGGGGCCACCCTCATGAGAGATGTTCCCTTCTCCATGGTCTACTTCCCACTGTTTGCCCACCTTAACCGGCTGGGCCAGCCATCTCGAGATGAATCCGCACCCTTCTACTGGGCTTTCTTGTCTGGCTGTCTGGCTGGCTCCACTGCAGCTGTGGCAGTCAATCCTTGTGATGTTGTAAAAACGAGATTGCAGTCTCTGAGCAAAGGGGCCAACGAGGAGAGCTACAACGGTGTGGTTGACTGCGTCAGTAAGATCATGCGTAAGGAGGGTCCCTTTGCCTTTCTGAAGGGAGCAGGATGCAGGGCGCTGGTCATCGCTCCTCTCTTCGGCATTGCACAGGTCATGTACTTTATTGGCATCGGAGAGTTCATCCTGGACCTGTCCCCTTTCAACTAACTACCCGTCTGCATGAGATGAGCAACCCTGGCTGGCTGTGCATGGGACTCTCACACGTCAGATGAAAAGTATCTCAGCAAAAGACTTGCAGCTATACACCGTCAGTATATATTACAGAAAATAAACCCACGTAAGGACTGTTGAGGTGTCAGAGCTTTGGAGCCTGGAAAAGACAGGAAAACCTCCTGTATGGTCTAATGGCTGTACTGCACTTCCTCCAAATGTTTTCCTGGCTTATTTAATGGGCTGTGACCAATGTTTTCGCCAGTTTGCTGAACTGGGGACCGAGAACTGCAGCAGGGGCTCTGGCTGGGGAGTCCCTCTGGTTCCTCTTTCTCTGTGAGGGACAGGAGGTGGGGACCACTTCAACACAACCAATGACTGAAGGCCATTTCAAACTTTGATTTTTATTTTTTTTGTCATTCATTGTTTGTCTGCAATTTTTGGGGGGATAATTTAAGATTCCACATCTGTGCTGTTGCTTGAATGCAATACTGTGGAGTAAAGAGATTTTGTGTGGGTATTTCAAAGCAAGTACTGTATTTGCAATCATGTGACTTCAAGCCTTCGATTAATCTGATTTACATGTCTGAATTGTTAAATTCACTGAGGCCAAACATCTCTCGAAATATTCTAGAAGTAGCTTTAACATTTTTTTAAAGAAGCACATTTTTAACTGGCACCATTTCACCAAGGTTTAGTTTGAGATCGATGGACCAAGCACTTAATGGCTATTCCACATCAACACCTCAAGGTTTGTTGCCAGACAGATGACCCCATCATGGTTTAATGAATTGTCAGCACTGTTAATCTTTTTTTGTATTTTTTTTATTCTGAATACTTGTGAGATTAATTCATATAATGTAGTATATACATTAGAGTTGTGGAGTGTTCTGTTATTGTCCATGTTACATCAGGGAGATATATATATAGGTCAAGACTTAGATTAGTTAATGGTCATTTTTTATTTTTTTTGTATTAATAACATGCCCCTAAATTTCATGCAAATAGTTTTGTATTTTCCTTATGAGTGGATTGTTATTTCTACACACTGTAAGGAAGCAATACTTTATCCAGACTGACTGAGCCTGCCAAATGGCATCACTAATACTATCTGCACCCAGGTAATCTAACACAGGAATTAACTGTTACATTGGTTTGTATGATGTATTTCTAGTTTTGTTTTAGTATATGTTTATCAAATAAACATCTAACAGCCGTCTGCTCTTAACCGGGTTGAATAGTCTCTTATATTTAGTTGCGCTTTCTCTCGGGGTATCCCAAACATTTTAAAAGAATAGAAACTTGCTCCCATTTACTGTTTTATTTTACAGGCAATTAAACGGCTACTAAATGGACATGCATTATTAGCATAAACTGGATTCTACAACACAGCCGGTGTGCGCACACAATCTTAACATCCACAAGAATTCACACACAATGTACACTAACTCACTAACAGTTCACACATTGCATGCTCTAATAGAGATCACTCGGGACAATGCTAAATTACATGTATCATCTAGACTTCAGAAGGTTAGACATTTTACAGAATGACAGTACTTCATAAAATGTAGCTGCTTCCCCGACAATTGTTATTTCAGAATGTCAGTCAAGTTGAAACAGGCTCTTTTTGGATTGTAGGCCCACACTCCCAGCTCATAAAAATGCAGGGGATACTTCTTAGCAGAGCACCACTTTGCTAATGGAGGTAAGTGAGGGCGAAAACCATACAGGTTGTTCAAGTGAAATATGCAGTTGTGTGAGGATCGGTCACTTGGGCTTGTCTGTACAAAGATGCGAAATGTATGCTGCAAGTCCCAACAACAGTTATGTAAAACTACAAAGACTGGAGTTGTTACTGACCGACATACAAGCAGATGATGGGTGACTACAGTAGCCCTGTACACACAATTAACCCTTAAAATGGGAAACCTGCATTTGCTACATCCATTCTTGGACTTAAGTTAATATGTACGCATTGATACTTGAAGAATATGCCGTATTAACGCCTCATGGGTTTAGTTCAACTCTTGTACCCCGCCAGAACCCCCATAAATGCTTGTTTTACTCCAATGTTTGTAAATGTAAACAAACATATGGCCTCAAGACATGGTTAAAACTCATTTTTATATCATGAATGGTCAGTCCTTGCATCCATAGCTCTGTCTATTCATTTGAGAGTGGTTACAGCCCCATCCCTCAGCTTTTTACCAAAATGGGTTGGTAACACACTTTGTTTCAACTGCTGATTGCCCTTTTAAGCTGAGGTTACCAAAGACATTGGATCAATACGTTTTTTTTTAAAAGCACACACAAAAAAGGGGAGTCTGTATTTACAGCAATGCTCCTCCGCCAATCACATTTCTTTCGTCAAAAAAGGAAGACATTACACGTACATGGAATGCTAGCAGTGTTAGAGGGGAAAAATGGGGAATGTCTCAGTGTACTGCCAAATCCTGAGCCATGTTGCGCTTGGAGAGAAGCGCAGAGAGGGACCAGATATTTAGTTTACAGAGATGCCAGAGGAAAGAGAGATGGCCTGGTCCCATTGGCTCCACACAGTGCTGGCCACTGTCTAGGGGATGGGGAAATCCTGGTGATATGTCGGGTGTGATATCACACCCACACCACCAAATTGACCCCATGGACTTGTATGGTTTGTGTTAAAAAAAAAAAAAGATTCAAAAAAGGCTCCCCTTGTCATCCAGCCCAGATGTGATGTCACCTCCTCATTCAGGCATGGCGATTACAAAAGGGCTGGTGGGTCTGCAGGGTGGGAGGGGTAGAGATACGGGGTCTGTCTATATCACCTCCCTGTTGTTCCGAATTGCACAGCAGAGGACCATACTGAAGATCATACCAATGACCATTACTCCTGCAACACCAATCCCCACATATCCGATAATGTAGAGCTTTTCATTGAAAAAGTCCGTTATTGCATTCAGACAGTTCTTTAGGTCTTCATCACCAGGAAGACACAGAGACGGGTTAGTCACGGAGTCCCCACAGCAATTCAGAACAGTGTGGTAAATTGCTGCTATTGCCGTCCGGTTGGCATTTTCAGAACCTTCTGAAATAGATTCACTGTAGAACTTTTGAACATCTTCAATGATCTTGTCTTTGCTCATGAATCCAAACACACCTGCAGCAACCTCTGCACCAACGATTACAAGAAGGCAGGCAAAGAACGAAGCAAGGAGACACTGTGACTCCTTCACAGCTCCACAGCAACCAAAGAATCCCACCAGCGTCATTCCCCCACCTGCACCAATCAGTATGTACACGGCTATGAAGAAGGTCTCAGGGGCTTCCTCTCCAGTCAGGAGCTGGACTGTCTCTGGGTCAAACCTCAGCCATAATCCCACTGCCAACACAAATGAGCCACACAGCCATAATATGAAGTTGAAAACGAAAAGGAGATATTTCACGCATTTCATCCCACCTTGCACTTTACTCATGATTCCAAAGATTCTGTAAATCCGTCTCTAATACGACCAATAAAATAATGAAAAGACAGCGATACTTTGTTCTACATGCGTCTTTGACATCAACAATAGTCTACAACCGCGCTGCAATCTCAAAATGACAACATTGGAGAAGCTTTACGCGCGTTGTTGGACCGCCCATTTC
--
>Locus_6528_Transcript_18/21_Confidence_0.000_Length_4775
CGTTAGGTGTTTTATTTAATGCTGTTAAAAGTCTACCACCATAATAGCGGAGGAGAGTATTTCTACCAGAAGTGAAACAAGCGGTCTGCCATTGACTGGCAAAATAAATGTGCCTTTTGAACTAACTGGAGAAACAATACCCACACAACTTAGCCACTTTCTGCCTTAACAGTGGGTTAACATACTGAAAGGATACATGGTGAAATGCTCATCAACCATGTAGTTTCTAAGCCTCTATGGTAGTAGGCTACTAGCTTCCAAATCTAACCAGAGATGCTGCCTAGTAGCATCTTTGAGGAACACTGAACAATTCTCTGAAAACCATGTTAGTTTTCACAGGTGGAATGTGCCATCTATTACACAAAGACTAGTTTACGCTGTTTAAATGGTTGCATGCATGACAACAGCCCTGTAAGAACTGCTTTGCACTATTGAGAGATGACGGAGCAATGACTGGGTGACTTTACATGATGGGGCTTGAGAAACTGGTGGGTCCTGCTAACTTTACTCTTAGCCCCGTTTGTGGTGTAGGGTTCGCTTTGGTCAAATTCCCCAAAAAATGACAACCTCACCGTTTGGATGAAAACATTGCTCTTGGCGAAGGGGTGTTAATGAGTCTTGAGGAGCAAGGGATGTTTGAATATTTAATTAAGACCTTTCTTCACCATTTACATTATTCCACCTCATTTAGTTTGTCAGATAAAACCATTTCCAGAAGAAAATGTAACTCCTGCACATGGCTAGCTTGCCCATTCAACCAGTGAAATGACATTCCCTCACCCATCAAAACAAAGAGATTTCAGAGCGGCCCATTATTTTGCTGTACAAACGGAAACACCACAGACATTAAGTGCAGTTATTCAATGTGAAATGGCAGAAAATATACAATAGAAACCCCACACCACAGTGGATTAAATACAACTCCCCCTACTTTTGATTGAATGTTCCCTATAAAAAGGTTTGTACATCCTGTTTCCCACACCTTGTGTGCCTGGGGGAAATAACAGCAGACACACACAGTTGGATGACATCTACAAAAGAGCACCCACCTTATCAGTGTTGGTTAATCGAGCACTACATATTCCAGCATCTTATTTTTACTGAGCACATCACCCAATCCTCTAAAGACATGCAAATCTCACACACCAAGCAGCATACATTTAAAATACAAATATTCCAAAACGTTATTCGCACTTTGCCAAGTCATCCGCCCAATACTTTTTCAACCCGGCATTACAACAGGTTCATTCGGGCACCGAGCATCAGTAAAAGGTGAGACCAGTCTCAAAATCAGTTCTGTCGCTCAGTCGTAAAAACTACAAAAAAAAGTCTGGATATTAAATCTCAGCAAGTAGTCTGAACTACCCAGAACACCGTACAGATATTTAACAAAATACCAGACATCTTCAACGTGTGACAAACCTACCACTCCTGTGGTTTAGGCTACATTCCATTCAAATTACAGCATTTTGGAATCAACATGGCATTAAATTCATCTTCAACTACACCTTGGGATTACATTCGATTCAAATGACAGCATTTGGGATTGTGTTAAGAACAGTGAGTCACATATAGCCCTGTTTACAGAGTTAAGGTCGAGTTTCTCACTCACACCTCTTAGCCTCTTGAAAAGTAAGGACATACCAGGTGGCATATCCTTGACACAAAACGTCAGACAAATGTAATGTTTAAAGTATTCTTGCTAAGAAATAGTCAAGCAACAGGAAGAGACAGAACTATAGATACGACAGGAAGTGGAAAGGGTGTGTTAATGACCCTAACCTAGGGTCACAGAGCCTGAGTGTGTCTCAATACTCTAAATGCTGCTCCTTTTCTATTCTGTTACTTACATATCCGCTGAACAAACTTGCTCTGCCACCTCACCTACCAAGCCCTTAACGACCAGTGGTCAGGACAAAAAAAGAGAAGGAAAGATAAGAGTATCAATATCTTGGCCTTACTTATAGCTCCCCTACCCCAAAGGTCCATGGAAAAGTACCATAAATAATGGTTGGTACATGCTCCAAATTTTAGCATTCAATCAGTACATTCAACATATTTTTGTATTTGATTTTGCTCTCTATCTAAAGGACATGCATATCCACGAGTATTGGTAAATCAAATGAGTTGAAGGAGAGCATGAAGTTGCTAATATTAACAGTGGATGATTGTCAAACTAAGAACCTAAAAAGGTGGGCTTCTGGAAGGGGTAGTTCCATTTCAAATAGAATCATATTCAAGAGAGGCGATTCTATTGCTATAAACACTTGCCAAAGTCCATGTAACAGCTCCACCATTGGCAGTAGGGAAGTGACAATTAAATGGAGACAAAGCAATTCCATTGAAACCCTCAAATTAGACTGAATAGTTACAACAATTACTCTCAGCTCTCATTGTTTTTGGTTATGAGTTGCCTTGTTGCAACAGGCAACCGGTCCGAAACACCATCATCCAAGATGCTTCAGTAGAGAGCTCTCTAAAAACACATGAAAAACATTGACATATATTCCCTGAAAAGCATCATTAGTTCGTCAAATTACACTATTTCTAATGTTTTTAACGGCGGAACTCATTTCTAAAAAGATGGAATTCTATTGTGTGTGGAAAAAAGAAAGAAACTGAAGAGAGAAAAGCTAGCCCTTTGACAGAAAAGTGAGGCATATTGGATCCTAGTCCCATGCTGGTGGTCACCCAGCTAAACTTTAAGACTTCAATGTCTGTTTGTGGAGGAAGAAGTGAAGAAGGCTGGTATAGCCAGTCAAGTGTGTTCTTCTGATGTGAAAATGGGCTCTGGCCCCTAAGGTGACCGGTTATGCTGGTATCTTGGTTCAGTCCCTTGGGATACTAAAGGATAGAGAATCAGTCTTGGCCGAGTTGGACCGATGCTAGTGGAGATCTACGAGAGATGGTCCCCAAACTAAGGTCATATCAACACCTCCAAGACTGCTACACTGGGAACTTTAATCCAGGGGTGGAATGGCATGTGAGTTTTCACATAGAAAACAATCACTGTCCATACCTTCCAGCACAACGCTATGGCTTTTTTAGATAGACAAACTCGAGTTGGAGTAGGTCACACTTCTCTACACAGTACACAGAGCCCTACAAGTCCCCTGCAAAGGAAGGAGAAAGGTCCCTTCAGCAGGATCAGACACATGGGATAGTCTCAATTATGATGGACCTCTTCAACAAGCTTGAATAGGGTCATTTAGTTTCTACCTCCAAAATGGAGTTTGGGAGAGGAGTGGACGTTGGGATCCATGGGGAATCCCATTTGAATGCCAGTCTGAGGGGCAGGTAGAGTGAGTGAGGAAACAAAGGAAGGATTCATCTCTTCCCCGTCTTCATGTAGGAGGGGATAGCCCCTCGGGCTGTGAGGCCTTCAAAGCGCTTGTAGGTGTAGTTGATGAAGACCCAGTCCTTGTTCTTGAGGTCTGCCTCAGAATGGTTGGACACCACAGGGGCAGCTGTTGGCTGGAGGATATCAGAGTCTGGGAACTCGTCAAAGTTGGATGTGTCGTCGATGCTTTTGATCTCAATGGGAATGGCAGCGGGTCGCTCTCTGATGTGGTCGTAGTCCACCCCCTCGAAGAAGGCGTTGCCCTTAATGTCCTCCACTCCAGTGGCTCCGATCCTGTGCTCCTCCTCACAGCAGAACCTGAGGATGAGGTCCTTAGCTTTCTCCGAAATGGGCACTTCAGGGGGAAAAGTCAGTGTTTCTTGCCAGTTCATCACCTTCCTGTAGGTCTCCTGGGGGGTCTCTGAGCAGAACGGGGGATAGCCTATCAGCATCTCATACATGATGACTCCAAGGCTCCACCAATCACAGAGCTTGTTGTATCCGTTCTGCATGAAGACTTCAGGGGCGATGTAGTCAGGGGTGCCCACAGTAGAGAAGGCCAGCTGTCTCCGGTTCCTCTTCCACGTCTCTGCTTTCCTCTTTGAGTTCATGTTATTGAATGTGAAGTCACTGGGGAGGCTATGATTCAGGTTCTTGTAGAACTCGGTACGATGCGCCCTTTTCAGACCTGTGCAAAGACCAAAGTCAGACAGCTTCACATGGCCCCTGGAGTCCAGTAGCAGGTTGTCAGGTTTGATGTCTCTGTGAATGAAGCCCAACTGGTGGATGGAGTCGATGGCTAGCACTGTCTCAGCGATGTAGAACTGACTGGCCTCCTCTGTCAGAGTATCCTTCTTCATTAGCAGGGTCATCATGTCACCGCCAGGCAGGAACTCCATGATGAGGTAGAGGTTCATCTTGTCCTGGAAGCTGTAGAACATCTTGACCACCCACAGACTGTCTGCCTGCACCAGGATGTCCCTTTCAGCCCGGATATGGCCCACCTGTTCCTTCTCCAGCATGTCAGCCTTACGGAGGATCTTCATAGCGTACACATGGCCCGTGTCCTTTTTCTGCACCAGACGCACCTCTCCAAAAGCTCCTCGGCCAATCACCTTGAGGGACTCGAAGTCCTCCAGCCCCAGGCGGGTTCGTTTGAGACGCAGGAACTCAGTCTCTTTCCTGGCGTGCTGGGAGCGCCGGATACGCTTCTCTTCATCAGCCAAGCCCTCTTGATCCATCACCTTTTCCAACTTCTGCTGCCTCATCTCTCTCTCCTCATGTTGAGCGATGAGGTTGCTGTAGAAGTTCTCCAGGGTCACCTTGGCCATGGTCACACGTTCCTTGGTGTGATTACTCATCGAGGAGCAGGAACTCTGGCCCGTCATTGCCATGGTTACCTCCGCAGGAACGAGATCGGAAGAGCACACGTCTG
--
>Locus_2735_Transcript_10/18_Confidence_1.000_Length_4680
AGGCAGCACCTCCGACATAGAGGAGTCCCCTCCCAAACGCGGAGGCAGCACCTCCGACATAGAGGAGTCCCCGCCCAAACGCGGAGGCAGCACCTCCGACATGGAGGAGAAAGAAACCAAACGGGATGCAGCCGGGAGCGACTCTGAGAACGAGAATCGGCCCCCATCCCCAGCCCGGAGCAGACACTCGTCTGCACGCAGTGACTCTGAGATTGAGGCGCCCAAACACAAAGCGCAGATAGAGTCTGATGGAGAGGAGGGCGGCAAGAATAAAGGGAAGTGGAAGGCTGTAATGCACTCCGACAGTGAGGATGAGGTGGAGGCTCGGCCAGCGAAAGCAGCTGCAGGCAGTGACCAGGAGAAGGAGAGTCCCGCAAAACTGGTGGGGGAAGTTAGTGAGGATGACGACGAGATGCCAATGAAGAGGAAGAAAGCCATCCTGTCAGACAGTGAAGGTGAGGAGGAGAAAGCTGACGAACCAGTGGTGAAGAAGAGCCGCGCCGTGTCTGACGATGACAACTCCGACAGTGACGCAGGCTCGGAGGCGCCCGACAAAACCATGGCCAAACTGCGGGAACTGGGATCAGAAAGCGAAGACGAGGATGATGGACAGAAGGTGGAAGGAGGGAAGAAGGACGAGAAAACACTGTTTGGTAGCGACAGCGATTCAGGCGACGAGGAAGAGAAAATGATTGCAGACATTTTTGGTGACTCTGGCGATGAAGAGGGGGAAGAGTTTACGGGTTTCAATCAGGAGGATCTGGAGGGGGATAAGAGCCAATCTCAGGCCTCTGCGAAAAAAGCAATGGCAGATGACTCTGACTCTGATGAGGGCGTGGACAGGGGTGGTGGCCAAGACACCAGTTTCATGTCGGACTTCGACGTGATGCTGGCTCGTAAGAAGGCCCAGAGCGGGAAGCGACGACGGAACCGCGACGGGGGAACTTTCATAAGTGATGCTGATGATGTGGTCAGTGCCATGATCAGTGCCATGACAGAGGCTGCAGAGGAGGACAGAACACTGAATGCTCAGAAGAAGCCAGCCTTAAAAAAGCTGACCCTCCTCCCCACTGTAGTTATGCACCTAAAAAAGCAAGACCTTAAGGAGACGTTCATCGACAGCGGGGTGATGTCGGCTATCAAGGAGTGGATCGGCCCGTTGCCAGATAAGAGTCTTCCGGCCCTCAAAATCAGAGAGGATCTCCTCAAGATCCTCCAGGAACTCCCCAGTGTGAGTCAGGAGACTCTCAAACACAGCGGGATAGGTCGAGCCGTCATGTTCCTATACAAACACCCCAAGGAGTCGCGCCCCAACAAGGACCTCGCTCTCAAACTCATCAATGAGTGGTCCAGGCCCATCTTTGGCCTGACATCTAACTACAAGGGCATGACGCGCGAGGAGAGACAACAGAGAGACCTCGACCAGCAAATGCCGCAAAAAAGACGCCTCAGCTCAGGGGGACAGACTCCTCATAGAGACCTGGAGAAAGTGCTGACGGGAGAAGAGAAAGCTCTGCGCCCAGGCGACCCTGGGTTCTGTGCCCGGGCCAGGGTGCCCATGCCATCCAACAAGGACTACGTTGTGCGGCCCAAATGGAACGTGGAGAGCGAGTCCAGAGCAGCCCCGGTTAAGAAGGGCATGTCACGGGTGGACAAACAGTTGCGTCGCTTCGCTGACATAAAGCGTATGACGAAGACGGGCCACGCGGTGAAGATCAGCGTCCAGGGCAACCGGATGCCCCTCTGATTTTTAAAACTTCTAGTTTTTTTTCAGACTTTTTTTATTTCTCCTTTTTTATATGTTGCTCCTATAGCATGGTCCCAGTTCAAATTGTTCATCATTACTTTCTTGAAGTGATTGGCTACATGAAAGCATAGGTTTCAATTCAGAGCTGTGATTATTCCAAGGAAGGGATGATAGAATAATGCAATTATTTCTTTGATTTGGGCCAGGGTCCCAGTTCTGTGCACTTTAGCCAACTCCTCTAACTAGCATGACAATGTTTAGAAGAGTTGGCTAAAGCACATGGGACCATTCCCTATATAAACCCCTTCAGCCCAGCCTGAATGTATGATAGTGGTGTGGATTCACAGGCTGGTTGGCCTTCGGTCCTCTAGACTGGGATAGATTCAATACGGAGTGTGGAAGATTCACGTTGTAGCGCGATTGAGCAGACATTTAGCGTTTACCAAACATTGCCCTTAAATTGCAATTGCTCCATATTGAATATACATTAGGCCTTCATTGTTTTACTTTGTTTCTGAAGAAGCTGTACAGACTTAGGAGCTTGCCTGTGTGTCTTCACTGTGTGCTGGTTGGTTCCGAAGTTACTTTCCTAATAAAGAGGGTTTCACCAGATCTCTTGATTTCTCTTCTTTATTTGAGAAAGGTTACCTAAGGCCTTGAACTATATCAATCTCATTTCACTACTGTTGATGTCTTAAAAACATGACGCATTGATTTGAGTGAAATAATTCAAACTACTTATTACATGTACTGTTAAGTTTCAATAACAGTCCTAAAACGTTGCATTACTTGGGGGTACATTGTTTTTAATGGGGCAGGGAAACTGAAAGTGCTCTGGGAACCAAATTATACCTAATTAACAATATGCACAGTTTGTATGTGGTCAAATCTTTAACTTGTAATATGTTATTCACAATAAAATGAAATAAGGTAACTAACTTGTGGAAGCACTATTCATTGCTTTTCTATCTGCAATGTTCTGACATGATATGCAGTTATCTGAACGCTCTGTTGCAGTGTATCCTCTGAACTATCTTCTGAACCCCCTGATGCAACTCATTCCATAACTTGTGCATTTCTGTAGAGCTAAATGGATTGGACAGTTGTACCCTATATGGTTTAAATTCCTCCTCAGAAGGCAATTTAATGCGGAGGGCAATTCAAATCTACATAAATTGTTTAGGGGCTAGGGTTTGACTTGGAATTCATTATCAGCCACTCCCAATTTGTTCCTTGTCCCTAACCCTTTGATCTTTGCAGGTGTGTAAGCAATATGGTAGAAGCGACACCACTAAACTGCTTGCACCTATCCAGACCCTTCAGATAATCAAAGCGCCAAGGGGTAGGGAATGAATTGGGATTGTCTCCGAGCTGCACCTCAGGTATGTGAAATGTTATGTGCCTGCCTTTCTATAGTATCTTGTATCCAATGCAGGTAGTTCCCTAGCCGGGTGTAGATGCCATACTTCCCCTTGGCGGCACACTTCTCCCCCCAGCTCACCACCCCTGTGAGGAACCAGGTCCCGCGGTAGTTGACCACAAAGGGACCCCCACTGTCCCCACTGCAGGCATCCAAGCTAGCCTCCAGGTAGCCCGCGCAGAACATGTTGTCTGTGATGACCTGCTCCGTGGAGCGGATGCACTTCTGCTGGTCGACCACGGGCAGAGCGACTTTCCTCAGGAAGCGTGAGGAGCGCCCCAGGTACTGTGTGGCGCCCCAGCCTGTGACCAAGCCCCTCACATCCTCCCTCTGGAGGTGGTGGGCCAGCTGACCATTGGGAAGGCAGGCGGGTACCGCCACAGGGCTCAGCACCACGGGGGAAGAGAGGTAGACTAGAGCAATGTCGCTATCGAAGGTGTAGTCGTGGAAGTGAGGGTGGACGACGACCTTCGCCACTTTGATCTTCTGCTCGTTTGGGTCGGGACGTCGCTTGTCATAGTCCCCGATAGTCACATGGTCAGGGGTTTCCTGCATGCAGTGTGCGGCACTGACCACCCACCGCTGACTGATCAGAGTTCCCCCGCAGAAGCCATACCCATCCTCCCTCCAGAGCATGACCTGCCATGGGCTTCCTCCCTGCCTCTCCAGCTGTCCTCCCACTATCCGGTTGTCTTCATTAGCACCCTCCATGTATTCAGTGCTGTTCCCACCTGGCTGGGTTGAGTTAATCCCAGACAGTCTGGAAGTTGAGTTCCCTTCGACCTCCATGGAGATGTTGAGGTTCCTGTCAGAGTTGCGGAGGGTCAAGGCCTCGGACTCGTCCAGCAGAGAGCGATGCAGGGAAGCCTCACTCTGCTTCTTCCCACAAGGGAACGCCACTGCTTCAGAGCAGGTCTTGCCATCCTCATCTAACTGGTAGCCTTCTGCACAGCTGCACTGGACCCCTGTGGTGCGCTCCTGGTTGGTGCAGTAATGCAGACAGCCACCATTCTTAAACTGGCACTCAAACACCTCTATTGCACAGGTTTTCCCATCGTAGCGTGGGGGACACAGACAGAGGTATCCATCCCGATCGATGGTGCAGATTCCTCCATTCTTACATGGGTTGTAGTGGCAAGGATTTAGATTCTTATACCTATACCAAAACTCCATCGTCTTCTCATTGGTCTGGAAGATCTCGGCAGCCTCCTCCTGGGAGCAGGTTTCCTCATAGCACTCCCGCTCCAGGTTGCCGGGCATCATCTCCTCAAGGAAGAAGTTGGCCCTGGGCCGCCGGGGCCCTCGGAGCAGCTGCCCTGCATCCCTCTGCTCCAGAAACACTTTTGATTCAAACAGGGAACAGACAGAAACCAACAGTACTGTAAGGAGCCAACCGTCAGACTGTGACATTCCTCCGCTCCAGGTAGAAGTTGAAGGGGTGAACTGGGATCAGCTAGACTTTTCGTTTTCTGTGGGTGTCTGCTAAAATGGTGGCTTTTCCCCACAAGCTCGG
--
>Locus_636_Transcript_88/92_Confidence_0.000_Length_4634
GACAGGAGCAGTAGGCAGGGAAGGTTGGGGAAGTAAAAGGAGAACGTTTGTTCCATTGAGTATCTCTACTCTCTCGCTCAGGGTGGGGTGGGGGGTTTTGAGGAGGGTCAGATTGGACAAGACAGGAGCAGTAGGCAGGGAAGGTTGGGGGGCTCGTGGGGGGACTGATGTAGTGGAGAAGGGTGTGGAACTTTACTAACAACCAAACACAGTAGAACCCAGTGTTCCTCAGCACAGAACGCTAACCATAACCCCTGACCTCTAACCCTGAGCTTGGGGCCCGTATCAACAAAGCGTCTCAGAGTTGAAAATTGGTTATAAGTGCTGAGAATAGAGATATTTCACTCCTACTATTATGAGTGAAAATAAAAGCTATGCATGAAGCCTCTTTCGTCATAAGAGTCACACCTAGTTGACAGATAATTAGGACACCTCATGAGCTGTCCTAACCAGTTAAGAGTTACCAGCAGGTGTCTTGATAACAGACAAATGCAGCCAGTCAGTGGTTCCTGCGTCATTTGCAATAGCTTTTGAGTTTTTAAAAGAACGTTTTGATATTTCATCAATCCATAAATAATCTAGACCTACAATCAACAGTATCTCTTGCCCTTTTGACAATGATTTCACATGATTTCACATGATATGCCTAAATATTTATAACCACTACGCTAATGAATAAACACATTTTCCTTTTGATTATTTAATGACCTACATCAAGTTATTTCAAGTTATCCATTTGGAACGCAACCTCACATAGTTAAAAAATATGTCTAAATTGGGCAACCCTATAAATTGTGCAACTGTAGGCATCTAGTGCTTATGCAACCTTTGATTGTGTTCAATGAAAATGACAGACCTTTCAAACATTATGGGCAAGTGACTTGATGCCTACTGTGCCAAAGCGATTTAGAGTTGTTAAACGGGAGTGACAATGTGTGTGTTGCTATAACGGTAATATTGTCCAAATAAAGCTTTTGACAACCATAAAAATGTGATTACAGTATTTATTTTATGCATGCCAACATATTGGGCAATAATTAAAAATAAGCAAAGTGATCGTGTCAGGATGAAAATGATATCAAACGTTTTACCATTACAACATTTGATGTACGTGTGTGCTCCTTAGAGTTCACAGCTGCCAATGCCTCATTGTGATTGGTTATTCCCCCATCATTTACAACAATGGCAATGAGCGTCATCACTATCTTTCCTTTGCAGAACCTCAAACCGTCGTGATAAAAGTTTTAGGAGTTGATTTTACTCCTTGCTCAGAGTTTGTCTGAGCAGTGCCTTTTTGTTTGTTTTGTATTGTACCCCCCTTTTCTCCCCAATTTCGATCTTGTCTCATCGCCTCAGGAGAGGTGAAGGTCGAGTCCGAAACATGAAGGTCGAGGCCGAAACATAAACCCGCCAAACCGCACTCTTAACACCCACCCGCTTAACCCAGAAGCCAGCTGCACCACTGTGTCGGCAGAAACACTGTTCAACTGATGACAGCCTGCAAGCACCCGGCCCGCAACAAGGAGTCGCTAGTACCTCCGCTAGTACCTCGATGTGCCAATCAAAGCCCCCCCGGCCAAGCCCTCCCCTAACCCGGATGACGCTGGTCCAATTGTGCGCCGCCCTATGGGACTCCCGTCACGGCCGGTTGTGATACAGCCTGGGATCGAACCCAGCTTTGTAGTGACGCCTCAAGCTGTGCCTTAGACCTCTGCGCCACTCGGGAGGCCCATCTGAGCAGTGTCTTAAACTTATTCTGATTTTTTTTGTGTCTTAAAACAGGTTATAACAGGATTCCTAGGACCTTTTCTGAGATGCTTTGTGGATACGGGCCCTGACCTCTAACCTCTGGGAGGAAAACTGAGGAACACATATGATGTCATCTTTCCCTGTTATAAAGTTTTAAACTATTTCCCTTAAAAAAAAAAAAGTATAAGTCTAAAGTTAACATTAAATCGATTTCCTTTTCTAAAGTACAGTATAGGGGTGTATGTGCATCTCTTCAGGTCAGAGCTCCGTCAGAGCTAAGGCATCTCCAGTGCTGTGGTCTGAAACCATGGCAACACCAGGGTCAAACAAGACAAAAAGACAGACATTGAACTCAGATAGTAACGGGGGGGGGTTGTCTTGAATCTCTCTCAGCATAGCTTGCTTCCTGCTACAACCTGCTCCTTTCACAATACACAAATAACTGAACGACAATACTGAAACAAAACGATACAGAAATACTGAGTTACCGTCATGATAATGAGATACGGCGAGGTCATGGGACACAGAACACAGTATGTTTCAGTGTGTGTGTATGCATGTGTGTCTGTGTGCGTGCGTACGTACGAAGGGGAGGCGGGGATCTCTAATGTAAATGTTCAAATGTTCTAAAGGCTGATTGAGCGATGGGGAAGCGGTGGAACCAATAGCAGGGCAGTATGGGTGGGGTCTGACTTTGATAGGGTGATTATGTGACGGTGATGCCGGCCTCGTTGTAGACCTTGAACACCTTCTCGATGGCGTTGACGTACGCAGCCGTCCGCAGGTCCAGACCCAGGTTGTACTTACTGGCTGTACGCATGATTTGCCTGGCAGACCTCTCCATGGTGTAGGCCAGCCCAGAGTGGACAATGTCCTTCTCAGAAGCTCCAGCGACTCTGGCCTGGAAGTCAGCGGTGGGGACAACAGGGATTGGTCCTCCCTGCTTTCCAAACTTCCTCTCCAAACTCTCCTGAACAGACATGAGGAGGTGGTAGTTGGAGTCTCTCTCGTATTTGAAGGTGAGTCTTCCATAGCTGACGTGGTTCAGGTTCTTCAGCCACTCAAAGTAGGACACTGTCACACCACCGGCGTTCAGGTACATGTCAGGGATGACCATGACATTGTTCTCCAGGAAGATCTTGTCAGCATCAGGGGTGGTGGGGCCGTTGGCTCCCTCAGCAATGATCTTGGCCTTGATCCTGTGGGCGTTGTTTCGTGTGAGCTGCTTCTCGCTGGCGGCAGGGATCAGGATGTGACACTGAGCTTCCAGAAGGCTGCCCTCGTATGGCTTAGCCCCGGGGAAACCTACGATCGAACCGTGTTGCAGTTTGTAGTCCTCCAGCTGCTTGGGGTCAATGCCCTCTGGGTTGTAGATGCTGCCGTCATACTCAGCGATGCCCACACACTTAGCACCGTACCTGTGGAGGTACCGCATGGAGTGGAGACCCACATTACCAAAGCCCTGGATGATGAAGGTCTTGTCCTGGAAGCCGGGGGTCAGGCCCAGCATGCTCATGTAGGACGCCTCGTTGATGAAGTTCTCAATGCCATGGAACACTCCGCGACCGGTGGCCGAGATACGCCCGTGGATCCCGCCCTGACTGATGGGCTTGCCTGTCACACACGCGTGGGCGTTGATGTCGGTGTGTGCGATGGTGTTGGCGTATGTGTCAGCGATCCAGGACATCTCTCTCTCTCCAGTGCTCATGTCAGGAGCAGGAACATCAATACCAGGCCCAATAAAACCTTTCTTGGCCAGCTCAATGGTGAACCTTCTAGTGATCTTCTCCAACTCATTGTCAGAGTAATTTTTGACGTTGATCTTGACACCAGCTTTAGCCCCCCCGAATGGTACATCGACCACGGCACACTTGTATGTCATCAGAGAGGCCAGAGCCTTCACCTCATCAACAGACACCTCTTCACTGTAACGGATCCCCCCCTTGCAGGGCGTCCTGTGCTGGCTGTGCTGGGCGCGGTAGCCCTCCACCACCTCCCACTCTCCGTTGTCCCTCTTGATGGGGAAAGAGACGCTGAGGACGTGGTTGCAGGGCTTGATGATGCGGAGAATCCCCTTCACTCGTTTCATCTTCTGCTCGGGGGTCTCCCTGCTCTTCAGGTCCTCAACAAGCTTGTCCTGAACGATGGCGGCTCCGCGGTCGAAGAAACCCTCCACCATGCGAAAGAAGTTGGGGTCGTCGGGCTGTTCACTATACTGTCGGACCCGCATCAGAGCGGCCGATGCCGGGAGAGCAGATTCCACGCAGCCCGAGGCCAAGGCACTGCCCGCCCCGCGGGATAACAGCTCCCCGAAGTACCGGTACATGATCGATCTAACCGTTTAACGGGGGGGGAGTAAAACAACAGCGACGGGGGTTTCTATCTATCTATTAACCGGTCAGAGGGAGGGATGACTAAACGGCACAGCAGCACACCTTCACTGTGTCCCCTCTTCCGACTGAATGGCCGTTGGAAGTGCGCGCCCGTTCACTTTAAGTCTGCGCTGACCACCAAGGCTTGGACGCCTCCGGGACCGGGATGCACGCGGAAGAGGAGGGTACAGTTCTATGAAGGAGGTTCATTTCGGCCCGCGCGTCCGCAAGAGACAGAAAACAAAGCGCGATCCCGTGTGTGTCCCTCTGAATGCAGTTGTAGGTGGCCTATGTCAAATGTTTATTGTGCAAGTACGATATATAGCTTACATATTCACAGATGAATCCAGCTTCTGATTCTTCTAATGAGACAATTGTGGAGTTATTCTGATGGGATCCTGAGCATTTCATTTTGTGGTATTCTAGGTCCTTATGCCTGCACACAAACATGTCCAGTGTAAACAAATATACATCATTATCACTGCAAATAACTTTTCAAGTGCTCAAAAAAAA
--
>Locus_636_Transcript_89/92_Confidence_0.000_Length_4621
GACAGGAGCAGTAGGCAGGGAAGGTTGGGGAAGTAAAAGGAGAACGTTTGTTCCATTGAGTATCTCTACTCTCTCGCTCAGGGTGGGGTGGGGGGTTTTGAGGAGGGTCAGATTGGACAAGACAGGAGCAGTAGGCAGGGAAGGTTGGGGGGCTCGTGGGGGGACTGATGTAGTGGAGAAGGGTGTGGAACTTTACTAACAACCAAACACAGTAGAACCCAGTGTTCCTCAGCACAGAACGCTAACCATAACCCCTGACCTCTAACCCTGAGCTTGGGGCCCGTATCAACAAAGCGTCTCAGAGTTGAAAATTGGTTATAAGTGCTGAGAATAGAGATATTTCACTCCTACTATTATGAGTGAAAATAAAAGCTATGCATGAAGCCTCTTTCGTCATAAGAGTCACACCTAGTTGACAGATAATTAGGACACCTCATGAGCTGTCCTAACCAGTTAAGAGTTACCAGCAGGTGTCTTGATAACAGACAAATGCAGCCAGTCAGTGGTTCCTGCGTCATTTGCAATAGCTTTTGAGTTTTTAAAAGAACGTTTTGATATTTCATCAATCCATAAATAATCTAGACCTACAATCAACAGTATCTCTTGCCCTTTTGACAATGATTTCACATGATTTCACATGATATGCCTAAATATTTATAACCACTACGCTAATGAATAAACACATTTTCCTTTTGATTATTTAATGACCTACATCAAGTTATTTCAAGTTATCCATTTGGAACGCAACCTCACATAGTTAAAAAATATGTCTAAATTGGGCAACCCTATAAATTGTGCAACTGTAGGCATCTAGTGCTTATGCAACCTTTGATTGTGTTCAATGAAAATGACAGACCTTTCAAACATTATGGGCAAGTGACTTGATGCCTACTGTGCCAAAGCGATTTAGAGTTGTTAAACGGGAGTGACAATGTGTGTGTTGCTATAACGGTAATATTGTCCAAATAAAGCTTTTGACAACCATAAAAATGTGATTACAGTATTTATTTTATGCATGCCAACATATTGGGCAATAATTAAAAATAAGCAAAGTGATCGTGTCAGGATGAAAATGATATCAAACGTTTTACCATTACAACATTTGATGTACGTGTGTGCTCCTTAGAGTTCACAGCTGCCAATGCCTCATTGTGATTGGTTATTCCCCCATCATTTACAACAATGGCAATGAGCGTCATCACTATCTTTCCTTTGCAGAACCTCAAACCGTCGTGATAAAAGTTTTAGGAGTTGATTTTACTCCTTGCTCAGAGTTTGTCTGAGCAGTGCCTTTTTGTTTGTTTTGTATTGTACCCCCCTTTTCTCCCCAATTTCGATCTTGTCTCATCGCCTCAGGAGAGGTGAAGGTCGAGTCCGAAACATGAAGGTCGAGGCCGAAACATAAACCCGCCAAACCGCACTCTTAACACCCACCCGCTTAACCCAGAAGCCAGCTGCACCACTGTGTCGGCAGAAACACTGTTCAACTGATGACAGCCTGCAAGCACCCGGCCCGCCACAAGGAGTCGCTAGAGCGCGATGTGCCAATCAAAGCCCCCCCGGCCAAGCCCTCCCCTAACCCGGATGACGCTGGTCCAATTGTGCGCCGCCCTATGGGACTCCCGTCACGGCCGGTTGTGATACAGCCTGGGATCGAACCCAGCTTTGTAGTGACGCCTCAAGCTGTGCCTTAGACCTCTGCGCCACTCGGGAGGCCCATCTGAGCAGTGTCTTAAACTTATTCTGATTTTTTTTGTGTCTTAAAACAGGTTATAACAGGATTCCTAGGACCTTTTCTGAGATGCTTTGTGGATACGGGCCCTGACCTCTAACCTCTGGGAGGAAAACTGAGGAACACATATGATGTCATCTTTCCCTGTTATAAAGTTTTAAACTATTTCCCTTAAAAAAAAAAAAGTATAAGTCTAAAGTTAACATTAAATCGATTTCCTTTTCTAAAGTACAGTATAGGGGTGTATGTGCATCTCTTCAGGTCAGAGCTCCGTCAGAGCTAAGGCATCTCCAGTGCTGTGGTCTGAAACCATGGCAACACCAGGGTCAAACAAGACAAAAAGACAGACATTGAACTCAGATAGTAACGGGGGGGGGTTGTCTTGAATCTCTCTCAGCATAGCTTGCTTCCTGCTACAACCTGCTCCTTTCACAATACACAAATAACTGAACGACAATACTGAAACAAAACGATACAGAAATACTGAGTTACCGTCATGATAATGAGATACGGCGAGGTCATGGGACACAGAACACAGTATGTTTCAGTGTGTGTGTATGCATGTGTGTCTGTGTGCGTGCGTACGTACGAAGGGGAGGCGGGGATCTCTAATGTAAATGTTCAAATGTTCTAAAGGCTGATTGAGCGATGGGGAAGCGGTGGAACCAATAGCAGGGCAGTATGGGTGGGGTCTGACTTTGATAGGGTGATTATGTGACGGTGATGCCGGCCTCGTTGTAGACCTTGAACACCTTCTCGATGGCGTTGACGTACGCAGCCGTCCGCAGGTCCAGACCCAGGTTGTACTTACTGGCTGTACGCATGATTTGCCTGGCAGACCTCTCCATGGTGTAGGCCAGCCCAGAGTGGACAATGTCCTTCTCAGAAGCTCCAGCGACTCTGGCCTGGAAGTCAGCGGTGGGGACAACAGGGATTGGTCCTCCCTGCTTTCCAAACTTCCTCTCCAAACTCTCCTGAACAGACATGAGGAGGTGGTAGTTGGAGTCTCTCTCGTATTTGAAGGTGAGTCTTCCATAGCTGACGTGGTTCAGGTTCTTCAGCCACTCAAAGTAGGACACTGTCACACCACCGGCGTTCAGGTACATGTCAGGGATGACCATGACATTGTTCTCCAGGAAGATCTTGTCAGCATCAGGGGTGGTGGGGCCGTTGGCTCCCTCAGCAATGATCTTGGCCTTGATCCTGTGGGCGTTGTTTCGTGTGAGCTGCTTCTCGCTGGCGGCAGGGATCAGGATGTGACACTGAGCTTCCAGAAGGCTGCCCTCGTATGGCTTAGCCCCGGGGAAACCTACGATCGAACCGTGTTGCAGTTTGTAGTCCTCCAGCTGCTTGGGGTCAATGCCCTCTGGGTTGTAGATGCTGCCGTCATACTCAGCGATGCCCACACACTTAGCACCGTACCTGTGGAGGTACCGCATGGAGTGGAGACCCACATTACCAAAGCCCTGGATGATGAAGGTCTTGTCCTGGAAGCCGGGGGTCAGGCCCAGCATGCTCATGTAGGACGCCTCGTTGATGAAGTTCTCAATGCCATGGAACACTCCGCGACCGGTGGCCGAGATACGCCCGTGGATCCCGCCCTGACTGATGGGCTTGCCTGTCACACACGCGTGGGCGTTGATGTCGGTGTGTGCGATGGTGTTGGCGTATGTGTCAGCGATCCAGGACATCTCTCTCTCTCCAGTGCTCATGTCAGGAGCAGGAACATCAATACCAGGCCCAATAAAACCTTTCTTGGCCAGCTCAATGGTGAACCTTCTAGTGATCTTCTCCAACTCATTGTCAGAGTAATTTTTGACGTTGATCTTGACACCAGCTTTAGCCCCCCCGAATGGTACATCGACCACGGCACACTTGTATGTCATCAGAGAGGCCAGAGCCTTCACCTCATCAACAGACACCTCTTCACTGTAACGGATCCCCCCCTTGCAGGGCGTCCTGTGCTGGCTGTGCTGGGCGCGGTAGCCCTCCACCACCTCCCACTCTCCGTTGTCCCTCTTGATGGGGAAAGAGACGCTGAGGACGTGGTTGCAGGGCTTGATGATGCGGAGAATCCCCTTCACTCGTTTCATCTTCTGCTCGGGGGTCTCCCTGCTCTTCAGGTCCTCAACAAGCTTGTCCTGAACGATGGCGGCTCCGCGGTCGAAGAAACCCTCCACCATGCGAAAGAAGTTGGGGTCGTCGGGCTGTTCACTATACTGTCGGACCCGCATCAGAGCGGCCGATGCCGGGAGAGCAGATTCCACGCAGCCCGAGGCCAAGGCACTGCCCGCCCCGCGGGATAACAGCTCCCCGAAGTACCGGTACATGATCGATCTAACCGTTTAACGGGGGGGGAGTAAAACAACAGCGACGGGGGTTTCTATCTATCTATTAACCGGTCAGAGGGAGGGATGACTAAACGGCACAGCAGCACACCTTCACTGTGTCCCCTCTTCCGACTGAATGGCCGTTGGAAGTGCGCGCCCGTTCACTTTAAGTCTGCGCTGACCACCAAGGCTTGGACGCCTCCGGGACCGGGATGCACGCGGAAGAGGAGGGTACAGTTCTATGAAGGAGGTTCATTTCGGCCCGCGCGTCCGCAAGAGACAGAAAACAAAGCGCGATCCCGTGTGTGTCCCTCTGAATGCAGTTGTAGGTGGCCTATGTCAAATGTTTATTGTGCAAGTACGATATATAGCTTACATATTCACAGATGAATCCAGCTTCTGATTCTTCTAATGAGACAATTGTGGAGTTATTCTGATGGGATCCTGAGCATTTCATTTTGTGGTATTCTAGGTCCTTATGCCTGCACACAAACATGTCCAGTGTAAACAAATATACATCATTATCACTGCAAATAACTTTTCAAGTGCTCAAAAAAAA
--
>Locus_3940_Transcript_2/4_Confidence_2.000_Length_4572
TCTTTACCTACTATCAGTGACCACCTACCATCTCTACAAACACACAGTGGTGGCACCAAGCTGTCAGGTGGACTCGGCAGCACGTCTTAGTACGGACTGGAGACCAGTAGTGTACTGTACAATTGGATCGACTATAATGTAAAGAAGCAGAATCCAAAAGGATTTTAGTGCAAAGAGGAGATACGTTGTTTTTTATTGGATTTGGGAAACAACAAGTTGACAGTCCAGGATGCCTGCTGGATCAGTGAAATTACACAGCATCAAAAAGCTGGGAGAAGAAAACAATGGTTTTGATGAAGAACCGAACGACGCATACATGATGATGGGGAACACGAAACAGGACACAAAGTCTCCAAACAAGAAGAAGGAAGCTGCTATTAGGATTGGCTTCTTTCAGCTGTTCCGTTTCGCCACATGCCGGGAGACCCTGATGATGGTGGGGGGTAGTGTGTGTGCCTTCCTCCACGGTTCCGCCCAGCCTCTCATGCTGCTGGTGTTCGGGATGCTCACAGACACCTTCATTGAGTACGACATCGAGTTACAGGAGCTCCTGGACCCCAGGAAGGAATGTATCAACAACACCATACAGTGGAAGAACCAGTCAGCATGGACAGACTGGCTGGACAGCAATAACACTGATAAGATGAAGAATTTAACATGCGGGCTTCTGGACATTGAGTATGAGATGACCAATTTTGCTTACTATTACGTTGCCATTGGATCCGCAGTTTTCTTGCTAGGATACCTTCAAATCTCGTTGTGGGTGACGTCTGCAGCGCGACAGATCCAGATCATCAGAAAGATGTACTTCAGGAAGGTGATGAGGATGGAGATCGGCTGGTTCGACTGCAACTCGACTGGAGAGTTAAACACACGCATGTCAGATGACATCAACAAGATCAATGACGCCATTGCGGATCAAGTGAGCATCTTTATCCAGCGCTTCACCACCTTCGTGTGCGGTTTTGCGATGGGTTTTGTGAAGGGATGGAAGTTAACGCTCGTCATCATCGCAGCCAGCCCTCTCATTGGAGTCGGGGCCGCCCTCATGGCTCTGTTTGTGGCCAAGCTGACGGGTCAGGAGCTGCAGGCCTATGCTAAGGCTGGAGCCGTGGCCGACGAGGTGCTCACCTCCATCAGAACAGTGGCTGCTTTCGGAGGAGAGCTAAAGGAAGTGGAAAGGTATGACAAGAACCTGATCTCAGCTCAGCGTTGGGGCATCAGGAAGGGCCTGATCATGGGCTTCTTCACAGGCTACATGTGGTTTATCATCTTCCTGTGTTACGCCCTGGCCTTCTGGTACGGATCCAGCCTAGTGGTGGACACACAGGAGTACAGCCCCGGAACACTGTTACAGGTTTTCTTTGGTGTGCTGATAGCAGCCCTGAACTTAGGGCAGGCATCTCCATGTCTGGAGGCATTTGCTGCAGGAAGAGGAGCTGCTACCATCATCTTTGAGACCATCGACAGGGAGCCGGACATCGACTGCCTCTCAGAAGCAGGGTACAGACTGGACAAGGTCAAAGGGGACATTGAGTTCCATAACGTCACCTTTCACTACCCATCCAGACCTGAAGTCGTGATCCTGGACAAGCTGAGTGTAGCAGTGAATTCTGGCGAGACGACCGCCTTTGTGGGGCCCAGTGGAGCTGGGAAGAGTACCGCCGTGCAGCTCATCCAACGTTTCTATGACCCCAAGGAGGGCATGGTGACCTTGGATGGCCATGACATCAGAGGCCTGAACATCCAATGGCTACGCTCGTTGATGGGCGTCGTGGAGCAGGAGCCTGTGCTGTTTGCCACAACCATCGCCGAGAACATCCGCTACGGTCGCACCGGAGTCACCCTGGATGACATCATCCACGCCACCAAGGAGGCTAATGCCTACAACTTTATCATGGACCTACCACAGAAATTTGACACGCTGGTGGGAGAGGGTGGAGGTCAGATGAGCGGCGGTCAGAAGCAGCGCATCGCCATCGCCCGGGCCTTGGTCAGGAACCCCCGGATCCTACTGCTGGACATGGCCACCTCCGCTCTGGACAATGAGAGTGAGGCTGTGGTACAGGAGGCACTGGACAAAGTACGCAATGGCCGCACCACCATCTCCATAGCCCATCGCCTGTCCACCATTAAGAACGCGGACGTGATCGTGGGCTACGAGCATGGGCGGGCGGTGGAGAGGGGCAAGCATGATGAGCTGCTGGAGAGGAAGGGTGTTTACTTCACTCTGGTCACCCTACAAAGCCAAGGAGACAAGGCTCTCAACCAGAAGGCCAGACAAATGGCGGGCAATGACGAGCCAGAGCAGAAGAGTTTATCCAGGGCCGGGAGTTACAGGGCCAGTCTCAGATCCTCTATCAGGAAGAGGACCCGCTCACAGCTGTCCAACCTCATTCCAGAAGCAGAATCCTTCATATCTCAGGCAGACGCGGGCAAGAGTGCCTTTGTGGAGGAGGAAGAGGTGGAGGAGCAAGTTGAGCCTGCTCCAGTGACCAGGATCCTGAAGTACAATGCCCCTGAATGGCCCTACATGCTGTTTGGAACCATCGGAGCTGCTGTCAACGGAGGAGTCAACCCAGTGTACTCTCTGCTCTTCAGTCAGATTCTGGCGACATTCTCCATACCAGACCCAGAGGCTCAGAGGAGGGAGATCAATGGCATCTGCATGTTCTTTGTGCTGGTCGGAGTGACTTCCTTCATCACCCAGATGCTCCAAGGCTATGCCTTCTCTAAGTCTGGGGAGCTGCTGACAAGGCGCTTGAGGAGGATGGGTTTCCACGCCATGTTGGGTCAGGAGGTGGGCTGGTTTGATGACCACAGGAACAGCCCCGGGGCTCTGACCACACGGCTGGCCACTGACGCCTCCCAGGTCCAAGGGGCCACTGGCTCTCAGATCGGAATGATCGTTAACTCTCTGACCAACATTGGCGTTGCCGTCATCATTTCCTTCTACTTCAGCTGGAAGCTCAGCCTTGTCATCCTGTGCTTCCTGCCATTCCTGGCTTTGTCCGGAGGCTTCCAGGCTAAGATGCTCACTGGCTTCGCCAAGCAGGACAAACAGGCCATGGAGGATGCAGGACGGATCTCTGGCGAGGCCCTGAACAACATCCGCACCATCGCGGGGCTGGGGAAGGAACAGCGTTTTGTGGAGATGTACGAGGCTCACCTGGAGGCTCCGTACCAGGCCGCCAAGCAGAAGGCCAACGTGTACGGCGCCTGCTACGGCTTCGCCCAGTGTGTCGTCTTCATGGCCAACAGCGCCTCCTACAGGTTTGGAGGGTACCTGGTGCGCCAGGAGGGCCTCCACTTCAGCCTGGTCTTCAGAGTGATCTCAGCCATAGTGACCAGTGGCACAGCGCTGGGCCGAGCCTCTTCCTACACCCCAGACTACGCCAAAGCCAAGATCTCAGCTGCCCGTTTTTTCCAGCTCCTCGACCGCGTGCCAAAGATTCGCGTCTACAGCAACGAGGGGGACAAATGGCCTGATTTCAGAGGGAACTTAGAGTTCATTGACTGTAAGTTCACGTACCCGACCCGGCCAGACATCCAGGTGCTGAACGGCCTCAACGTGTCGGTAAAGCCCGGCCAGACGCTGGCCTTCGTGGGCAGCAGTGGCTGTGGGAAGAGCACCAGCGTCCAGCTACTGGAGAGATTCTATGACCCCGACCAGGGCAAAGTGATTATTGATGGCCATGACTCGACTCAGGTCAATGTCTCGTACCTGCGCTCCAAGATCGGCATCGTATCCCAGGAGCCCATTCTGTTTGACTGCAGCATCGGAGACAACATCAAGTACGGAGACAACCTGCGCGAAGTCAGCATGAATGACATCATCTCCGCATCCAAGAAAGCCCAGCTCCACGACTTTGTCATGACACTACCTGAGAAATACGACACCAACGTAGGTTCCCAGGGCTCCCAGCTCTCTCGGGGACAGAAGCAGCGCATAGCAATCGCCAGGGCGATCATCCGCGACCCTAAGATCCTGCTACTGGACGAAGCCACTTCAGCCCTGGACACGGAGAGCGAGAAGACGGTGCAAGAGGCGCTGGATAAAGCGAGGGAGGGCCGAACCTGCATCGTCATCGCCCACCGTCTCTCCACCATCCAGAACTCTGACATCATCGCCGTTATGTCCAGGGGCTTCGTCATCGAACAGGGACCACATGACCAGCTCATGGCTCTCAAAGGGGCCTATTACAAACTTGTCACCACCGGTGCACCAATCAGCTAACTCCTCAGGGTTATAGGAGCCAAACCAGGAAATGCCTGTTCAGGTCATCACACCGGGTCATATAGTATTTATTTTGCAGGAGGAATCCGGTCAACCGTCACACATTCTTTAGTTTTAATTGGTCATGCTGTGTATTCATTTGTTGTCGTTACATTTAAACAGAACTATGGCTGGTATGCATTCATTACTTGTATATACTGTGGTGTACAAAATGAAGGATTAGTTCAATGACTTTGTTGAAGACATGTATTCAAGGTGGGCTTTCCGGCGTTCATAATTCTGCTGTATTAATTGTCTTACCTTTTTATATTTCACTTTTGACTTTGTTTCTACGT
--
>Locus_3940_Transcript_3/4_Confidence_2.000_Length_4571
TCTTTACCTACTATCAGTGACCACCTACCATCTCTACAAACACACAGTGGTGGCACCAAGCTGTCAGGTGGACTCGGCAGCACGTCTTAGTACGGACTGGAGACCAGTAGTGTACTGTACAATTGGATCGACTATAATGTAAAGAAGCAGAATCCAAAAGGATTTTAGTGCAAAGAGGAGATACGTTGTTTTTTATTGGATTTGGGAAACAACAAGTTGACAGTCCAGGATGCCTGCTGGATCAGTGAAATTACACAGCATCAAAAAGCTGGGAGAAGAAAACAATGGTTTTGATGAAGAACCGAACGACGCATACATGATGATGGGGAACACGAAACAGGACACAAAGTCTCCAAACAAGAAGAAGGAAGCTGCTATTAGGATTGGCTTCTTTCAGCTGTTCCGTTTCGCCACATGCCGGGAGACCCTGATGATGGTGGGGGGTAGTGTGTGTGCCTTCCTCCACGGTTCCGCCCAGCCTCTCATGCTGCTGGTGTTCGGGATGCTCACAGACACCTTCATTGAGTACGACATCGAGTTACAGGAGCTCCTGGACCCCAGGAAGGAATGTATCAACAACACCATACAGTGGAAGAACCAGTCAGCATGGACAGACTGGCTGGACAGCAATAACACTGATAAGATGAAGAATTTAACATGCGGGCTTCTGGACATTGAGTATGAGATGACCAATTTTGCTTACTATTACGTTGCCATTGGATCCGCAGTTTTCTTGCTAGGATACCTTCAAATCTCGTTGTGGGTGACGTCTGCAGCGCGACAGATCCAGATCATCAGAAAGATGTACTTCAGGAAGGTGATGAGGATGGAGATCGGCTGGTTCGACTGCAACTCGACTGGAGAGTTAAACACACGCATGTCAGATGACATCAACAAGATCAATGACGCCATTGCGGATCAAGTGAGCATCTTTATCCAGCGCTTCACCACCTTCGTGTGCGGTTTTGCGATGGGTTTTGTGAAGGGATGGAAGTTAACGCTCGTCATCATCGCAGCCAGCCCTCTCATTGGAGTCGGGGCCGCCCTCATGGCTCTGTTTGTGGCCAAGCTGACGGGTCAGGAGCTGCAGGCCTATGCTAAGGCTGGAGCCGTGGCCGACGAGGTGCTCACCTCCATCAGAACAGTGGCTGCTTTCGGAGGAGAGCTAAAGGAAGTGGAAAGGTATGACAAGAACCTGATCTCAGCTCAGCGTTGGGGCATCAGGAAGGGCCTGATCATGGGCTTCTTCACAGGCTACATGTGGTTTATCATCTTCCTGTGTTACGCCCTGGCCTTCTGGTACGGATCCAGCCTAGTGGTGGACACACAGGAGTACAGCCCCGGAACACTGTTACAGGTTTTCTTTGGTGTGCTGATAGCAGCCCTGAACTTAGGGCAGGCATCTCCATGTCTGGAGGCATTTGCTGCAGGAAGAGGAGCTGCTACCATCATCTTTGAGACCATCGACAGGGAGCCGGACATCGACTGCCTCTCAGAAGCAGGGTACAGACTGGACAAGGTCAAAGGGGACATTGAGTTCCATAACGTCACCTTTCACTACCCATCCAGACCTGAAGTCGTGATCCTGGACAAGCTGAGTGTAGCAGTGAATTCTGGCGAGACGACCGCCTTTGTGGGGCCCAGTGGAGCTGGGAAGAGTACCGCCGTGCAGCTCATCCAACGTTTCTATGACCCCAAGGAGGGCATGGTGACCTTGGATGGCCATGACATCAGAGGCCTGAACATCCAATGGCTACGCTCGTTGATGGGCGTCGTGGAGCAGGAGCCTGTGCTGTTTGCCACAACCATCGCCGAGAACATCCGCTACGGTCGCACCGGAGTCACCCTGGATGACATCATCCACGCCACCAAGGAGGCTAATGCCTACAACTTTATCATGGACCTACCACAGAAATTTGACACGCTGGTGGGAGAGGGTGGAGGTCAGATGAGCGGCGGTCAGAAGCAGCGCATCGCCATCGCCCGGGCCTTGGTCAGGAACCCCCGGATCCTACTGCTGGACATGGCCACCTCCGCTCTGGACAATGAGAGTGAGGCTGTGGTACAGGAGGCACTGGACAAAGTACGCAATGGCCGCACCACCATCTCCATAGCCCATCGCCTGTCCACCATTAAGAACGCGGACGTGATCGTGGGCTACGAGCATGGGCGGGCGGTGGAGAGGGGCAAGCATGATGAGCTGCTGGAGAGGAAGGGTGTTTACTTCACTCTGGTCACCCTACAAAGCCAAGGAGACAAGGCTCTCAACCAGAAGGCCAGACAAATGGCGGGCAATGACGAGCCAGAGCAGAAGAGTTTATCCAGGGCCGGGAGTTACAGGGCCAGTCTCAGATCCTCTATCAGGAAGAGGACCCGCTCACAGCTGTCCAACCTCATTCCAGAAGCAGAATCCTTCATATCTCAGGCAGACGCGGGCAAGAGTGCCTTTGTGGAGGAGGAAGAGGTGGAGGAGCAAGTTGAGCCTGCTCCAGTGACCAGGATCCTGAAGTACAATGCCCCTGAATGGCCCTACATGCTGTTTGGAACCATCGGAGCTGCTGTCAACGGAGGAGTCAACCCAGTGTACTCTCTGCTCTTCAGTCAGATTCTGGCGACATTCTCCATACCAGACCCAGAGGCTCAGAGGAGGGAGATCAATGGCATCTGCATGTTCTTTGTGCTGGTCGGAGTGACTTCCTTCATCACCCAGATGCTCCAAGGCTATGCCTTCTCTAAGTCTGGGGAGCTGCTGACAAGGCGCTTGAGGAGGATGGGTTTCCACGCCATGTTGGGTCAGGAGGTGGGCTGGTTTGATGACCACAGGAACAGCCCCGGGGCTCTGACCACACGGCTGGCCACTGACGCCTCCCAGGTCCAAGGGGCCACTGGCTCTCAGATCGGAATGATCGTTAACTCTCTGACCAACATTGGCGTTGCCGTCATCATTTCCTTCTACTTCAGCTGGAAGCTCAGCCTTGTCATCCTGTGCTTCCTGCCATTCCTGGCTTTGTCCGGAGGCTTCCAGGCTAAGATGCTCACTGGCTTCGCCAAGCAGGACAAACAGGCCATGGAGGATGCAGGACGGATCTCTGGCGAGGCCCTGAACAACATCCGCACCATCGCGGGGCTGGGGAAGGAACAGCGTTTTGTGGAGATGTACGAGGCTCACCTGGAGGCTCCGTACCAGGCCGCCAAGCAGAAGGCCAACGTGTACGGCGCCTGCTACGGCTTCGCCCAGTGTGTCGTCTTCATGGCCAACAGCGCCTCCTACAGGTTTGGAGGGTACCTGGTGCGCCAGGAGGGCCTCCACTTCAGCCTGGTCTTCAGAGTGATCTCAGCCATAGTGACCAGTGGCACAGCGCTGGGCCGAGCCTCTTCCTACACCCCAGACTACGCCAAAGCCAAGATCTCAGCTGCCCGTTTTTTCCAGCTCCTCGACCGCGTGCCAAAGATTCGCGTCTACAGCAACGAGGGGGACAAATGGCCTGATTTCAGAGGGAACTTAGAGTTCATTGACTGTAAGTTCACGTACCCGACCCGGCCAGACATCCAGGTGCTGAACGGCCTCAACGTGTCGGTAAAGCCCGGCCAGACGCTGGCCTTCGTGGGCAGCAGTGGCTGTGGGAAGAGCACCAGCGTCCAGCTACTGGAGAGATTCTATGACCCCGACCAGGGCAAAGTGATTATTGATGGCCATGACTCGACTCAGGTCAATGTCTCGTACCTGCGCTCCAAGATCGGCATCGTATCCCAGGAGCCCATTCTGTTTGACTGCAGCATCGGAGACAACATCAAGTACGGAGACAACCTGCGCGAAGTCAGCATGAATGACATCATCTCCGCATCCAAGAAAGCCCAGCTCCACGACTTTGTCATGACACTACCTGAGAAATACGACACCAACGTAGGTTCCCAGGGCTCCCAGCTCTCTCGGGGACAGAAGCAGCGCATAGCAATCGCCAGGGCGATCATCCGCGACCCTAAGATCCTGCTACTGGACGAAGCCACTTCAGCCCTGGACACGGAGAGCGAGAAGACGGTGCAAGAGGCGCTGGATAAAGCGAGGGAGGGCCGAACCTGCATCGTCATCGCCCACCGTCTCTCCACCATCCAGAACTCTGACATCATCGCCGTTATGTCCAGGGGCTTCGTCATCGAACAGGGACCACATGACCAGCTCATGGCTCTCAAAGGGGCCTATTACAAACTTGTCACCACCGGTGCACCAATCAGCTAACTCCTCAGGGTTATAGGAGCCAAACCAGGAAATGCCTGTTCAGGTCATCACACCGGGTCATATAGTATTTATTTTGCAGGAGGAATCCGGTCAACCGTCACACATTCTTTAATTGGTCATGCTGTGTATTCATTTGTTGTCGTTACATTTAAACAGAACTATGGCTGGTATGCATTCATTACTTGTATATACTGTGGTGTACAAAATGAAGGATTAGTTCAATGACTTTGTTGAAGACATGTATTCAAGGTGGGCTTTCCGGCGTTCATAATTCTGCTGTATTAATTGTCTTACCTTTTTATATTTCACTTTTGACTTTTTTTTTGTAATTAAC
--
>Locus_3940_Transcript_1/4_Confidence_2.000_Length_4566
TCTTTACCTACTATCAGTGACCACCTACCATCTCTACAAACACACAGTGGTGGCACCAAGCTGTCAGGTGGACTCGGCAGCACGTCTTAGTACGGACTGGAGACCAGTAGTGTACTGTACAATTGGATCGACTATAATGTAAAGAAGCAGAATCCAAAAGGATTTTAGTGCAAAGAGGAGATACGTTGTTTTTTATTGGATTTGGGAAACAACAAGTTGACAGTCCAGGATGCCTGCTGGATCAGTGAAATTACACAGCATCAAAAAGCTGGGAGAAGAAAACAATGGTTTTGATGAAGAACCGAACGACGCATACATGATGATGGGGAACACGAAACAGGACACAAAGTCTCCAAACAAGAAGAAGGAAGCTGCTATTAGGATTGGCTTCTTTCAGCTGTTCCGTTTCGCCACATGCCGGGAGACCCTGATGATGGTGGGGGGTAGTGTGTGTGCCTTCCTCCACGGTTCCGCCCAGCCTCTCATGCTGCTGGTGTTCGGGATGCTCACAGACACCTTCATTGAGTACGACATCGAGTTACAGGAGCTCCTGGACCCCAGGAAGGAATGTATCAACAACACCATACAGTGGAAGAACCAGTCAGCATGGACAGACTGGCTGGACAGCAATAACACTGATAAGATGAAGAATTTAACATGCGGGCTTCTGGACATTGAGTATGAGATGACCAATTTTGCTTACTATTACGTTGCCATTGGATCCGCAGTTTTCTTGCTAGGATACCTTCAAATCTCGTTGTGGGTGACGTCTGCAGCGCGACAGATCCAGATCATCAGAAAGATGTACTTCAGGAAGGTGATGAGGATGGAGATCGGCTGGTTCGACTGCAACTCGACTGGAGAGTTAAACACACGCATGTCAGATGACATCAACAAGATCAATGACGCCATTGCGGATCAAGTGAGCATCTTTATCCAGCGCTTCACCACCTTCGTGTGCGGTTTTGCGATGGGTTTTGTGAAGGGATGGAAGTTAACGCTCGTCATCATCGCAGCCAGCCCTCTCATTGGAGTCGGGGCCGCCCTCATGGCTCTGTTTGTGGCCAAGCTGACGGGTCAGGAGCTGCAGGCCTATGCTAAGGCTGGAGCCGTGGCCGACGAGGTGCTCACCTCCATCAGAACAGTGGCTGCTTTCGGAGGAGAGCTAAAGGAAGTGGAAAGGTATGACAAGAACCTGATCTCAGCTCAGCGTTGGGGCATCAGGAAGGGCCTGATCATGGGCTTCTTCACAGGCTACATGTGGTTTATCATCTTCCTGTGTTACGCCCTGGCCTTCTGGTACGGATCCAGCCTAGTGGTGGACACACAGGAGTACAGCCCCGGAACACTGTTACAGGTTTTCTTTGGTGTGCTGATAGCAGCCCTGAACTTAGGGCAGGCATCTCCATGTCTGGAGGCATTTGCTGCAGGAAGAGGAGCTGCTACCATCATCTTTGAGACCATCGACAGGGAGCCGGACATCGACTGCCTCTCAGAAGCAGGGTACAGACTGGACAAGGTCAAAGGGGACATTGAGTTCCATAACGTCACCTTTCACTACCCATCCAGACCTGAAGTCGTGATCCTGGACAAGCTGAGTGTAGCAGTGAATTCTGGCGAGACGACCGCCTTTGTGGGGCCCAGTGGAGCTGGGAAGAGTACCGCCGTGCAGCTCATCCAACGTTTCTATGACCCCAAGGAGGGCATGGTGACCTTGGATGGCCATGACATCAGAGGCCTGAACATCCAATGGCTACGCTCGTTGATGGGCGTCGTGGAGCAGGAGCCTGTGCTGTTTGCCACAACCATCGCCGAGAACATCCGCTACGGTCGCACCGGAGTCACCCTGGATGACATCATCCACGCCACCAAGGAGGCTAATGCCTACAACTTTATCATGGACCTACCACAGAAATTTGACACGCTGGTGGGAGAGGGTGGAGGTCAGATGAGCGGCGGTCAGAAGCAGCGCATCGCCATCGCCCGGGCCTTGGTCAGGAACCCCCGGATCCTACTGCTGGACATGGCCACCTCCGCTCTGGACAATGAGAGTGAGGCTGTGGTACAGGAGGCACTGGACAAAGTACGCAATGGCCGCACCACCATCTCCATAGCCCATCGCCTGTCCACCATTAAGAACGCGGACGTGATCGTGGGCTACGAGCATGGGCGGGCGGTGGAGAGGGGCAAGCATGATGAGCTGCTGGAGAGGAAGGGTGTTTACTTCACTCTGGTCACCCTACAAAGCCAAGGAGACAAGGCTCTCAACCAGAAGGCCAGACAAATGGCGGGCAATGACGAGCCAGAGCAGAAGAGTTTATCCAGGGCCGGGAGTTACAGGGCCAGTCTCAGATCCTCTATCAGGAAGAGGACCCGCTCACAGCTGTCCAACCTCATTCCAGAAGCAGAATCCTTCATATCTCAGGCAGACGCGGGCAAGAGTGCCTTTGTGGAGGAGGAAGAGGTGGAGGAGCAAGTTGAGCCTGCTCCAGTGACCAGGATCCTGAAGTACAATGCCCCTGAATGGCCCTACATGCTGTTTGGAACCATCGGAGCTGCTGTCAACGGAGGAGTCAACCCAGTGTACTCTCTGCTCTTCAGTCAGATTCTGGCGACATTCTCCATACCAGACCCAGAGGCTCAGAGGAGGGAGATCAATGGCATCTGCATGTTCTTTGTGCTGGTCGGAGTGACTTCCTTCATCACCCAGATGCTCCAAGGCTATGCCTTCTCTAAGTCTGGGGAGCTGCTGACAAGGCGCTTGAGGAGGATGGGTTTCCACGCCATGTTGGGTCAGGAGGTGGGCTGGTTTGATGACCACAGGAACAGCCCCGGGGCTCTGACCACACGGCTGGCCACTGACGCCTCCCAGGTCCAAGGGGCCACTGGCTCTCAGATCGGAATGATCGTTAACTCTCTGACCAACATTGGCGTTGCCGTCATCATTTCCTTCTACTTCAGCTGGAAGCTCAGCCTTGTCATCCTGTGCTTCCTGCCATTCCTGGCTTTGTCCGGAGGCTTCCAGGCTAAGATGCTCACTGGCTTCGCCAAGCAGGACAAACAGGCCATGGAGGATGCAGGACGGATCTCTGGCGAGGCCCTGAACAACATCCGCACCATCGCGGGGCTGGGGAAGGAACAGCGTTTTGTGGAGATGTACGAGGCTCACCTGGAGGCTCCGTACCAGGCCGCCAAGCAGAAGGCCAACGTGTACGGCGCCTGCTACGGCTTCGCCCAGTGTGTCGTCTTCATGGCCAACAGCGCCTCCTACAGGTTTGGAGGGTACCTGGTGCGCCAGGAGGGCCTCCACTTCAGCCTGGTCTTCAGAGTGATCTCAGCCATAGTGACCAGTGGCACAGCGCTGGGCCGAGCCTCTTCCTACACCCCAGACTACGCCAAAGCCAAGATCTCAGCTGCCCGTTTTTTCCAGCTCCTCGACCGCGTGCCAAAGATTCGCGTCTACAGCAACGAGGGGGACAAATGGCCTGATTTCAGAGGGAACTTAGAGTTCATTGACTGTAAGTTCACGTACCCGACCCGGCCAGACATCCAGGTGCTGAACGGCCTCAACGTGTCGGTAAAGCCCGGCCAGACGCTGGCCTTCGTGGGCAGCAGTGGCTGTGGGAAGAGCACCAGCGTCCAGCTACTGGAGAGATTCTATGACCCCGACCAGGGCAAAGTGATTATTGATGGCCATGACTCGACTCAGGTCAATGTCTCGTACCTGCGCTCCAAGATCGGCATCGTATCCCAGGAGCCCATTCTGTTTGACTGCAGCATCGGAGACAACATCAAGTACGGAGACAACCTGCGCGAAGTCAGCATGAATGACATCATCTCCGCATCCAAGAAAGCCCAGCTCCACGACTTTGTCATGACACTACCTGAGAAATACGACACCAACGTAGGTTCCCAGGGCTCCCAGCTCTCTCGGGGACAGAAGCAGCGCATAGCAATCGCCAGGGCGATCATCCGCGACCCTAAGATCCTGCTACTGGACGAAGCCACTTCAGCCCTGGACACGGAGAGCGAGAAGACGGTGCAAGAGGCGCTGGATAAAGCGAGGGAGGGCCGAACCTGCATCGTCATCGCCCACCGTCTCTCCACCATCCAGAACTCTGACATCATCGCCGTTATGTCCAGGGGCTTCGTCATCGAACAGGGACCACATGACCAGCTCATGGCTCTCAAAGGGGCCTATTACAAACTTGTCACCACCGGTGCACCAATCAGCTAACTCCTCAGGGTTATAGGAGCCAAACCAGGAAATGCCTGTTCAGGTCATCACACCGGGTCATATAGTATTTATTTTGCAGGAGGAATCCGGTCAACCGTCACACATTCTTTAATTGGTCATGCTGTGTATTCATTTGTTGTCGTTACATTTAAACAGAACTATGGCTGGTATGCATTCATTACTTGTATATACTGTGGTGTACAAAATGAAGGATTAGTTCAATGACTTTGTTGAAGACATGTATTCAAGGTGGGCTTTCCGGCGTTCATAATTCTGCTGTATTAATTGTCTTACCTTTTTATATTTCACTTTTGACTTTGTTTCTACGT
--
>Locus_2619_Transcript_14/21_Confidence_1.000_Length_4523
CTTTTCTGCGCTTTACACAGTATGGCCGGCGATATTAGCTAGCACTTGCTTTACAGTATTCTCTGTAAAAGGGAAGACGGTTAAACCAAGAAATTACACCTGGATTGCTAAAGGACTGTACTTAATAAATTATAACGATCAAACAAGGGCTAATTCAATTGGAAACGTAACCGACGTTTAATTTCTGTTGGTGTCTGTTAACTCACGATGGAAGCGAACGGTGCACACTTCTTCGAGGGAACCGAGAAGCTGTTGGAGGTGTGGTTCTCCCGGCAAGATGAGATCAAAGGAACAGGGGACCTCCGTACCATCCCAAGGTTTGAGTGGGACAAACTTCTGGAGAATGTGCACTGTTTGATCATAAGTGTGACAAAGACCGACAAGCAGGAAGCTTATATACTCAGTGAGAGTAGCATGTTTGTCTCCAAGAGACGTTTCATTTTGAAGACGTGTGGAACCACCCTCTTACTGCAAGCACTGATGCCTCTGCTGGAACTGGCCAGGGAGTACTGTGGCTTTGATGCTATCGAGAATTTCTTCTATTCTCGCAAGAACTTCATGAAGCCTACCCATCAGGAGTTCCCTCATCGGAACTTCCAGGAGGAAGTGGAATTTCTCAGCCAGATTTTCCCAAATGGAGCAGCGTACTGTATGGGACGTTTGAATTCTGATTGCTGGTACCTGTTTACTCTGGATTTGCCAGAGTTCTGGGAGAATAAGCACGCAGATCAGACGCTGGAAGTTCTGATGAGTGACCTTGATCCAGCAATTATGGATCAGTTCTTCATGAAAGACGGTGTTTCTGCAAATGATGTCACTCGTATGAGTGGAATTCGTGACCTGATACCAGGTTCTGTGATTGACGCCACAATGTTCAACCCTTGTGGATACTCAATGAATGGAATGAAGACTGACGGAACTTACTGGACGATTCACATCACTCCAGAGCCAGAGTTCTCCTATGTCAGCTTCGAAACCAACCTCTCTCAAACATCCTACGATGATTTGGTCAGGAAAGTTGTGGACATCTTTAAGCCAGGAAAATTTGTGACTACGCTGTTTGTTAACCAGAGCTCCAAATGTCGCAGTGTCTTTTCTTCCGCCCAGAAACTTGAGGGGTACAAGCGCCTCGACCGCCAGTTGGCCCAATTCAACGATTACAATTTTGTCTTTACCAGTTACGCCAAGAGCCACCAGCAGAGTTGAGGATTAAGAATGAAAAAGAGAAAAAAGAAACACTGCCACATAGCAGGGCGATGTCCCCACTGCGGCCATCTCTCTGCCCGAGCAGAGAGGCACAGTCCCCTTTGCTGCCATTGTTATTCAGGATTTATTGGTTCCGACAAGGCCGCAGGCCCTACTAGTGTAACCTCCAGTTTGAATTGTTGTACCTATAACTTAGATCTCTTGCATGAAAGCTCTCTTCTCTGTTTAGATATTCTAGCTCACTCTTGCTGTGATCTTGAAGTGCATGTAGAGGAATTAAACATGCTCTGTTTGAGGCTGTCCAGCCTGGCCCAGTGCAGCGGCCCCTTCCTGCAGGTCTCCCCCCTCATTCCCCACAGACAGGGCTTCCGCTCCCACTAGTCCAGGGCCCTGACATGCTCAGATGGGTCCACTATTTTGTGCTTACCGACAGTTGAAACACGCCTCCCCACACACTCTTCCTTCCTCAACTGATCTGCTGCTTCATCGATCTGTTGCCAGTTTGTATCCTTTTTGGTTTTGACTTTTGAGTGCACTTTAAGAACACATTGTTTTCAGCCAACTGGAGCAGGACTCCTCAATACCAAAACAGGAAACGGCAACCCTTTTTTTGTCTTCTAGAATGTTCATGACTTTGGTCTTTTATTGAGTGATTAGAAGCATGTGAGCTTTGGGCCATAATGTTATTTGTCATGTTGCATCAACCTAGTTAATGAATTCCTTAAATCAAAATGCCTTTGTCAGTGTTTCACTACCAGAGGATTGGAGAGCGGCTGACTGCTGGGCAATGTGATCTAGTTCTTGGCTGTAAACTGCACCGGAGCCAAAATAATTATTGCTAGAATTGGGTCCCCCCCCCTGTTCAGTCAGCCATGCTTCTCTCCACCTCGACAATAAATTTAGCTGTTGAATGTGTCCACAAATAGACAGGCTAAACTTTTCCCATGCAACAGTATGCGTTAGTGTACATTTAAAACATCAAGTTGGGTACTTCATGGTATGGGGTGTGTAATACATGTTTACATTTTACACCAAGGCTCCTACATTTATAAACTGGGTGGTTTGCGCACTCAATGCTGATTGGCTGAAAGCTGTGGTATATCAGACGGTATACCACACCCCCTTGTGCCTTATTGCTTAAGTATACTGCACCAACAGGAAGCGTCTAGTTCTTGGAATTCTCAGTCAGTTTAAACACTTCATTTATCCATTAATAATGGAATACATTATAATAAAAAAAGTCCAAACTTGACACTAGATCAGTCGTGTAAGAACAAAGGCTGTGCCAACTGAATGTTGAGAATAGCGGGGCCTGTTGCGGGGCTTTATCTGAATGTAAATGACTCAAGGAGACTCAGTCACCTTGTCGCTGTGGTGTGGGCCAGAACAATGCCCTCTGCAGTCCAGCATGGTCAGCCATTGTCTCCCAGCCCAGCGGGTCTCCCCATAACACAGTGAGACTCAGCTGGCCCCAGAACCATGCTTGACAGTGGCACTCCTGGCTGCACCGTGTGGCCCTGAATGGAAATAATGACTCAGACTCTGCTTAGTGCAGCGGTTGCCCAGCAAAGCATTTCTTTCTTTTTATAAACAATGTACATCCTCTCTCCCCCCTATACAGGAATCGGTAAGCACACAATGGAGGCCCACCAATCTGAGCATGCCAGGGTGATCCCGGATCATTCCACACAACTGTTGCATAAGCCATTTTATTAATTTTATTGTGCGCAGACATTTTGCAGTGAATTGGTCCCAAATGTGACTCCACTGCAGTTTTTTTTTGGAGCACAATCAATACCCTTTGTTCATTGATGGGGGAAAATCCTGTGGTGCATGTGACTACTAGTTCTGTATTGCTTGACAGTGTAGTGGTGCTGCGGTCTGTTCCTTCTGTGTAGAGTGATGTGCATCACCTTCCAGTTTCATCAGCTCATGTAGATGGGACTGGAGCATCCTGATGTTTTATTGAACAGGTGGGTCGGGGTTAATGTTTATCTACTTTGCCACCATAGTGCTGAAGGCAGGCCTTAATCTATATGGTTACTATACAGATATTGATGTTTAAAATATATATTTTTTAGGATGTTGGATTGTCTTCTCGGGCTGGTCAGTAAAATTCATGATGCTTCCCCTGCCAGTGAATGCAGATTGATTTGAATTTGCTGACAAACCTGGGGTGGATAGGGAACATTTTCTTTTGTTTTTGACTGCTGTTTTTAAAAATGTATTTTAAGACTGCCGTTTCTGGCCTGCCTTTAGCATTTCTGAGCGTTATAACTTGTGTTGCATTGCCCCACTGTTAGGAACTGTAAGATCACGCTAGTTCAGAAAGCTCTTAAAACACCAGAGAATGGCTCATTATATACACAAGTCTGGACATCCCTTTAAATTTGTGCTTTCGGTCATTTCAGCCACACCTGTTGCTGACAGGTGTGTGTGTGTGCAATTTGATACATTGTACAATGTCCATAGACACACATTGGCTGTAGAATGGCCTTAACGAAGAGCGCTGACATTCAATGTGTCACCGTCGTAGGATGCCACCTTCCCAACAAGTAAGTTTGTCAAATTCACAGGACGGCTGAAGTGCGTTTTTTTTATATATATATATATCTATATCGGTTGCAACACTCACTACAGAGTTGCTTCTAGAGGCAGGTAGGACCGTCAGCACAAGAACCGTTCGTTGGGAGCTTCATGAAATGGGTTTCTATGGACGTACAGCCGTACACAAGCCCAAAATCACCATGCACAATGCCAAGCGTCGGCTGCCTTTGCCGCCTTTAGAATATGGAGTAGTGGAAACGCATTCTCTGGAGCGATGACTCATGCTTAACCATCTGGCAGTCCGATGGACAAATCTGGGCAGATGCCAGGAGAGCGCTACCTGCCCCAATGCATAGTGCCAACTAAAGTTGGGTGCAGGAGGAATAATGGCCAGGGGCTGTTTTTCGTGGTGTGGGATAGGCCCTTTTAGTTCCAGTAAAGGGGTCGCTTAACTCAACAGCATACAATAACATTGTAGACTATTTGCTTCCAACTTTGTGGCAACGGGGGAAGGCCCTTTTCCTGTTTCAGCATGTCAAATCCCCCGTGCACAGAGGTCCTTACAGAAATGGTTTGTCGATCGGTGTGGTTGAACTTGACTGGTCTGCACAGAGCCTTGACATCAACCCCATCGAACACCGTTTTTGGGATGAATTGCAACGCTGACTGAGCCAGGCCTTTAGCGCTCAACATCAGTGTTCGACCTCACGAATGCTCATGTGGCTGAATGGAAGCAAGTTCCCGCAGCGCTCCATTCCAAACAAAAAAAA
--
>Locus_8887_Transcript_6/22_Confidence_0.000_Length_4409
TCCTCCAGTCTACTCCTTCCATCCTCCATCTCTCTCCTGCTTTCCTCTGCTCAATCTCCTCCAGTCTACTCCTTCCATCCTCCATCCTTCTCCAGATTGTGCCTTTGAAGGCTATCTGTAATTCAATGGTCATTTCAGTTCATCCTCTGATTCTTATAGTCTTATAAAGTCCTAGTCGGCAGTAACCATAGTAACACAGAATATTATAAAAACTCAATATAATCCCAAAGGTGTGTGCCATATTCACAATTCCCAACGATGCCAGCTCCTGTTGATCCTGATATCCCAGAAATATATTCCCAACCTGATTCCCAAAGTCAATATGGAGGTAGAATCTCCAAGACTGTTTCTATAGCAACACTATGAATCCAACTACGTCCTTTGTAGTGTATATACCTGACCTGGTCTCTCTGTACAGCTGAGCTGAGGCAGGGTGCTGTGGTTCCTCCCAGCCACTAGGGGGCTCCACCACAGGCTTCTTTCCTGCTGCTCTGCTCTCTTTGGGTTGAATGCAGCTATGATACATTATAACAACAAGGCTAACAAATGCTGGCTAAGGCTAACCCACACTAACACAGGCTAATACAAGAGCCCGGCTAGCATAAGGCTAACCCATGCTAACCTGACTAGCACAGTCTAACAAATGCTAACCTGTTTAGCGCAGTATAACATGTTAAACCATTACGATGATAGCATGGCTAACTCAGGCTAACACATGCTAACAGGCTAGCATGCTAAACCATCACGGCGTCTGGTAAGGCAGAAACAACCCAGACACTTGCGTCTGTTCTGTGATAGAAGTTCTCTTCATACATCAAATCTAACTCTTCATACAGAAAGAATCTAACTACCATCTTCATTGAAATCTCTTCTGGTGCACAGCGCAGGTGGCAGAACAAATCAGTTGGATGGGCTTTTGACCAGCGGCATGTTTTTATAATGAATGTTATATAAAGACCACAGGCGGCACATGAGTTTTAAGTTTGGGGAAGATTCATCTTGAGAAGGTAGCAGTACATTTACCGCTCAAAGTGAGTCCGGGGCCTAAGGCGTGGGCTTGGAGTCCTGACTCAAAAGATACCTCCTTGTTTTTACCCGGCCGAACGTCGTTCCGCGAGGGCTCGGCAAGATGAGTGACAGGAGTCGACTAACGGGAAAGATTGGAGATGAAACTTTGATTGAGATGAGCCAGAACTCCCTATGTGATGGGGACAACAACGGCTTCCCCCACGATACTGACGACTATCCCCAGCCTGACCCTTCAGAGGTTGACAAGCATCAGCAGAGTAAAGACTCTGTGTTCTTCCGGGATGGAAAGAGGAGGATTGACTTCGTCCTGTCCTATGTGGATGACCGAGACGGAGAGAGGAAGCAGGAGAGGCGGAAGGAGTACGAAGCTAACCTACAGAAGGCAGGTCTGGAGCTGGAGACAGAGGATCAATCGGAGTCAGATGATGGTAAGACATACTATGTGAAGATCCACACTCCATGGGATGTGCTAGCCACCTATGCCGATGTCCTCAAGATCAAGGTTCCCTTCAAGGCCAACGACATCCCCGCCCACAAGGACATTCCCATGAACTGGCTGTTCACTCCCTTCCGTCTACCGAACCACATTATGAATCCTGAACCAGACTACTTCACCTCACCCTTCAACAAGGAAAAGATTGACTTCTTCCTTATCGATGACAAGGAGACCTTCTTCCCTCCCTCTGTCCGCAACAGGATAGTGTACTATATCCTGGCCCGCTGTGCGTACTACAAGGAGGACAGTGATGACAAGAACAAGAAGGGCATCAAGCGCCTGCTCAACAATGGAACCTACGGGGCTGCCTTCCCACTACATGATTCTCGCTACTGGAAGGCATCCAGAGACCCCAACAGTGAGAGTGAGAGATTCAGCCTCTACAAACACTGGGCCCGGTTCTTCAGTTTCTTCAAAGAGCAGCCTCTCAATTTGATACGGAAGTATTACGGGGAGAAGATTGGGATCTACTTTGCCTGGCTGGGTTTCTACACTGAGATGCTGTTCTTCGCTGCGGTAGTCGGCCTGATCTGCTTTCTCTATGGATTGTTCACCTTCGATGACAACGTCTGGAGTAAAGAAATATGTAGTGAGGAGATTGGAGGCAACATTATCATGTGTCCGCTGTGTGATAAGACGTGTGGCTACTGGAAGCTCAACTCAACGTGTAACTCGTCCTGGCAATCGCATATGTTTGACAATGTGGGGACAGTGTTCTTTGCCATATTCATGGGGATTTGGGTGACTCTGTTCCTGGAGTTCTGGAAGCGTCGGCAGGCCCGGCTGGAGTACGAGTGGGACCTGGTGGACTTTGAAGAAGAGCAGCAGCAGCTTCAACTACGACCAGAGTACGAGATCAAGTGTACCAGCCGCAGACTCAACCGCGTTACACAGGAGATGGAACCATACTTTCCCGCAAAATCCCAGTGTGCTCGTACATTCCTGTCTGGAGCCACCGTCATATTCTGGATCTCCCTGATCATAGCGTGTATCATCGGGGTGATAGCCTACCGTTTGGCGGTGTACGCTGCGTTCGCTAGCATCATGAAGGACAGCCCCACCAATAACATCCACATGGTGGGCTCCCTCATCACCCCGCAGCTCGCCACCTCCGTCACCGCTTCCTGCATCAACTTCGTCATCATCATGATCCTCAACGTGATGTATGAGAGAGTAGCCATCTGGATCACTGACATGGAGATCCCCAAAACACACCTGGAGTACGAGAACAAGCTGACAGTGAAGATGTTTCTGTTCCAGTTCGTCAACTACTACTCTTCCTGTTTCTACGTGGCCTTCTTCAAGGGGAAGTTCGTCGGCCGTCCCGGAGACTACATCTATATGTTCGGCTGGAGCAAGCTGAGGAACGAGGAGTGTGACCCTGGTGGCTGTCTCATTGAGCTGACCACTCAGCTGGTCATAGTGATGGCAGGCAAGCAGGTGTGGGGTAACATCCAGGAAGCTCTGGTTCCGTGGCTGCTGAACTGGTGGGGGAGCCGTAAAGCCCGTAGCCACCCTGAGAGCCTGTACAGCCGCTGGGAGCAGGACCATGACCTGCAGAACTTTAGCCATCTGGGTCTTTTCTATGAGTACCTGGAGATGGTGATCCAGTTTGGTTTCATCACTCTGTTCGTGGCCTCCTTCCCTCTGGCCCCCCTGCTGGCGCTGTTGAACAACATTATAGAAGTTAGAGTGGACGCCTGGAAGTTCACCACCCAGTTCCGCCGGCCCGTAGCGGCCAAAGCCCACAGCATCGGAGCCTGGCAGGAAATACTGAACGGAGTTGCCGTTTTCTCGGTCGTCACCAACGCGTTCATCGTAGCCTTCACATCGGACATGATTCCTCGGCTGGTGTACATGTATGCCTACAGCCCTGACAACGATCTCTCTATGAAGGGCTACATCAACAATAGTCTGTCAGTGTTCAACATCTCTGGCTTCTCTGAGGACAACCGGCCTGATGACGGAGAGAGCCCTGAATGGTTCAACAGCTCTGTCATCACCACCTGCAGGTACCGTGACTACCGCTACCCATCGGGCCATGAGAAGGAGTACTCTCACACCATGCAGTTCTGGCACATCCTGGCTGCCAAACTGGCCTTCATCATTATCATGGAGCACGTGGTGTTTGTGGTGAAGTTCTTTGTGGCCTGGCTGATCCCGGATGTGCCATCCGAGGTGAAGGCTCGGATCAAACGGGAACGTTACCTCATCCAGGAATACCTGCACAACTACGAGGTTGAGAAGCTCAAGATCCAGCTGAGTCAGAGTTTTATCATTGAACCCAAACCTGAGGTCTGCACTGCCACCGACAAGCATGACGTGTTATCGGAGTGCCTGTAGGCCACCAATCAATGAACTGACACCCACCAGGGTGTTGCTGTGAAGTCTCCTCCACTGAAGGCAAACAGAAGTACAGTAAAGGGCTTCTGGCAATGGGGCAATCCTATCTACTGTTTCTCTTTGTTTTGTTGTTTGTTCATTTTCTAATGAGCAGCTAGCAGATTTCAACCTTTTCACCTATATTAGGACTTTCATTGGAGGCAGGGATGGAATAATTTGATCGATGGCCACATCTTGTCACCTTTTCTCAACGTCCAATGCTGTTGCAATGCAAGCTCCTATTGTTCTGCTTGCTTCATATCTTCTGTGCAATGATGTTTCTTGCAACTGATTCAGTCATTCAGTGTTGATTGTGATAGGATATTATGGAATCCTACAAAAGTATGTGCCAACTTGTTAAGTGTTCAGTTAAATGCTATTGGGATTCATGATATTGTGCCAGACAATATACAGCTTCTTGAAAAAAATGTAATCTAATGCTCAACTTATCTACAATGTCATAATATGTTACTAACAAATGTCCAGCAAAAACTGCCAAAGA
--
>Locus_2319_Transcript_14/23_Confidence_0.000_Length_4395
AAGGTTGTCAGACGAAAACGTGTGGGACCAGAGGTATCTCCAGACAGGACAGGAGCTTGATAATAACGTTGAAGGCCGAAGATTAGAGGGCATTTCGGTCAATGTTATACAGTCGTGAATGCATTACATGTCATTTTTATACCCAGGAAAGGATCTTCTTGACAAGAGACGGAGCGCACGGTCGCACCACGCCGCAGCTGACTGACAGATCGCCGGTCGTAAACTGACGTTAGGAGTGAAGCGAAGAAACGAAGAAAGTTATCGGTCTCTTGGGCCGTTGTCTGTTTAGCACCAACGTGACTAATAAAACACTAACGTAGATACATAAATTGTATAATGGCGGACTACCTGATCAGTGGACAGACTGGTTACGTGCCCGATGATGGACTGAGCGGGCAGCAACTCTTCAACTGCGGGGACGGCCTTACCTACAATGACTTCCTGATTCTCCCAGGGTACATTGACTTCACATCGGAACAGGTGGATTTGACTTCAGCCCTGACGAAGCAGATCACCATGAAAACGCCTTTTGTATCCTCCCCCATGGACACCGTCACCGAGTCGGCGCTGGCCATCGCCATGGCACTCACGGGGGGAATAGGCTTCATCCACCACAACTGCACTCCAGAGTTCCAGGCCAACGAGGTCCGCAAGGTCAAGCGGTACGAGCAGGGTTTCATCACTGACCCGGTGGTGATGAGTCCTACAGACCGTATGGCTGACGTGTTCCAGGCCAAGGCACGCCACGGCTTCTGCGGCATCCCCATCACAGACAGCGGCCACATGGGCGGGCACCTCGTTGGCATCATCTCCTCGCGGGACATTGACTTCCTGAAGGAGGAGGAGCACATCCTGCCACTCAACGAGGTGATGACGAAGCTTGAGGACCTTGTCGTAGCTCCAGCTGGAGTGACACTGAAAGAGGCCAATGAGATCCTGCAGAGGAGTAAGAAAGGTAAGCTGCCCATAGTGAACAAGGAGGGCTGCTTGGTGTCCATCATCGCCAGGACAGACCTGAAGAAGAACAGGGACTTCCCCCTGGCCTCTAAAGACTCACGCAAACAGCTGCTGTGTGGGGCAGCCATCGGCACGCACAACGACGACAAATACAGACTGGACCTGCTGGTGCAGAGCGGCGTAGATGTGGTCGTACTAGACTCCTCTCAAGGGAACTCGATCTTCCAAATCAACATGATTAAGTACATCAAAGAGAAATACCCACAGCTTCAGGTCATTGGAGGCAATGTGGTAACTGCAGCCCAGGCCAAGAACCTGATCGACGCCGGGGTGGACGGCCTGCGAGTGGGCATGGGCGTGGCTCCATCTGCATCACACAGGAAGTGTTGGCGTGTGGGCGTCCCCAGGCCACCGCCGTGTACAAGGTGTCTGAGTACGCCCGTCGATTCGGGGTGCCAGTCATCGCCGATGGGGGCATCCAGACCGTGGGGCACATCGCCAAAGCCCTGGCACTTGGGGCATCTACAGTGATGATGGGCTCACTCCTGGCTGCCACCACTGAGGCTCCAGGTGAATACTTCTTCTCTGATGGCATCAGGCTGAAGAAGTACAGAGGCATGGGCTCACTGGATGCCATGGACAAGAACCTGGGCTCCCAGACCAGATACTTCAGTGAGTGTGACAAGATCAAGGTTGCCCAGGGTGTGTCGGGGACGGTCCAGGACAAGGGCTCTATCCATAAGTTTATTCCCTACCTGCTGGCTGGGATCCAACACTCCTGTCAAGACATCGGATCCAAGAGCCTCACCCAGCTCAGAGCCATGATGTATTCTGGGGATCTGAAGTTTGAGAGGAGGTCGACTTCGGCCCAGATGGAGGGAGGAGTCCACAGCCTGCACAGTTATGAGAAGTGCCTGTTCTAAAGACGAGAACAACAGTAGTGGGCTGCAGACTTGTGTTCCTCAAGCATACGCACATGCAAGCACAAACAACTACTTGCCAACCCCAAATCTGTCTGTGCCTTTGAGCAAGGCACTACTGAACTAATTGCTCCAGGGTCGCCGTTGATAATTGCAGATCCTGGCCGTGACCCCACTCTCCTAGTGTATCTCAGGGAGTTGGGATATGCAAAAATGTTTCTAATTCACACATGCGTATTAATACACACGTGTACATGTGTGAAATAGGAAAAATATTAGCATCCACAATTATTACACACTCACACAAGTGCTGGGCGATTAGTTCTTTTTGAAGGTAGTTTCGGATCGATTATGAAAATCGGTTTAGATAATTTTTTAAAACATTAAATGCATTATGAAATAATGACATTAAAATGATTTTATAGCTTTTTAATGGAAATTCCAAAGCCAAAAATAGTGAACATTCAATTGCCAAACTAAAAATACTCCAATGGTCTCTTTCAGGTCCACATTCGGTTGACATCAAAAGAAAAACAGGAAATTACTATGAAATAATATTTCAGTTGTGTATATTACTTACTTTTTATTTGATTACTTTATTTTTCATTCCTTAAAGTCATCATGTATTACTTCTCCTATTTAGCGAACCGGACTAAGCATGCAGAGCTGTCTGATGTAATCATTTGACTAGTTATTCAAAGTACATGAGGCATACTTTCCCAAACGGTCTCTCTCTCATTGTTGTGCAGTAGCGGTATATGGGTAAAATCACTGGGGAAGCCAAGCCAGCCAGGGAAAGAAAATCCAAATTATAACCTAATATGTTGTGATAATTGCGTTGTTTGCTCTATAACCTGTTAGTTCACATGCCTTGACACCGTGATATATAGGCCTAAAGCCGAGACAATAAGAAGACACAGTAGCAGAATAAATTCAACCACAGCTTTTTTTCATCACAAAACAGGAGAGCAACCTCTGTCTGGTGAAGTCCACAAAAGATATTGCATGTAACAGTTACATGACCTACAGCATGATCAAGCAAGTTAATGTTTCTGTCATTTTCAGACTACGAAACAACTATTGATTTAGAACCACTGAGTTACCGCAAGTCACAAAGAAAACAGGAGCTGCCTCCACTATTCCAGCACCATTTCAACATTATCTAATCACCTATGCTTACAGTGACAACTAAAAAGATACCAAAAACTATTTAGTCCAATCAACATAAGCTAAATATGATGTGGCTGTCCATGGTACTAATTTCTGTGTGTGCGGCGTGCTTGCAAGTAGAAAAACGTGGACTCTCTTAACTTGTATAGAAACGCCAATTCCATCCTCTCATGTTGCCGAAACAGTCTATGACTCTGTCATATACAGTACATATTTGTAGTTTTTGCTGTCCAAGGCTAACTGGCTAAAATGCTTGCTCGCTAGCCTAACTTCCTTTCATGGGCAACAATGAGCCAGCTAGTTAACATCAGGCCAGGGGCACAATATATTAATTCATGGTTGGATCAGAATCACCGTTATAATCAAATAAGAATGTTTTTAACTGACTTGCCTAGTTAGATTAAAAAAATTGGCCAGTACAGAGAATTAAGTAAAATCACAAGTCCAAATCCCTATTGCCATCCATGGCTGTTTTAGATGACTAACCACCGGAGGACAACAATTCAAGTTTTTTTCTGCCAATGACGTTTGGCTTGATGTGGTGTGAAGCCAAATCCAAACTGGCTTCCCTTGACCCTTTTTTTTTGGTGCGCCAGGACCATTCACAGTTTAGATTAATGCTGATTGGCAATATTTTATATTGGGGAGGGCAAATGTTCACTGGCTTCCCTTGCATTCAATGCTACGGGTGGCAACAATATCATACTCTTTTTGACCAGACAGCATCCGATATATGGGCTATAGAGACAGAGAGCCTCTTGTGAATTTAAGGAAAATTAAACAGATTTTTATATTTTTCCATTTTTGGGGGAAGCCTAGCTTCCCTTGGCATCCATGAATAGACACCACTCATGTTGTGTACATTCCTTTTTCATCCAGTCTATGCGTATTTAACCTAACGTAGCAGGCGTAAGTGTATCCATCTCTGTCCAAGCCAGAAAGAACAGGCGCAATGGATTATGATCATTATAGTTAAATACCAATTTTCTGCACTAAACTATGTTGAATATTTGCTTAATGAAAACTACAACACCCTTCAGCACAGCGTTCCACATAGTCCTTGACTTGATTTTTCTCGTGAATTATTTGATTTATTTCCATAGAAACGGCGTGTTGGGCAAAAAAATGACATTACGGTTAATCGCTCAGCACTAACAGAAACATAAATGACCTTAACCATCAGTCTTCCCTGACACAGACAGACATGCTCTGCTCTCCCAGAAAGAGCATGTCTGTCTGTCAGTACTGTGATGGAGTGTTTTTGTGTAATCAGATGCCTCCCATGTCCTTCTGAAATGAACTGAATTTGAATAAGTCAAATAAAAAAAGTAAACATTTTCAACAAAAA
--
>Locus_6846_Transcript_2/13_Confidence_0.000_Length_4359
CTTTGGCAAGCGCTTCTTTATTTACATCCAGGCTGTCTCACTGAGTCACAGCTGTAGTTTCATCATTTCATTTTTCTATTTTTTCTTCATTTTTTTGTTGTTGTAGTAGAATGGGGTAACCCAGAACATTTGCACAAGTGAGAGCTATATCTCCATGGTGGTGACCAACAGACAAAATGGTGTAGCAGTGGAAAGAGAGCTGTGAGGAACATGGGCACTCCTCACAAAGTCATGCACAGAAACTGCGGTTACCACCTATCCTTTCGGGTAGACCAATATCAATGCTTTTAGTCAGAGAGAGAGAGAGAGAGAGAAGCACACAGTTTAGGTACAGTCTATAGTCAGATGACACAAGGTTTCCGGCGTCCGTGAGTTGTAGTTTCTAAAATGCCCAGAAAGGGGAGCCCTACAGTCAATAATGCTCCATGACTGCCAACCATACAAGACCAATCTGGGTCAAACACAAGTATTGATTGACACATAATTGAATACAACAACGATTATGCTCCCTTGCTTGGTGCGGTTGAAATACACGTAACCTGTAGTAACAAAAACTCTTATGCAGATAACATCTATGCTGGCTGGGTAGCACACAGGTTTTTAGCAAATGTTCAGTAAAGGCCCCTTCGACATGGAAATTGTGTCAAATCCATTGCTCTCCAGATCCACTTCCATGCATTTGTGAGAGTATTTACATGTCCCGTTTTAAATGTATAAAACCTGTCCATGCAGCATGCATAGGTCTTTAAGAAATCCAACCTCTTTGTTTATGCTGAGTTAGGTCTCAGCTACGTTGAAGAAAAATGTTGACACAAAAGAGATGTAACATGGACACAATTTTGATGTGACTGAACCTTACAGAAGACAGCAGTGTTGACTTCATATCAGAAACGGATTTCTGAGAAGGCTTCTCCCATCACAAGCACAAAACTACTGTAGAAGGGCACAGAACTGAGTTGCTGTGGAAGTTAGTTAAAGAGATGGGCGTTCCCTGTGGGTGGGGAGAGAGGGAGGTATCATCACTCCCAGCATTACATTTTGTGGTTCTGCCCTATTAAAACTCAACAAGAAGGGCCTAAAATAACCATCCCCCACACCCTTCCCTCAAGTGTACACAGAGGGACACTAGCACCCCTGTCCTACAGCTTTAAATGTATGGACCCCGATCCTTCCCACCCCATGTCCCGCACTTCACTAAACCAAACACACTGACACAAACAGTGCTCTCCCTGAAAAAAAAAAATGAAAAAAGATTTACATTCAGAGGTTTCCTTTAAAAACGTTGTCCTATTCACCCTTGTTCAATATCAACTGGTAACGTAGCTTTATCGGGTTTAGACAAAATCACGGTAATCGTTATTCATTGTCCATTTGAACCATTCTAATACTGTTCATCGAGACCTTTGGTGACTCCGTCAAAACGTTCAAGGACAAAATGCCGTCAGACAGATCCACTTCAGACAGGTAGTTCACAATAAACGTTAACAAAAAAATATATAATGAAACAAAGACGTATTTCCCAATTCATTTCAAATAAAAGAATGACTAAAAGTTTCGGGCCAACATTTATCAGGCTGCATTTTCACTGCCTGCCCCATGATTCTTCAACATAGGAAATGGTGTTGGTTACTCACACCATATCCCAAAATGTGTCCTTCGTCAACATTAAAAACACTGATTTGAGCACTGAAAGGGTTCTGTAGCTAATACTCTTCCCAAACATGACTTTTTGTACAGTTATTATGGCAGGACATTGAGCCCCTGGAATACATATCTGTCTAACATACCAACACAAACATTTAACCACTAACGTTAATCCATTTTGCACGGTAATTTACTGCGGTCAAGAAGTGCCTTCAGGGGACAAGTCTGTCTGGGTGCTCTGTGTTACAGAGAGTTAGTCTGTGTAAAAACATGCAGGCTGTCCTGGCTCTAAGGCGCCACGCTATGGCCGCCAAGTGTTACTACATTACTTCGCCTACAGTTACCTCCTCACGTTAAGGTCCATCTTCTACGGTCAACAGATATGAGTCTTATTCATCCTTGTCCCTTTTAACTTAATCTGATGGAATATAGTCACTTATACAGAGATCTACTTTTACAGTTACATTGTTTAAGGGAATTACGGTAGAAAGGTGGAACAAATAAACTCATCTTAGATTGGGTCTTGATTAGTTAATAATGGGGGGGAAATCTCATTCATGAAAGCTGCCTTCCTTGAACAAGTTCATTTTTTAAATGACAGACCTCAACATTTGGGCTTCAGAAGGGAAATTAGCCCAGTCCCCCGACCCATTACTTCATACAGTAATCTTCATTCTGCTGGTGTAAATTTGGTTTCCGCACATCAAAAACACACATGCACACTTGGAGCATATTGCTCACATGAACAATACCACTAATGATACACTAAAACAATGGGCACAATCCACTGTGTGAGTCACACTTGAAACATTGGGTTACAAACGACCACTTTGGGCTTATCCGAATGAAACGCAGTGGGGCACTATGACTCAGCAGAAAAGTCCATCTGGTTGAGATGAGAAGGATCTAAAACAGTGATCGTTCTGCAGGCAGCTGGTACAATGACTTCTAGTCTCTATGGAAAGACAGTGATATGCTACTGGGTTCTTTTGAGAAACAAAATGTCCGCCGAAGGCCTGTGGTCGCAGGAGTGTGGAGAGAGATATTCGGTCAGTCAGAGCTGAACAGATTGAGGGACGTTTGTTTTGGACACATGCAATTGGGGGATGGGCCAGAGGTCAGTACTACAGCGATTAAAAAAACAAACAAACACAACACACAAAAACACAGGTCTGGGGTCAGATGAAGAGTGCAGCGTGACGTCCGAGATGGCGTTTAGGTGTTCCTCACGGCCAAGGCCTGCTCCAGCTCCTGTCTCCTCTGCTGGATCTTGCAGTAGAAGTAGCGACTGACGGCCTCCTGGGACCAGGGCTCGTGGTAAAACTCCGCCCTCCTCTCCTCCTCCGGGTTCCCCACCACGTCCGTCATCAGCTTCAGGTCTCTGCTCTGGGACTTGAGCCAGTCCTGGATGTAGCCTTTAGGATCCCTGGAGAAGCTGAGCATAAAGTCCCTCTGGATCTTCAACTGGTTGATGGACTCAATGGTCTCATGGATCTTGTTGTCCAATGAGGCGATCTCCTGCTGGTTGGCGGTGGAGAGCAGGAAGCTGCTCATCTGGCTCTTCAGGGGGTCCTCCACCTCCACGTCAATGTCATAGCATGCCGTCTTCTTCTGGTCATTAGGGTCCACGCTGATGACGTGGTTGATGACGATGGGGTCAGGGGGCAGGAGGAGGTTGGTGAGACGCTGGGGGATCTCCGAGAACTTGAGCCGCGGGCAGTCAAAGATCTGCTGAAAGTACTTGTCACAGTTGATGTACTCCTTGTCATGGGAGTCCTGCAGCTTGTTGGTCTTGACATACTGCCACAGGGCCTGGATGATACAGGAGCGGGTCTGGGTGTGGATACCCAGCAGGCGAGCAAGACGAGGGTCCAGCTTGAACTGGGGGGGCTGGTAGTCTAGCATTAGCAGCAGTGTACAACGCACGCTCACGTCCCCTGGCCTCTTCACCTGGAAGCCGTCAGTCTCCTGGGTGGTGGGAGTGCGGTGCCACTCTACCAGGTGGTTGTCAGGACCATACAGGTCTTTGTCTAGCTCGATCACCAGGCTCTTGAAGAATGAGGAGAATTTCCTCTTCAGCTTCCCAGGATCATCCAGTAGCTTCCCCTCAACCCGCAGCTCCCATGATGCAATACTGCCATCCGAGTCGTCAGCGTCGGGCTTGGCAGGGTTGAAGGTGTTGGAGATGTACAGCCTCAGTTTACGCTTTTGCTTCATGGGTCTCTTCAGGGCTTCCTGGATGTCCACCCGTTTACGCATAATGGTCTGGTCCAGTTTACGTTCAAAGGCCAACAGGTCCATGTAAGCCTGGGACTCCGGGACCAGCTCACGGATCCTCTGTGGAAGAATCTTGTCTGCCATTTTCCTTCTCTTGGCGTTTGATCCGAGCGTTGGATCTGATTGGGCATCTCTCATGTCCATCTGCCTCGCTGGCATCTCATTGGCTCCAGGGAATCCCACTGGCTTCTTTCTGGCCCGGTTCTGTACGTTCTGCTGCTGCTGGTTCTGCTGGGAGGGGGCAGGTCTCTTGCGGCTGGGCTCCATGACCGGGGTGGGCAGGCCGGGCCGCACCGTAGGGCTCCCACTGTACGGGGGGCCGGGGGGGCCCATGGGGGCACCCTGGTGGGGCATCCTAGCTCCAGATGGCATTCCAGGACGCACTCCATGGACCAGGAACTCAAACAGTTTGCTCTTGGTGGCTTTGCGCGCTCCCCC
--
>Locus_2_Transcript_43/63_Confidence_0.000_Length_4314
TGGAGTTCAGACGTGTGCTCTTCCGATCTCCTCCATCCATCCCTCCTTCTCTCCATCCATCCCTCCGTCCGTGCGCCTGTCCTTTCATCATGCAGTGGTTGTCTGTCTGCAGGCTTGTTGGTGTTCTGCTGAGTGTGTCAGCCCGGTCTCAGGCTCAGAACCAGATCTGTACCATCTTCACGGAGGCCAAGGAAGATGGATTCAAATCTTTGATCCTTGTAGGGCTGGCTCAGAATCTTCCCGATAGTACGTTGGGTGACTTGGTGCCTCTCATCGCGGAGGCCCTTAGCCATGGCGTCAAATGCTGCTCAGACACTCCTTCCAGAGGACTGCGACAGAGATGTGGCGGACCTGTTCCAGAGTGCGGTGTGTTCCTCTGAGACCCTGGTGGAGAAGAACCATCTGAAGGATGTGCTGTGAGAAGACTGCGCTAGAGGACACACTGCTTCCTGGACCACAAGGCCAAGATTCCTCGGGACCTGTCCCTCAAAGCTGAGCTGGCCCGCTGCAGACCAGTGTGAAGACTTCAAGAAGGACCACAAGGCTTTTGTTGTGGGAGGTTCATCTTCAAGTTCTCCAAGAGTAACACGATGCTACAACCACACATGTGATCCTGGCTATCGCCAAAGCGCTTATGGAGAGGTTCTGACTAGCTGTTGTGGAGAGGCTGAGGCCCAGACTTGCTTCGACACCAAGAAAGCTACTTTCCAACGCGCCGTCGGGAAACGCGTGACTGAACTCAGGGCCCTGTGCATCGTCCACAAGAAATATGGAGACCGCGTTGTCAAGGCCAAGAAGCTGATCCAGTACAGTCAGAAGATGCCTCAGGCCTCTTTCCAGGAGATGGGAGGCATGGTAGACAAGATCGTAGCGACTGTTGCCCCCTTGCTGCAGCGGAGACATGGTCACATGCATGAAGGAGAGGAAGGCCCTGGTGGATGAGGTGGTGTGCGCTGATAAGAGTGTGTTGGCTCGCGCGGCGGGTGTCTGTCAGCATGCTGTAAGGAGAATGCAGCACACAGAGGGTCCTGTGTTGAGGCCATGAAGCCAGACTCTAAGCCAGACGGTCTGTCTGACCACTACGACGTTTCACGCTGACATAGCAGCAGTCTGCCAGACCTTTCCAAGACCCCGGATGTAGCCATGGGGAAGTTGGTGTATGAGATCTCAGTTCAGAAGATGCCTCAGGCCTCGTTCCAGGAGATGAGAGGCATTGTAGACAAGATCGTAGCCACTACTGCCCCCTGCTGCAGCGGAGACATGATCACATGCATGAAGCAGAGAAAGGTGCTGGTAGACGAGGTGTGTGGTGACCGTAGTGTGTTGTCTCGCATGGCGGGTCTGAAAATGTGCTGTAAGGAACATGCCATAGACAGGGGCTCCTGTGTTGAGGCCATGAAGCCAGACACTAAGCCAGACAGTCTGTCCGAGCACTACGACCTGCACGCTGACATAGCTGCTGTCTGCCACACCTTCACCAAGACCCCTGATGTAGCCCTGGGGAAGTTGATCTATGAGCTGTCAGTGCGTCACCCTGAGTTGGTCTCAGCAGGTGATTTCTGAGGTTCTCCAAGGAGGCTGAGCAGGCCTTGCTCCAGTCTGTGACAAGGAGGACCACGCAGAGTGTGTCAGAACGGCTCTGGCCGACAGTAACATAGACAAGATGATCGCTGATGAGATTGAATACTATAAGAACATGTGTGCTGCAGAGGCTGTCCTGGGAGATTACAACTTTGAGAAGAGTATGATGGTGTACTACACCAGGATAATGCCTCAGGCCTCCTTCGTCCAGCTTCACATGGTGTCTGAGACTGTGGCTGATGTTTTCCATGACTGCTGCAAGGACCAGCCAGGCCACTTAGTCTTGCCCTGCGCAGAGGAGAAGTCGACCAACGTGCTCGACACCACGTGTAACGACGACGACTACTCCAGCATTAACCCCCGCATCGCCCACTGTGCTGCACCCAGTCCTACTCCATGAGGAGACCCTGTATCCGGCCATCCAGCCTGACACAGAGTTCATGCCCCCAAAGCTGGATGCCAGCAACTTCCACATGGGCCCTGAGCTCTGCACCAAGGACAGCACGGAGCTGCTGCTCTCTGGGAAGAAACTACTGTATGGTGTGGTCAGACATAAGACCACCATCACTGAGGAGCAGCTGAAGTCCATCTCTACTAAATATCACCAGTATGAAGGAGAAGTGCTGTGCTGCTGGGTCCTCAGCAGCATGCTTCACTGAGGAGGCAACCAAGCTGGTTGCTGAGAGTGCAGAGCTGGTCAAGGGCTTAAGATAGAATTGTGAGATGATTTTAAACTGAGGAGCAGCTGAAGTCCATCTCTACTAAAACACACACTGATGTAATCAAACAGAGACTTGGATTGGATAGAGGTCCGCGCACCAAGCTAATTAATTATTTGACATGAGTTTTCAAACTATCGTCCCAGATAGGAACACCGAAAATGCGAATGGAATCAGAATAAGTAGCTAGCTAGCTATTTATGCTACACGCATAGGATTTGCTCTCGACGAACGGCCTTTAGTTCTGTATGGAACTGCAGAATGTGCCTTACACACACCAGTCACCATGAGATTACCAAAGTTGGCCAGTGTTTTTGTCTTCTTGGGCTGCCTGGCAGCTTACCTGATGTTTGTTAAGCGCCACTATGATGGTGTAAGGCCAGCCATCTCCAAAATACCACCTCACTTCCCACACAGGTTGGGCTTGTTGGGCAGTCCCAACAGACCAACATCCTCAGAAGTGGTCAGCGGACGTTTCCAATATGGCGTTATGTTTGATGCTGGGAGCACAGGGACAAGGATCCATGTCTTCAAGTTTCAACTGGAGGACAACGAGGCTCCTAAATTGGCACATGAAACATTCAGAGCAATAAAACCAGGTCTATCTGCATATGCCGATGACCCAGAAAAGTGTAAAGAAGGGATCCTGGAGCTGTTGGCTGTGGCCCAAGGCAGCATTCCCTCCTCCGTATGGAGCAGCACTCCTCTGGTCCTCAAGGCCACTGCAGGCCTCCGTCTTTTGCCTGGGGAGAAGGCCACACACCTACTGGACAGGGTGAGGGAGGTGTTTGGGGAGTCTCCATTCCTGTCCAGAGGGGACAGTGTGTCCATAATGGATGGCACTGATGAAGGGATCTCTGCTTGGATCACTGTCAACTTCCTCATAGGGGGTCTCCATGGCTCTGACACACCCACTGTGGGGATGCTGGATCTGGGAGGGGGGTCCACCCAGATCACCTTCTCCCCCCAGGATGAGAAAACCATCCAGACCTCACCCATCAACTACATTACATCATTTCAGATGTTCAACAGCACCCACACACTCTACTCACACAGCTACCTTGGTCTAGGCTTGATGTCGGCAAGACTAGCTATCTTGGGAGGAATCGAGGGACAGCCTTTAGAGGGCAGCAGCACAGAGCTAGTAAGCCCCTGCTTGGCCCCGGAATACTCTGGCCAATGGGAACATGCAGAAGTTCTGTATACTGTGAAGGGCCAGAAGGCAGGAGAGCCCATGTATGAGTCATGCCTTAGGAAAGTGGAGAAGATGCTGTATAGAAAGGTGAAGAAGGCAGGGGAAGCCAAAGATATGGAATTCTATGCCTTTTCCTACTACTATGACAGAGCTGTGGATCTGGGTGCTATTGATGAGAAAACAGGAGGGACTATAAAAGTCAGCGACTACATTGATGCTGCCAAGAGAGTGTGCAACGGAATGGCGGTTACTTCAGGAGAGAATCCTTTCCTTTGTCTGGATCTAACCTACATCTCTGGGATGCTGCAAGAGCTTGGTTTCCCCAAAGATAAAGTATTTAAGCTGGCGAGGAAGATTGACGAAGTGGAGACTAGCTGGGCTCTGGGGGCTACTTTCCACTACATCGAGTCCCTCCGCAGTCAGTGAGCTGCCAGTCTCTCCTCTCACTTGTCACTGCCATGAAGTGCCAGTGATTCTGTACTGCAAATATGTTCTGGGAAAATGATGATTGTACCTGTTAAGTTTTATCAAAATGTGAGTTTATATTACCAGTCGCCTTTGGATGTTTGACTTGACTTTTGGCAGGTGTGATTGTTTTGTACTTATAAAGGAATGTTAGTTGTATAGTAATCAAGCACATGGTGTATTTTGAAGGAGCATGACCTATTACATATTTGGTATTTTTAAATATAAAGTTGCTAAAATTTTAATGTCTGTACAATTGTATACGGTTCAGAATCATGAACAAAAATATTGAAGGCATATGTATTTTGAATGATAAAACAAATTGAAACAATTTACAGATTCAACACCTTTATT
--
>Locus_11233_Transcript_2/2_Confidence_1.000_Length_4306
CCTGAGGGTGTACTCCAACGAATACCACAGCATCTCCAGCAATGTTGTCACCTTTGAGACCAGTGCAGCCTACAGTAAAGACCAGGTGGACATTGCTACCCAGGGCTGGTTCATCGGGCTGATGTGTGCAATTGCTCTCATCATCCTCATCCTCCTCATCGTCTGCTTCATCAAGAGGAGTCGCGGAGGCAAATACCCAGTGCGAGAGAAAAAAGATCTCCCTCTGGATGCAGTGGATCAGAAAGGAGAGGACGGATCATTTGACTACCACAGCGACGAGGACAACAAGCCTCTGCAGGGCAGCCAGAACTCTCTGGACGGCGGGGTGAAGGAGAGTGACGGCAGCCTGGTAGACTACGGCGAGGGAGGGGATGGCCAGTTCAACGAGGACGGCTCCTTCATTGGCCAGTACACAGTCAAGAAGGACAAGGACGAAACAGAGGGCAATGAAAGCTCAGAGGCCACCTCACCCGTTAACGCCATCTACTCGCTGGCATAACCCCCCCGCCCGCCTCGGCCTGGGGATCTGAGGAGCTCCCCTTAGCGGTCGGAGGGTGCTATTACCACCACTACTACTACCACACACACACAAACACAGATATGAATATGAATATATATATATATATGAATCTATAAAAACACGTATACACACGTAAACACACAACGCCTGCCTGGAAACTGTTTGGCCTCTTTAAGCGGGCGGAGAAACCATTCCTCTGAGAAATAAGGGGGTGCGAATGGAATGGAATGGAAGCTACCATATACAGTGAGCCAAGCCTTTATTGTCAGCTCCAGAAAATGGCTTGCCGAGGCAAAGTTTGGGAATCTTGAACAGTACCAGTTTCTCTATGCTCCTCCTCCTCCTGCCCATCACACAGACTTTAGTGTGCCTAAAGGGCTGGCCTCAACTACAGAGGACTAAGAGGCAACGCAGAGGTTTTCAAGCATTTTGTGTGGCACTAGAGCTTTTTTGTTTTCAACGTCCTCAGCTTTTCCCGCAATCCCCCTCTTCGTCCCACACATATCACGCCCCCTGTGTCTTTACCCAGCATTCCTAGGGAAGGAGACACAGACGCTCCTCCTGTGAACATATCAGCTACGTACCACCAACATAGCAGGATGTCGGCAGATATGTTTATCATATTGATATTTCCGCAAAGAGAGATAATTCTGGTACATTAGACGAGTCATTAGAATATATTAATGCTGTAAACACTGCTAGCTCACCTTCTAGTGCGCTGCAAAACTATGCACTACCACCACATCATGTTTTTGGGTAAAGTCTGGTTATGAATCCAATATTTTTTTTTTTTTGTGTTGATTCTCACAGGTTTAAAGAAGAATAACTTGCTTAATGAAATGGTATCGTTCCCTCCCCATCCCGCTGTGGTAAATGTACTTCTGTTTCACTTCCAATCTCAAGTCGTGTGGAGATATTCAAAATGGCCACAGCTATAGCAATGCCATTCCTGCCTCAAGCTTTGTTATGGTACAAGCCTATACTATGTCAGTTATAAATGACATTTGAAGAAAAAAAAATGTTTTCAAGCATGGTAGTACTTTAGTGCAAGAGACAAAGGAAAAGTAGCATGGAGAGGAGGTTTGCTCTGCTTGGTAAACTGCTACAGACTGTCTGTCCATCTCTATGGTGAATGGTGCTCCAAGGAGGTGACTCATTTCTTGTTTACTTCCTGTTTAGCATGGCTGTAATCCTTAGGCTAGGCTTGATCGGCACCTCTTTTGTCTGCTTCTTTTATAACTGGTCTCGTTAAGGGACAGGCAGAATCTGTAGAGGCATGTCTTCACCTTCAAACTTCTAGAAATTATTTGGAATCCTAATTGACTCTTGAAGTCAAAACGAAACGAAATACTGCTACAAAACATATTCAATGTCTTTGAATATAGGATACAGACAACTCTGTGTAGGTAATGAGCGTCCCTGCAGATTCCACCTGGCCCTAGTCATCATTGTCATACGAAGTCAGTATGTCAAGGAAGTGTGAAGAAGTTAGAACACATCGATAATAATACATTGGTGGACCTCCATTCTACCATTTGATCCTTTCAATAGTAGAACTCATTCATGAGTCTTCCTTGATGTTTCACCTCTTGAAGCGGTAGAAAGCTCAACACCCACTTTTACAACGTATCACAACAGCGTTACTAAAGTCTTTCACGTTAAATCAAATAGATCTTAGCTAACAAATGACAATTAGCTAACAGAGGTCACATTGTATTTCAGATTACTATTTTATATTTGAATTTATTACATTATGTCGATAGTGTTAATTAATATATTAGTAATTCACTCATTAATTGTTGAATACACATTTTTGACCAACTAAATTCATGGTATCACATCAGAGCCCACTCTGAAAGCCACAATAAAAAAACTTAACGGGATTTGTTATTGTACATAAGAAAAGGAAATTCTGCTGTATGACACATCTTCTGTTGCTATGGGTATTCTTCTGTAAACTAACAACATTGACTGTCACCATTAAAGACGTTGTGTCGATCTATTCATTGTGCTGCTCTTCATGTTGAGTATTCATGTTTGTATTACTGTTAATATTCCATGTTGGTATTAGAATTTATTTAATATAACTTTAACTTAACACAGAAATGTAACATTGCTTATTTGTTTGACATACTGTAACTGTGCGTACACGTAAGTCCTGAAACAATATGTCTTTGTAAATATCTATCAGAAAAACTGCTTTAAGAGTAAAGAAATAGTCACAAGTCTGTATCCACCAAGCAAATGTACCTGGTGCATCCCAAGAATGATGTCATGTGGACCTTTGCAATGTAGCTTTGATTACGATTGGGGACTCAAAATGACTCAATTGATGTTGTCCCTAACAACTTGCTTTGAAATTGTAATATATGGCTTGTGACTTGTCTATCGGTCCGTCACTTTTCTGATTATCACTAATTCAAAAGAAACAGTTGAGAAATAACACTATGTTGTGGAACAGGTATAAAGTAGTCAGCCACATTATGGTGTAAATAAAAAGTGCTAATGAAATGTGTTGTTGTAGCATACTGCACACACCTGTTCAATAGGTATGAAAAAAAAGCATTTGCTGAGGTAACGGATAGCCAATTTTCCCCTATTTTGTTTGTTTTTGTATTGTCGTCTCTTAATAACCCCAGACTTTCTCAAGGCTGCACAGACTCATTCTCCCATCATGCCATTCACCTAACATGCCTGCTGCTCCACTCCTCCTGGTGACAGCCCAGTGGCTGGTGGCCATTTTGAAAGGGACAGATTTGGTCGTGTGCTTCACTTATTTAAAGAGATGTCTTGTGTTCTGCCTTCCTCCTCATCTTAGACTTTAAAAAAATGGAATATACTGTATGGCCATCAACATCCTCTGTGAACGGGTCCTCTTTAAACCTTCTTTCTCCAGTATGTCAAAGCAAGTTTTGACCCATTTGTTTTTCATGTTGTTTCTTTGTGGTAAAGTTCACCGTGACCACCGGGTAGTGACTACATTAGCCTACCATGCACAGACACCTGACCACTGTATTAACACGAGGACACAGGAGGCCAGGAGTGCTGGCAGAGACACAATACAGTGCCTTTCCTGTTGCTATATGCTCTCCTCAACAAGACAAAGTGCACAGAGAAACAGTCCAATCACGAACCTCCAACAACTCTTAAAAACGACTGAATCACAGAATGTTCGATGACGGATTTGGCCTTGAACTCACCGTTGTTTGAGTTCTGTACAAGCCGTTTCCCCTGACAGCCTTTCTCCTTTCCCCGTATGGATCCGTAAGGGGTAATTAGTGAACTGGCTAGAAAACAGAAAATATAATAATGCATATTTGCTGATACACAGTGCTTTCTTCTGTATTTTTATTTGTTTGAGCACGTTTACTGGAGGTGCATAAGGAGTAGTGTTTTTTTGTTCCGTTTGTAATGTGTGTATCATCGACACGACTCCCCCCTTAGAATAGCAAATAACTTTTAAACTATCAAGGGGTAACAAAAATGTAAAAGTATCAATGTGCATTTTCACAGCTTTGAGTTCACCACTGCGGTTTTATTCTTCAACGAGATGCCCATAACAATTATAAAATTGGCGCATGTATTGTTATTGTTCATGTTCGTGTTATTTGAAATGATTTTAATTTCTGCTTTTTACTTTTACAATTATAAGTGTATCAAAGCAGCTCGTCCGTCAAGCCTCTACTCGCAAAAGAACAGCTTTTGCATCTAATCAACGGAGAAATGGCATATTAATATATTCACAATGTATGCGTGTATGATGAGATGTTGCAACTTCGGCTACGT
--
>Locus_7768_Transcript_3/21_Confidence_0.000_Length_4254
CACATATGCTACAAATGCCAGAGAAGAAATAATGGAGTGCATTTATACACATTTTAAAGAAGCAGACCAGTATTGAGTCAAGCTGAGTGTTGTTGCTTTTCACAAGCTTTTTTTTTTTTACAGTGGTCTTGTGTTGATTTCAGAATGAAACTCAACAGGGAAACAGACTTGCGTTACGGAGTGTTTATGATTCCTTTTTAACATTATAGCGCACATGTAGGCGACAGTATATATCAGCACTATTTGTGGACCCTGTGTGGTTAAAAACATGACGAGGTCTGCAGACAAGAGGACAACACACAAACATAATTCTAAAAGGACAACACTAACTTGAGTCAAGTGTAAAGTAAACCTTTTCAAAAATCCATGCACTTATGTCAGTAGAGAACATTCACAAGAGTTGAGTAACTTAGCGCACAACACATCTCAAGTTAGGATCTGATCAACAACAACCAATCTCTGACCCGTCCTCCATTTCCCCAGTGAAGGAACATAGTCCTACAATCTCAGACACTGCAGTCACAGACCCAGAAAACAGACATGTTGATTATCATTAAATAAAGCCACATCAAAATAAAAGGCATGCTCAAAACAAAAAGTGAACACAGTTAAGACAGGCATATACCGTGATTCCTGTCCGACTTCCCAGTTTGTGGTTTCTTCGCTACAGTAGATGGGGTTAACTAAACATGCAGAGGGCTGCACAGGTCAGGAGCAACAGTAGGATATTGGGAGAGGCATAGGTCTGCAGACTCGTAGTCGCTTCCTGAAAGGTGCCTTGAAATGCAGTTCTCACAGGTGCTAGCAACCCATAGGACACCGGCTGCAAGTCTGCAGACTGATACCGTTGGCATGGAAGTGCCGAGTATGAATGGAAAATACAGTCCGTCTTCATTCGAAATAGCCCCCTATACACTGCACCACTGTTGACCAGCGCCCCACGTCAAAAAGTAGTGCACTATGTAGGGAATAGGGTGTATTTCAGCAGCCTTATCAAGAGGTCTCTTCATCCCGGCGTCTGTGCAGTGACAGCACAGACCTGACCAACGTTGAATCTGTTTTAACACACTCCTAACATACTCCAAGACCTCCCAGTCAGAAAACAGATGATCACTTAAATAGGTATAAAACTGCACTTTAAAAAGTCAATATTGTACATTATCAATAGTATTATTTCTAAATGGAAAAATACAATGTGCAATTATGTACAAGCAAAAAAGACCAGCACTTTGGTGTAGGTTGGTTTTTACCTATTAGATGGAACTTTTTGTCGTAAAGAACTTCTAGAGCCAAGCAGCGCATACATTATAAACAGATGAAGACATGAACTACTATACTGTTAGAATCTTTCAGTTAAAGATGCATCTTTCAAAGACACTCCCTACCAAAGCCATTGGTCCTCCAATCATAGGTCTTACCTCAGTTGTCTCACAGAGAGTTGCACTATAAACCTTGTCAGACGACTCACCCTGAATTTAATTCCGCTGCTCTATCGATCCCTACATACATGGTCTGAAACTGCCATCCTAGAAGTTGTTTGTGTGACTTCAAAACGAGGGGCATTGTACAAAACAAATTCAACAGCGATTGGATGGTCTAACAGAATCTAACCAGAGTATCAAAGTTGATAATGTCATCCATGTAGGCCCGGATCTGGCCCGACTCTGGGACCAATCGGAACGCTCAGAATGTGTTCACATTCTAGAAATCATCAGGGAGGGAGGCAAATCCAGACTCATTGTGGAGAAGAAACTTCAGTTGGCCGGAGTGATGTGGATGGGTAGCCAGGCAACAATATACCAGCTTAAGCCTATACTCCTGGACTAAAAATCACTTCCAAAGGTGACACCATTGAACATCAACTCTCCATTGAAAGTGCCTTTTAGTCCAGGATTAGGCCAAATACAACTGCCCCATGGGGTTACATGATAAAACAGAAAGTGAATCTAAATGACTTATAATACAGTGAACATAACAGTCATGACTTGGGCTTGGAGGGTTTCCAGACCAGAAGGCCCAGAGTTTCTCCTGGTCAGAGTTTCACCAGGAAATGGTCAGGAAATATTCCTGGCCGTCATCATGACACATTTCCCATGAATCAAACTACAGCCTAGTTACGGTAGGGAAGTGGACGTCGTTTCAGTCAGGGGAACAGAATGTAAACAAGATGGATGCACTCCTGTTTGTTACCTAGGAGACAGTACGTAAGTGAGTCTAACCATTTAACCAACAAATATATAATATTGGTGACTATACCAAGTGCACCAACACATATTGGTAACTTACTATATAACCTACCATTAAACCAACAGCTATACCGGTGACTAAATAATCAGTGGACCAGCGAGCCCAGACAAGAGATGTATATATATCCAATAGGAATGGCTCGGAGTGAGCCCACACACACTAATATTCCCAGTCAGTCAGCAGCACAACACAGGAGACAAGTTACAGAGTTGGTCCAGGTCTCCCCTGTTGTGAGTTACCCCTGTGGACGGGCACAGACTGGGGTGAGAGATGCTACTGGAATGTCACACTTGAATTCACCATATTTTACGTGACACCGTTTTTCATTTGGTTGTTCTTAAACAACAGCAAAAAGGCCATGATAGTGCTCTTTTGTCCCCTTTGCATATTTTGACATTTTGTAGGGCTGGGTCTTAAAGACTTAGGTCTTTATGAAGAAGTGCATGGTTCTAGGCTTCTATAGCGAACTAGGTAGGGATCTGTCTGTAGCAGTGATGCTATGGAATAGGCCCTGTGGAGTGTCAGTGGATGGTGAGTCATGGTTTCTAACAGCTAGGAGTTCTCAAAAGGGTTCTATGAGTTCTAATAGTTATATTTCTAATATAGTTCTATGAGTTCCCATAGGGTTCTATGAGTTCCCATAGGGTTCTATGAGTCTCTAGTGAGTGCCCGAATGAAATCCACAGGAAGCGTGGACTGGGCTCTCTCCGGGTCTTCTTTCCGACACCCCCTAGAGGGCACTCTACGGTGGACATGAGGACCAGATAGGGAGAAGGACTTTTACTCTGGAAAGTTCAGCGCTGCAACTTCTGGCTTCATCTTGAAGTACTGGCTGAAGCGAAGGACTGCGTATCCCAGGAAGTCAAAATCAATGGTGGAGAACTCGGCCTGAATCAGAGCCCATAGGCCCCAGAAGAAATGAGATGCCAGGGAGAAGCGGTTGACCTGTACGTAGAGCACCTCCACCTCTGTCTCAGTGACCTCTGACCCTTGACCTTTGTGTTCCTTATAGGCCTCCAAGTAGGAGCGCAGCCACTGCAGCTGCAAACTCCGCTCTGGGTAGTGGCTGTAGTCCACCTCATTCAGGCCTGCAAATTCATTGAAGTGGTTCCCAATGTCATAGGCTTGGTAATTGTACCCAGCGTATTCGTAGTCAATGAACTTGACATTTTCTCCTTGCTGATTATAGATTATGTTCTTACACAGCAGGTCATTGTGGCAGAGGACTACAGGAGAGCCCAGCACAGACAGACTCTGCTGCATCCACACCATCTCTTCCCTCAGTCGCCTTCGACTAGGCACCTCACTGTTTAACCTCATGTTCATCTCTGGGTCTTGGAAGAACTTGGGCACCAGGGCGAAGTACTTGCCCATTGTCAGCCACAGGTCTGACTGGGGCACCCATCCGTTGTGAGCATGGATGGCATGGTACTTAGACAGCTGCCTCGCGATGAGCCTGGACGTGGGCAGGCTGCGGATGTGTTCAGGTTCCAGCGCCTGGCCCTGTAGGAACTCATAGCAGAGGCCGTTGTTGAAGGTACAGTAGAGACGAGGGGCGCAGCGGTGTGCGTGGAGCGTCCGGAAACTCTTCACCTCGTTCTCCCGGTCCACAAACAGCTCTGTCTTGTTGCCATAGATACGCACCAGGACCACATCCTGCATGACCCCGCCCACATAGCAGCCCAGCAACTTATTGGTGATTCCATCTGTGAAGAACTTCATTTTGACCTCGGATGGTTTCCAGAACGGTCTCAGTTCCTTGATCAGTCTCAATGCACCAGATCTGTAATCGTTCTCGTCTAATGTGACATCTATTTTGGGTACAGCGGGCGCCTCGTCGGGTACATGAATGTAGTTGGCCATAATGAAAGGTTCCGATTAAATTGACAAGAAGTTCACTGTAGGCGGCTGCAAATGCGTTTGTATGAACAATTGCTTGGCTGCGGAGGTTAAAAGTCTACTCGCTTCTAGTGCGGCAACGCCTCTCAGAAAATACAACCCAAAAAA
--
>Locus_7393_Transcript_1/1_Confidence_0.000_Length_4254
TTTCTTACTGTAACAACATTTGAAATATATATTTTTTACATTGACACGGGTAAGTCAAATGTCCAAGCAATTATACTAACATCAATGCATGATTTCAACAAAAGTGGACCAAGTTTGTTTTCTATGTGCTGAATCCTATCAGAGACAGCAAGAGAGAGAGTGTGATAGTGGCCAGACCTAAGGACAGGGGGTGAGGGCAGCCATGAGAAGCTCCATCTTGTAGACAAAGTTGCGTCCCTCCATCTTACTCCAGTGGACCTCCTTGTAGGGCCCTCGCAGGTGGTTCCACTTCCCATCCTGGATGACGTCAGACTTGGGCAGCTCCTTGCTCTGGCTGCGTGGGAACTGGACCAGGACCTTACAGCCACTCTCTGGACCATTACGCACTGAGATGGCGTATTCCCCGTTGGAGGAGGCGACGGTGATGGCCGAGGCATTACCGATGCTCTCCACAGAGCCCAGGCCCACATGGTTACTGAAGCTCAGAACATGCCAACCCATCACCTTAGCCAGCTGCTGTACCGCATGGACCTGGTGCTGCGACATCTGGGAGAGAAGGAAGTCCTGCAGCTCCTGTTCCTGGTGAGAGAGTGTGATGACACGGCCGTCCCTGTGCACCACTCGTATCTGCTCAACCCCTATGTTCAGCTGCAGCTGGATAGACTTGCAGATCTGCTCGTAACCCTGGGAGGTGATGAGGACTTTGACACTGGACTCGTACACGTCGTTGATGTTGGACCAGTGGGCCTGGATCTGGGGGTCTTCTATACGGCTGGCCAGGCTGTCGATGGTCCGCGCCGTCCTGCTGCGTAGGAAGATGTGTTTGGCCTGTTTGATGATCTTCTCCAGTAGGCCCTCATTCTGCTGCAGGTTGGAGATCTCAGCCTTGTCATAGGCCATGGGCCCTGCCATACGCTGCCTTTTGTGGCCAAAGGGGGCACTAGCCGGATGGGGCATCACTATCGAACTCAGGGTCTGCTTGTGGAACTCTCTCATGAGTTGGTGCAGGTTGTGTTCTAAAACGTAGAGGTGGTCGTCGGGTTTAGGTTTCTCTGGTGACGCCCTCTGGTTCTTCTTCTCTCCAGTGGAGTGACACAGAGAAATGGACAACTGAAGACCTGGGAAGGGTTGAGAAATGATCTGGTTCTTGACAACGATGTGGGGGATCTGGGACTTGATCTGAACCGCCTCCCGGGACAGCTGGGCAAAAATCTCCTTACAGAGCAGCACATTCTGGGCAGCTTCCAGCTTCACATGCCACGGCTGAGTGCCTGCTTTAGCTTTAGGCTGCCTCCTGAACAGACTCACAGTGCCTAGGTCACCTATGTCAGGGGCTTGTTTCTGGATTGAAACTTTGATGTAAGCTGATCCCTCCAGATCACTGGGGATCTGGACGTTCAGTGGACAGTAATCCTCTGGGAGCTTCTTGTCCAGGTCGATGTCCGTGTTCTTTATCACCTCAAAGGTGCCGGCATGAGGAAACAAGGATCCTGCGCTCCTGTAGCTGAGGTCTCCCAGGATCTTGTCTCCTACTTTGCGTAGTTTCCACTGCGAGCGGAGCCGCAGCAGCTCTGAGTTGAAGTCTCTCTGTCTCCTGTTCTCCTGGTTCTCTGCCACTGACTTGCTTAGTTTATCTGCCCCCTTCAGGAGCAGCTGAGCTGCTGTGGCCAAAGACTTCTTCTTACTGATGAGCTGGAACACCTGTGGCGTCTTTCCAGCTGAGGGGTCCTGGGACACTGGGTCCAGGGCCATGTACTTCTTCTCCTTGACTACGCTGAGGACGTCGTATAGCACACACATCTCTGTCAGGGAGCTGCGGAGGTTGTTACGCACAGAGTCCCAGGGCCACAAGGACGGCTGGAACTTCACTGTGGCTTCATCCTCCTCTGGCTCTTGCTTCCCCCACTCCTGGGGGTCCCTGGGCTCTGTTTCCACCCCCTCTTCATCAGAGTCTGATCCCTGGCCAAAGTCGATCCTCTGGGCTAGCTTGGCCAGGTTCTGGGACATAGACAAGGGAGGGACATATGTCTCCATGCCATCCAAAGACACCTCCTGGACCTGCTTCTCGCAGGACGACTCGATGCTGACACGCACTGCTGGACCACTACCCGACATGTTGATGGCGAAGAGGAGTCCCACCGTTAAGAAAAAGGCGACTTTTGCAATGTCAGCATCGAGTCGTCCTGCGAGAAGCAGGTCCAGGAGGTGTCTTTGGATGGCATGGAGACATATGTCCCTCCCTTGTCTATGTCCCAGAACCTGGCCAAGCTAGCCCAGAGGATCGACTTTGGCCAGGGATCAGACTCTGATGAAGAGGGGGTGGAAACAGAGCCCAGGGACCCCCAGGAGTGGGGGAAGCAAGAGCCAGAGGAGGATGAAGCCACAGTGAAGTTCCAGCCGTCCTTGTGGCCCTGGGACTCTGTGCGTAACAACCTCCGCAGCTCCCTGACAGAGATGTGTGTGCTATACGACGTCCTCAGCGTAGTCAAGGAGAAGAAGTACATGGCCCTGGACCCAGTGTCCCAGGACCCCTCAGCTGGAAAGACGCCACAGGTGTTCCAGCTCATCAGTAAGAAGAAGTCTTTGGCCACAGCAGCTCAGCTGCTCCTGAAGGGGGCAGATAAACTAAGCAAGTCAGTGGCAGAGAACCAGGAGAACAGGAGACAGAGAGACTTCAACTCAGAGCTGCTGCGGCTCCGCTCGCAGTGGAAACTACGCAAAGTAGGAGACAAGATCCTGGGAGACCTCAGCTACAGGAGCGCAGGATCCTTGTTTCCTCATGCCGGCACCTTTGAGGTGATAAAGAACACGGACATCGACCTGGACAAGAAGCTCCCAGAGGATTACTGTCCACTGAACGTCCAGATCCCCAGTGATCTGGAGGGATCAGCTTACATCAAAGTTTCAATCCAGAAACAAGCCCCTGACATAGGTGACCTAGGCACTGTGAGTCTGTTCAGGAGGCAGCCTAAAGCTAAAGCAGGCACTCAGCCGTGGCATGTGAAGCTGGAAGCTGCCCAGAATGTGCTGCTCTGTAAGGAGATTTTTGCCCAGCTGTCCCGGGAGGCGGTTCAGATCAAGTCCCAGATCCCCCACATCGTTGTCAAGAACCAGATCATTTCTCAACCCTTCCCAGGTCTTCAGTTGTCCATTTCTCTGTGTCACTCCACTGGAGAGAAGAAGAACCAGAGGGCGTCACCAGAGAAACCTAAACCCGACGACCACCTCTACGTTTTAGAACACAACCTGCACCAACTCATGAGAGAGTTCCACAAGCAGACCCTGAGTTCGATAGTGATGCCCCATCCGGCTAGTGCCCCCTTTGGCCACAAAAGGCAGCGTATGGCAGGGCCCATGGCCTATGACAAGGCTGAGATCTCCAACCTGCAGCAGAATGAGGGCCTACTGGAGAAGATCATCAAACAGGCCAAACACATCTTCCTACGCAGCAGGACGGCGCGGACCATCGACAGCCTGGCCAGCCGTATAGAAGACCCCCAGATCCAGGCCCACTGGTCCAACATCAACGACGTGTACGAGTCCAGTGTCAAAGTCCTCATCACCTCCCAGGGTTACGAGCAGATCTGCAAGTCTATCCAGCTGCAGCTGAACATAGGGGTTGAGCAGATACGAGTGGTGCACAGGGACGGCCGTGTCATCACACTCTCTCACCAGGAACAGGAGCTGCAGGACTTCCTTCTCTCCCAGATGTCGCAGCACCAGGTCCATGCGGTACAGCAGCTGGCTAAGGTGATGGGTTGGCATGTTCTGAGCTTCAGTAACCATGTGGGCCTGGGCTCTGTGGAGAGCATCGGTAATGCCTCGGCCATCACCGTCGCCTCCTCCAACGGGGAATACGCCATCTCAGTGCGTAATGGTCCAGAGAGTGGCTGTAAGGTCCTGGTCCAGTTCCCACGCAGCCAGAGCAAGGAGCTGCCCAAGTCTGACGTCATCCAGGATGGGAAGTGGAACCACCTGCGAGGGCCCTACAAGGAGGTCCACTGGAGTAAGATGGAGGGACGCAACTTTGTCTACAAGATGGAGCTTCTCATGGCTGCCCTCACCCCCTGTCCTTAGGTCTGGCCACTATCACACTCTCTCTCTTGCTGTCTCTGATAGGATTCAGCACATAGAAAACAAACTTGGTCCACTTTTGTTGAAATCATGCATTGATGTTAGTATAATTGCTTGGACATTTGACTTACCCGTGTCAATGTAAAAAATATATATTTCAAATGTTGTTACAGTAAGAAA
--
>Locus_10958_Transcript_16/30_Confidence_0.000_Length_4165
GCAGCATCCCAACGTATCACATGACCATCCCCCAGCAGATGGTTTGGGTGATGTCACATTGATTCGTGAGGAGAGCGCCTTTCGTTCGACCTGGAGAAATTCTGAAGGATTTTATCACAAGGGTATTATTTTTTTTTACCTTAAAGGGTGAGTGTGTCAGGTGGTCACCATGGGGGAACTGTTCAGGAGCGAGGAGATGACGCTTGCCCAGCTCTTCCTCCAGTCTGAGGCAGCCTACTGCTGTGTCAGCGAGCTGGGAGAACTGGGAATGGTTCAGTTCCGCGATCTCAACCCAGACGTGAATGTGTTCCAGAGGAAGTTTGTGAATGAAGTGAGGAGGTGTGAGGAGATGGACAGGAAACTAAGGTTTGTCGAGAAGGAGATTAAAAAAGCCAACATCCCGACTGTGGATACAGGAGAGAATCCCGAAGTCCCCTTCCCTAGGGATATGATTGACCTGGAGGCCACGTTTGAGAAGCTGGAGAACGAGCTGAAGGAGATCAACACCAACCAGGAAGCCCTGAAGAAGAACTTCCTGGAGCTGACCGAGCTCAAGCACATCCTGCGACGTACCCAGCAGTTCTTTGACGAGATGGAGGACCCCGCCCTGATGGAAGAGTCGTCAGCCCTAATGGAGGGTAACGAGGGTGGCCGGGGAGCACCGCTCCGACTCGGGTTTGTTGCTGGGGTGATCAGCCGGGAGAGGATCCCTACCTTTGAGAGGATGCTGTGGAGAGTGTGCCGCGGCAACGTCTTTTTACGTCAGGCAGAAATCGAGGACCCTCTGGAGGACCCTGCCACGGGCGACCAAGTCCACAAGTCAGTCTTCATCATCTTTTTCCAAGGCGATCAGCTGAAGAACAGAGTCAAGAAGATATGTGAGGGGTTCCGGGCCTCCCTCTACCCCTGCCCCGAGACTCCCCAGGAAAGGAAGGAGATGGCTGCTGGGGTCAACACCCGTATTGACGACCTCCAGATGGTGCTGAACCAGACAGAGGACCACAGACAGCGGGTCCTGCAGGCTGCAGCCAAGACCGTCAGGGTGTGGTTCATCAAGGTGAGGAAGATGAAGGCCATTTACCACACGCTGAATCTGTGCAACATCGACGTCACCCAGAAGTGCCTGATCGCCGAGGTGTGGTGCCCTGTATCCGACCTGGACTCCATCCAGTTCGCCCTGCGCCGAGGAACGGAGAGGAGTGGCTCCACAGTGCCCTCCATTCTCAACAGGATGACCACCAAGCAGACTCCGCCCACCTTCAACAAGACCAATAAGTTCACCTCTGGATTCCAGAACATCGTGGACGCTTACGGGATCGGAAATTACCGGGAGATTAACCCAGCACCGTACACCATCATCACTTTCCCTTTCCTGTTTGCCGTCATGTTCGGGGACATGGGTCACGGTGTGCTGATGACCTGCGCCGCCCTCTACCTGGTCATCCGAGAGAGCCGCATCCTCTCCCAGAAGACTGACAATGAGATGTTCAACATGGTATTCGCTGGACGCTACATCATCCTGCTGATGGGAATCTTCTCTGTCTACACCGGTATCATCTACAACGATTGCTTTTCCAAATCCCTCAACATGTTTGGCTCCGGTTGGAGTGTCCGGCCCATGTTCAGCCCCAAGGGAGCCAACTGGACGTTTGAAACTCTCAATGAAAATAAGGTGCTGCAGCTGGACCCAGCCGTGCCGGGTGTCTTCAATGGCCCCTATCCACTGGGTATAGACCCGATCTGGAACATTGCCACCAACAAGTTGACCTTCCTTAACTCCTTCAAGATGAAGATGTCTGTGATCCTGGGAGTGATCCACATGATGTTTGGCGTCTCTCTCAGCCTGTTCAACCACCTGTACTTCAAGAAGCCCCTGAACATCTTCCTGGGCTTCATCCCTGAGATTGTCTTCATGGCCAGCCTGTTCGGCTACCTCATTATCCTGGTCTTCTACAAGTGGACGGCCTACGACGCTTTCACCTCCAAGGACGCGCCCAGCCTCCTCATTGCCTTCATCAACATGTGTCTCTTCAACTACGGCGACGTCACCAATAAGCCTCTCTACCGGGGACAGATGGGGATCCAGATTGTTTTGGTGCTGATTGCCCTTGCATGTGTTCCCTGTATGCTGATAGTGAAAACTATGGTGCTTCGGCGCCAGCACCTGTGGAAAAAGCACCTGTCACAGAAGAGGGAAGAATGCCCTGCAGAGAATCTAGAGCAATCTTTAGAGCAAACAGGCGTGTCCTCATCAACCGGACTCACCCAACAGGGCACACAGAAATTCGGAGGGGTGCGGGTGGGCAACGGGCCCACGGAGGACGAAGCTGGTATCATGGACCACGACGCGCTCTCACAGCACTCTGAGGACGGAGACGAGCATGCAGAGGAGGAACCGTTTGACTTTGGAGATGTGGCGGTCCACCAGGCCATCCACACCATAGAATACTGCCTGGGCTGCATCTCCAACACTGCCTCCTACCTGCGACTCTGGGCCCTCAGTCTGGCCCATGCACAGCTGTCGGAGGTGCTTTGGACGATGGTGATGCACCTGGGCCTATCCTCCAGGAGCGGAGGCGGCTTCTTCGGCCTGTCAATCATCTTCGCGGCCTTCGCCATGCTCACCGTGTGCATCCTGCTCATCATGGAAGGCCTGTCCGCCTTCCTGCACGCGCTCCGTCTCCACTGGGTGGAGTTCCAGAATAAGTTCTACACGGGACAGGGCTTCAAGTTCGTCCCCTTCTCCTTCGAGAGCATCCTGGAGGGGCGATTTGACGAGTAAACCAGCTCGGCCACATTCCTGACAAATCCCAGACCAACACCCCCTCCCACCCCCCACCCCCAGACTTTTCCCTCTATAAACGTTTCTGCATGGACCCCCCAAACTGCAGCTCTCTTACCCCCTCTAGGAGCCATGTTGTGACGTGTCGGTTTCGTGAGTTGTGTGTCTACGCTCCTCTTTGCCCCACTCCAGCCTCGCAATGTTGTGAAGTGTTGTTGTTGTTTTTCCATTTTCACGAAACTCCCTCCTTCCTTCCGCGATGCCATAAGAAGTTGCTACATATTGTGTGTTGTCGCGTTTCACCCATGAGCTTATCAGTCGCTCTTCATTCATATGAAAGATGGTCATGGAGTGTTTATTCCAAAACGCATGGCTATGTAATGACAGCTGTTGACAACATGTGTATGTAATGATGCTATCCCGTAGCACTGCTGGTACTAACATCATACAATTTTGTGAAAGTGGTGAAGAGAACAAACGATGGGTCGGTGACAAAGTAGCAACACTGTCAAGTTTTATTCTCTGGCATCCTATGGCATCCTATGGCATTCCCTCAATGTGACTGGTGTAAAATGTTCTGGTGTATCTATTCAAAGAGAATGTCCTCTGTGTGTTGTGGCTCTCCCTGTATATATTGTTTTGTGCAGCATGATCTAGCTATTAGCGTGACCGTGTCAAGAGGAAATCATAACAGATGCTTCCTGCTAAGGATATGACCAAATTGAGATGGGGGAGATTATGGGGACATGTTCAGGAGCAGTTTGATTTGACTGTATTTTCTGAACCCGCTCCGTTGAGGAGCAGGCAGAGCGATATTTAAATCAAAACATAAAATGCCTTTCTATTGGTTACTGTACTGTACTCATTTACTTGCCCCTAACTCGCAGCAACTGTATTGTTGTTTATTATACTGTAGTACTTACACATATATTATTTTAAATGCTAGGTTTGAAGCCTATTCTACCCTCAAACTCATGTGATGAAAACAACACTCTCTTTGGTTCATATCGGTGGTTGTGTGTGATGTGGGCTGTCAAGTAATGAAACATATCTATCAAAATACACACATTAAGTCCTCTCTAGTACAATCCTATGGTATGTAGTCATCGACAAATATTTATTTTGTATTATTTTCGTTCTGCGAATACATATTTTAACTGGTTGTCAATGTGGTCATCTGAATTGTTGTGTTGTGTTCATAGTCGGTGTGTACATGTGCGCGTGTGCATGCCCTGCAGAAGGATTGGCCTATTTAAAACAAAGTCCTGTTAACGGTCAAATTTACTCTGCAGTGTAACATGTGCTCTGTCAGTTGATGTTTGTACATGATATCAGTCAGATGTGTTTGTGAAGCTAACTATTAAAACAAAGTGTTTGGGACGT
--
>Locus_11952_Transcript_6/16_Confidence_0.000_Length_4154
GTCCTTTATTTAGGAAAAACGAACAACGAAAGGCTTGGGATTTCCGAACGTGCCACCGTGCTGATGGGGAATGTTTTACCTGTCGTTACTCCTTTTGTCTCCATGGATAGGACCCCAGCAAGCCTAGAGGAATGTGGATGAAGAGTGATCCGGCCTCCAACATAAAGTTATCCCTCCACTGAACCAAATAGAGCTGTTTATACACAAATCATTTTGCCTAGCAACTGGCTGCCACCATAATGATACCTAGGCTGGTCTGGGTGTGCCTGGCACTGATAGGGGCGAGGAGCTGCCACGCCCACAGTCTGTTTACCTGTGAACCCATCAAGGTGCATCGCTGCCTGGGGATGCTCTACAACATGACCTTCTTCCCCAACATGATGGAGCACTATGACCAGGACATAGCAGCCAGCAGGATGGAGCCCTTCATGCCGTTGGTCAATCTGCGCTGCTCTCCAGACGTACATCACTTCCTGTGTCAGGCCTTTATCCCAGCATGCACTGAGGACACCAAAGTGATCCAGCCATGTCGTGACCTGTGTGAGAAAGTGAGGTCAGACTGCAGGAAGGACATTGGCACCTTCGGCATCACCTGGCCTCCGGAGCTGCAGTGCGACAGGTTGGAGTATTGCCTCTACTCTCCTGATGGCTCAGCCCTGCCACCAACCAGACTGACCACACCCAAGACCTCTCTGTCTGCCAAGAGGGACATGGGCTTCTGGTGCCCCCTTCAGCTGAAGACTCGTCCCGGCCAGGGATCCACGTTCCTGGGTGCCAGGGACTGCGCTCCCCCTTGCTCCAACATGTACTTCAAGCCCCATGAAATCGAGTTCGCCAAGACCTTCATCGGGGTGTGCTCCATCGTCTGCCTCTGCGCCACGCTCTTCACCTTTCTCACCTTCCTCATCGACGTCAAACGCTTCCGCTACCCCGAACGGCCAATCATCTTCTACGCCGTGTGCTACAGCTTCGTGTCGCTCATCTACTTCATTGGCTTCCTGCTGGGGAACAATGCATCCTGCAACAAGGCGGTGCACCCGGCTGCCATGGACACGGTGGTGCTGGGCTCCCAGAGTAAAGGCTGTACGTTACTCTTCATGCTACTCTACTTCTTCTCCCTGGCCGGCATCGTCTGGTGGGTCATCCTCACCATCACCTGGTTCCTGGCCGCCGGGCCCAAGTGGAGCTGCGAGGCCATCGAGAAGAAGGCGGTGTGGTTCCACTCTGCCGCCTGGGGGGTCCCTGGAGCACTAACTGTCATGCTACTGGCTCTCAACAAGGTGGAGGGAGATAACATCAGCGGGGTGTGCTTTGTGGGGCTCTATGATCTGGATGCGCTGCGGTACTTTGTGCTGGCGCCACTGTGTATCGGGGTTGTGGTTGGGCTGTCTCTGCTCCTGGCTGGGATCGTGTCGCTCAACAACGTGCGTCAGGTGATCCAGCACGATGAGAGGAACCAGGAGAAGCTGAAGAAGTTTATGATCCGTATCGGAGTGTTCAGTGGTCTGTACCTGGTGCCCCTGGTCACTCTGCAGGGGTGTTATATCTATGAACAGAGCCAGCGCTCCACCTGGGAAAACACCTGGATCAATGACCGTTGCCAGGAGTACAGCATTCCCTGCTCACACAAGACTACAGAGTCTGGTCGTCCAGACCTGTCCCTATTCCTAATTAAATACCTGATGACCCTGGTGGTTGGGATCTCAGCTGTGTTCTGGGTCAGCAGCAAGAAGACCTGCTCAGAATGGGCCTTCTTCTTCAACAGGACCAGGAAGAAAGACCCCATTAGTGAGAGTCGAAGAGTTCTCCAGGAGTCCTGTGAGTTCTTCCTCAAACACAACAGCCGTGTCCAGCACAAGAAGAACCACTACAACCCCGGCTCCCACAAACTCAAGGTCATCTCCAAGTCCATGGGCACCAGCACTGGTGCCTCAGCCACAGGCAACCACGGCACCTCAGCAGTGGGCAACCATGAGGCCATCCGGGGACAGGCTTCTTTCTCAGAGGCCAGGGGCTCATCTGAGGCCTCCGCCAGGGAGCAGCTGGAGAGGGGCAGCTCCACCCGTGGCTCCAGGCTGAGGGAGAGGGAGAAGCAGCCCAGTGGACAGGCCCTGTCTGGGGGGAGAGAGGGGGCAGAGAGACGTAGTAAAAAGGGCAGCTCCAGCAAGGTTAGCAGCCGCTCAGAGAGCTTCCACAGAGTCCCAGAGGGAAGGATGACTCCCCGGAGTGAACTATCAGAGACGAGACAGATGCCCAGTGGACAGCACCTGGCTTTAAGCCACTCCCACAGCGGCAGTGTGAAAGGCTCCGTCCCTCACCTGGTTCGCCAGTTACCAGAGGAGAAAAAGGAGAAGGACAGCAGCTGCTGAGCCCAATCAACAGGGTCCTATGATACTTAACACCAACAGAGACAGGCAGCTCTGGTCCTCAGGGGCTGGACTGAGTGTCTGCTGGTTTTTGTTCTTCCTTTCAAATGAGCAACTGATTTAACCTGTCATACCATACCAGATGTGTACACTCGGAACAATCAGTGATATTAGTGGATCGATTCAGTACCTGAGGGAGAATAGAGAGTTGAGAAAATCCAAAGGACAGGAGTTTTCCTTCACACCACAGAGACGGGAAGGAAGAGACTAGGTGGGCCACCAAGGTCCTAGAGTTCCCTTCAGTGACCAACCCAACAGGTGTAGCTACTGTACATCAGTCAGCTTGACTGGATCACTGGCCACATCAAGGTGAATGAGGTTAGAGAATCATGCAGCTCTTCAGACCAATGGTTGCATTTCCCTGCTGGAAAACAGTCACTTTACGTATTGTTTATTTACTTATGAAAGCTGTACTTTTCTGAGGGTAGATTGATATGTAAAGTGTGTAGAATATACACTGGCAATATTTATGTAAACTATTTTATTTTCTATCACTGGACTAGTCTTTACACTGAGTTTAAGCGCTTGAAAATCTGAAAATCGTGAAGGTTTCACCAAACAATCAGAACTTCAACGATATCTAGCTGTGGTGGTTAAATCTATTTTATTTTTGTATTCAAATGGTCAAAGTCATGTGAATGTAGACAATTCCATCATGAAACAATGAGTAGCAAGCATAGTAGTTCTGTAATTAAAGTAATTGCAGTAGACAGGAGGTTCTCACTACCAATACAATCAGTATGCTACTCTACTTTTCATTCCTTTTCCATTAGTGTTTTTCAGTATATCTATAAATAGTTACATAAGCATTTTTCAATTTTGCTGACTCTCCTCGTAAACTTCATTTCCTGTAAATCTGAGTGGAGCATGTGTTTTTTTATACTACAGTTCCTTGAAGAATGTGCCCCATGAACTGAATCATGGTCTTCAGATAACCTACTTTTTGTCTGTCTACCTACAGATGCTTTACATGTGTGACATAGTCATTCCATGTGTGCATTCATCTCCAGTGAAATATGTGGACAAAGTAACCAGGCTTATTTCTGGCTCTTGACCTTATGTAAGTTGTTGTGGTTGGACATCTCACTACACTAGAGGAGTTACCACTTAAAGATGAACCCAGTGCAAAGACGGATTGATACTGTACAATTTGTACTGTGATAGAATGTATTTTTTTTGAAGTTTATATTTCTGCTACGCAATTATCTTTAAACCAAATATAGTAGTATGTATACCTAACATAACTGATGATACAATATGAAAACACCAGTAGAAAAATCAGAGACGAAATCCAATCCAATGCATGTACCTAGTTGAGTTGATATTTTTTGACAAATGTGTGTGTTTTGTTCAGTATTTCAATTGGCATGATACTTACCGGTAATCCATGAACTGTGTTTGACTACACATGTTTCTTGCAAGCATTTTCCCGAAAGGCCTGTTGGGAATAAGTCTTGTACACTGTATTAATACATCCATACATACTCACAATCATTTGATAAGTATTTGAATCCCTCCATGCTGTATTGTTTTATTTTCTTTAATCTGACCCTGTCCTTGATCTTCGTCCAAATCTATTGTATGTGGCTATCAGAAGACAAAGGTTCCAGCTAAAGGGAATGTGTTATCGTGCTTCCACTCCTTCACACATTAATAATATAACCACTACTCATCCTTGATTGCATATAGACTTGTTAGGCTGTAGAACATTTTTATTTTAAATTCCCG
--
>Locus_3175_Transcript_2/20_Confidence_0.000_Length_4145
GCTGCTGTTTTTGTTGTTGTTGTTGTTGTACAGAGATTTGTGACGTTGAATCGCATGAACTGTACGATTGATGATACGAGTTGTTTCGAATTGGACTCTTTTCCTGGTAATGCTGGTGAATGCTGAAGCAGTGAAACTGTTTAGCGGAGTGGTTTTACTGAACTGGCGCCGGATAGATGGAAATGGAGTGTGGGATCTCGGTGTATCATCATTAGAACGACTACAAAAAGAAAGGAGAACTCGTTGCAGTTGAGCTCTTAACGCCAAAACTAAAACACGCCACACACCCCGTGTTTAATAAGGCTTGAATCTTTAGCAGTCAGGATGGAAAGACGTCGCAATCTTGGTTTATCTTTGGCTTTGATCCTGTCTTATTTACAGTGGACAACCTCGTTCAATCTGGATATTGACAAGCCCTATGTATTCTCTGGACCTAAAGGAAGTTATTTTGGATTTTCTGTGGATTTTTTCCAGCCAAATAATAAGCAGTCAAACATTCTTATAGGAGCTCCCAGAGCCAACACCTCCTCAGCTTCCACAGTGGTGGAGCGAGGGGCAGTCTATACCTGCCCCTGGCAGAAGAGTAGTGACTGTACCCAAGTACAGTTTGACAATACTGATGATCGTGAGAATATAGACGGAGTCCAGATGGAGTTCAAGTCCAACCAGTGGTTTGGAGCCACGGTACGGTCTGACGGGGAACACATCCTGGCCTGTGCTCCTCTCTACCAGTGGAGCACGTTCAGCTTATCAGAGCGAGAGCCTGTTGGTACGTGTTTCCTGAAGAAAGGAGGAGAGGTGGTGGAGTATTCTCCCTGTCGATCTGATGGTAACTCTCCAGAGAGGCAAGGATTCTGTCAGGCTGGATTCAGTATTGACTTTGTCAAGAACAACAGGGTGGTTGTTGGAGGCCCTGGTAGTTTCTATTGGCAAGGTCAGCTGATCAGCGACGACATCTCTGAGATCATCGCCCGGTTCAACAACAACTACTACACTCCTTACAGTAACCAGCTGACCACCAAGTCTGCCAGCGCTCAATACGATGACAGTTATTTAGGTTACTCTGTGACCGTCGGAGACTTCAATGAGGATGGAGAAGATGACTATGTTACTGGGGTACCCAGGGGAGACAAAGCTCTGGGCTATGTGAACATCTTCAATGGGAGGAACATGGAGTCAATGCTGAATTTCACAGGAACGCAGATGGCTGCCTACTTTGGCCATTCAGTGGCAGCGACCGACCTCAATAATGATGGGCTGGTGGATCTGTTTGTAGGGGCCCCTCTGTTCATGGACCGTGGTAGTGATGGGAAGCTAAGGGAGGTGGGCCAGGTGTCTGTGTTCCTGGGGAAGGGAGGCTTCTCCTTCCACACACCCATCACACTGAGTGGGACAGAGATCTACTCACGCTTCGGCAGTTCTATCGCCACACTGGGGGACCTGGATATGGATGGCTTCAACGACATTGCCATAGCTGCACCCTACGGCGGGCCGAAGCACAGGGGCCTAGTGTACATCCACAATGGGAGGGCTGCAGGGCCTGACCCAGTGCCTTCTCAGGTCCTAGTGGGGAGGTGGGCCTCCTCTTACATGCCCCCCAGCTTTGGATACTCCCTGCACGGAGCCACCGATATTGACCAGAATGGATACCCAGACTTAATAGTGGGTGTATTTGGTGCAGACAAAGCTGTTCTATACAGGGCCCGGCCGGTCATCAGTGTTAACGCCACCCTGGACATCAGCCCTCAGATCCTCAACCCACAGGATAGGAACTGCAAACTGCTTGACCACGACACACCAGTGTCCTGTTTCAAAGTGAAGTACTGTGTGAAGGCGAGTGGGAGAAGCGCCCCAGCCTCACTGAAGTTCCAGGTTGACCTGGTGTTGGACAAACACAAACACAAGGGGGCGACAAAGAGAGTTCTGTTCCTCCACGGCAAGACCTCCCGGTACACCAAGAACATGACGGTCAGCAACGGCCGAGGACCAGCCTGCGAGGAGCAAGAAGCCTTTCTCATAGATGATTCTGAGTTCCGGGATAAGATCACTCCCATCTCTGTGTTCATGGAGTTTAGTCTGGACTACCAGCAGGCAGCAGATAAGACCGGCCTACTGCCTATCCTGGACCAGTCTACGCCCACCAACATCTCCAAACAGGCCCATATCCTACTGGACTGTGGAGATGACAACATCTGCAAGCCAGACCTCAAGCTGTCTGTAGTGAGTGACCAGAAGCAGATCTACATAGGAGATGATAACCCCTTGACCCTGGAGGTGACAGCGGAGAACAGAGGAGAGGGGGCGTACGAGGCAGAGCTACATGTCTTCATTCCTCCCCAGGCTGACTTCACCGGGGTCGTACGCAACAGTGAGACTCTGTCTAGATTGTCCTGCGCCTACAAGATAGAGAATCAGACCAGGGTGGTGGTGTGTGACCTGGGGAACCCCATGAAAGGAGGAATTAAGGTGCTGGCCGGACTCCGCTTCAGTGTTCATCAGCTCTCAGAGCAGGACACGTTGGTGAAGTTTGACCTGCAGATACAGAGTTCCAACCAGTTCAACAGCACCAGCAGTCTGGTCTCCAGCATCACAACGCTGGCTGTTCTGGCCAATGTGGATTTCAGAGGGGTGGCGCTTCCTGACCAGGTCTTCCTGCCCATCGCTAACTGGAAGTCCAAAGAGAACCCTGTCGTAGGAGAAGACATCGGTCCACGAATACAGCACATCTATGAGTTGCGTAACAGAGGTCCCAGTACCTTCAGCAAGGCCATGCTGGACATCGAGTGGCCCTACAGGTTCAACAACGGCTCTCTGCTCTACATCACTAAACTAGAGGTGGACGGAGACGGAGGCATGAACTGCAGTACAGACATGGAGATCAACCCACTCAATGTCTCAAACCCTCTATCTGGAGAGAAGAACATCACCTCTCCAAGTGGAGGAGGAGACAGGACAGAGGGAAGGAACAGGAACCATGTTCACCGCAGAGAGCTGGAGAGGAAGGAGATGGAGGGAGACCTGGAAACTCTGGACTGTTCCAAGGTCCAGTGTCTGAAGATCCGGTGTCAGGTGGGCCGTGTGGAGAGAGGTCAGAGTGCTATCCTCTACATCCACTCCAGGCTGGGGGTGGCCACCTTCCTCAAGACTGAGAGCCAGAACCGTTCGTTCACCGTGAGATCCTCCGCTTCCTTCAGCGTCATAGAGATGCCTTATAACAAGAACCTGTTGCCTGAGCTGCCCTCAAACACAACTACGGTGAGTATGTCAGTGATCTGGGTGAAATCAGAACCTGAACCGGTCCCTTGGTGGGTGGTGACCTTGGCCCTGATCGCTGGACTACTGCTGCTGGCTCTGCTTATCTTCGTCATGTACAAGCTGGGCTTCTTCGAGCGTGTACGCCCCCCACAGGAAGACAGCGCGGAGAAGGAGCAGCTGGCACCGCAGGAGAACGGTGACAGGAACACCGATGCCTGATAGAACCTGAGGGTTCCCCAACACACGACCCTGTGTAGCTGTCTGTAAATACACAACAGATAACCTGCGTCTGAATAGGTTCCCTATGTAGTGCGCTACTTTGGAACGGAGCGCTATGGGATAGCACCAGTACACACAGTCCCATCTACTCTTTATAATCATACTCACACTGTACCCTGCATCCTGAAGCCCTGTCGTCTACTACTCCTCTTGCATATACTTAGACAACATTGCTGTATGAAATGGCTGGGAGGAGCAAACAAGTGATTTGATATTAAAAATGCTGATGTAAATCATATTTGAAAAGGACTCCCCGATCTTCTTCTGGTTATTGGTCCTGCATCTTTTAGTGCACTTGGGACTTTCAGTTTTACATGAATTGCTACAACAATGTGAATTCGAGACTGCAAGGATGATGCGAGGTATCAATTACAATGCTGTACGGTCTTTGAAGACAATGGTTAATGAAATGGTTTTTGAATGGGCACTGCGGATATGGACTTATTGTATGTTATGCTTCTGCAATTGAAAAACATCCCCGGGCAATTTTCCACTTTCCACCAGATACAGGATTATACATAGCAATTGTATGTCACTATGTGTATTAAAAGGATGAATTGACCCATATTGGGTAATCAACGTGGAACTTAATAATTTTTTTTTTTTTTTTT
--
>Locus_10958_Transcript_24/30_Confidence_0.000_Length_4105
GACGTGTGCTCTTCCGATCTGAAGACTCGTTGCTAGCTACAACAATACTATATATCCAGGAGGATCCCATTGATCGCTGTGCTGAGCAGGTGCACCACACTACGCCATCATGGGGGAACTCTTCAGAAGTGAGGAGATGACCCTGGCCCAGCTCTACCTCCAATCAGAGTCTGCCTACTGCTGTGTCAGCGAATTGGGAGAGATTGGAATGGTGCAATTCCGTGATTTGAACCCAGACGTGAACGTGTTTCAGCGCAAGTTTGTCAATGAAGTGCGTCGATGTGAGGAGATGGACCGCAAGCTTCGGTTTGTGGAGAAGGAGATCAAGAAAGCCAACATTCCAATGGTGGATACGGGAGAGAACCCAGAGGTCCCCCTCCCTAGGGACATGATTGACCTGGAGGCCACTTTTGAGAAGCTGGAGAATGAGCTGAAGGAGATCAACACCAACCAGGAGGCCCTGAAGAAGAACTTCCTAGAGTTGACGGAGCTCAAGCACATCCTGCGCCGCACCCAGCAATTCTTCGACGAGATGGAGGACCCCAACCTGCTGGAGGAGTCGTCTACCCTGATGGATCCCTCTGAAGCAGGGACCCGCGCTCCTCTCAGACTGGGGTTTGTTGCCGGGGTGATCAGCAGGGAGCGCATTCCTACGTTTGAGAGGATGCTGTGGAGGGTTTGCCGTGGCAACGTGTTCCTGAGGCAGGCAGACATTGAAGACTCACTGGAGGACCCTGCCACGGGTGACCAGGTCTATAAGTCTGTCTTCATCATATTCTTCCAAGGAGATCAGCTGAAGACTCGGGTTAAGAAGATATGTGAAGGGTTCCGAGCGTCACTGTACCCCTGTCCAGAGACCCCCCAGGAGAGGAAGGAGATGGCTGCAGGGGTGGCCACCCGTATCGATGACCTGCAGATGGTGCTGAACCAGACAGAGGACCACAGACAGCGGGTCCTGCAGGCTGCAGCCAAGACCGTCAGGGTGTGGTTCATCAAGGTGAGGAAGATGAAGGCCATTTACCACACGCTGAATCTGTGCAACATCGACGTCACCCAGAAGTGCCTGATCGCCGAGGTGTGGTGCCCTGTATCCGACCTGGACTCCATCCAGTTCGCCCTGCGCCGAGGAACGGAGAGGAGTGGCTCCACAGTGCCCTCCATTCTCAACAGGATGACCACCAAGCAGACTCCGCCCACCTTCAACAAGACCAATAAGTTCACCTCTGGATTCCAGAACATCGTGGACGCTTACGGGATCGGAAATTACCGGGAGATTAACCCAGCACCGTACACCATCATCACTTTCCCTTTCCTGTTTGCCGTCATGTTCGGGGACATGGGTCACGGTGTGCTGATGACCTGCGCCGCCCTCTACCTGGTCATCCGAGAGAGCCGCATCCTCTCCCAGAAGACTGACAATGAGATGTTCAACATGGTATTCGCTGGACGCTACATCATCCTGCTGATGGGAATCTTCTCTGTCTACACCGGTATCATCTACAACGATTGCTTTTCCAAATCCCTCAACATGTTTGGCTCCGGTTGGAGTGTCCGGCCCATGTTCAGCCCCAAGGGAGCCAACTGGACGTTTGAAACTCTCAATGAAAATAAGGTGCTGCAGCTGGACCCAGCCGTGCCGGGTGTCTTCAATGGCCCCTATCCACTGGGTATAGACCCGATCTGGAACATTGCCACCAACAAGTTGACCTTCCTTAACTCCTTCAAGATGAAGATGTCTGTGATCCTGGGAGTGATCCACATGATGTTTGGCGTCTCTCTCAGCCTGTTCAACCACCTGTACTTCAAGAAGCCCCTGAACATCTTCCTGGGCTTCATCCCTGAGATTGTCTTCATGGCCAGCCTGTTCGGCTACCTCATTATCCTGGTCTTCTACAAGTGGACGGCCTACGACGCTTTCACCTCCAAGGACGCGCCCAGCCTCCTCATTGCCTTCATCAACATGTGTCTCTTCAACTACGGCGACGTCACCAATAAGCCTCTCTACCGGGGACAGATGGGGATCCAGATTGTTTTGGTGCTGATTGCCCTTGCATGTGTTCCCTGTATGCTGATAGTGAAAACTATGGTGCTTCGGCGCCAGCACCTGTGGAAAAAGCACCTGTCACAGAAGAGGGAAGAATGCCCTGCAGAGAATCTAGAGCAATCTTTAGAGCAAACAGGCGTGTCCTCATCAACCGGACTCACCCAACAGGGCACACAGAAATTCGGAGGGGTGCGGGTGGGCAACGGGCCCACGGAGGACGAAGCTGGTATCATGGACCACGACGCGCTCTCACAGCACTCTGAGGACGGAGACGAGCATGCAGAGGAGGAACCGTTTGACTTTGGAGATGTGGCGGTCCACCAGGCCATCCACACCATAGAATACTGCCTGGGCTGCATCTCCAACACTGCCTCCTACCTGCGACTCTGGGCCCTCAGTCTGGCCCATGCACAGCTGTCGGAGGTGCTTTGGACGATGGTGATGCACCTGGGCCTATCCTCCAGGAGCGGAGGCGGCTTCTTCGGCCTGTCAATCATCTTCGCGGCCTTCGCCATGCTCACCGTGTGCATCCTGCTCATCATGGAAGGCCTGTCCGCCTTCCTGCACGCGCTCCGTCTCCACTGGGTGGAGTTCCAGAATAAGTTCTACACGGGACAGGGCTTCAAGTTCGTCCCCTTCTCCTTCGAGAGCATCCTGGAGGGGCGATTTGACGAGTAAACCAGCTCGGCCACATTCCTGACAAATCCCAGACCAACACCCCCTCCCACCCCCCACCCCCAGACTTTTCCCTCTATAAACGTTTCTGCATGGACCCCCCAAACTGCAGCTCTCTTACCCCCTCTAGGAGCCATGTTGTGACGTGTCGGTTTCGTGAGTTGTGTGTCTACGCTCCTCTTTGCCCCACTCCAGCCTCGCAATGTTGTGAAGTGTTGTTGTTGTTTTTCCATTTTCACGAAACTCCCTCCTTCCTTCCGCGATGCCATAAGAAGTTGCTACATATTGTGTGTTGTCGCGTTTCACCCATGAGCTTATCAGTCGCTCTTCATTCATATGAAAGATGGTCATGGAGTGTTTATTCCAAAACGCATGGCTATGTAATGACAGCTGTTGACAACATGTGTATGTAATGATGCTATCCCGTAGCACTGCTGGTACTAACATCATACAATTTTGTGAAAGTGGTGAAGAGAACAAACGATGGGTCGGTGACAAAGTAGCAACACTGTCAAGTTTTATTCTCTGGCATCCTATGGCATCCTATGGCATTCCCTCAATGTGACTGGTGTAAAATGTTCTGGTGTATCTATTCAAAGAGAATGTCCTCTGTGTGTTGTGGCTCTCCCTGTATATATTGTTTTGTGCAGCATGATCTAGCTATTAGCGTGACCGTGTCAAGAGGAAATCATAACAGATGCTTCCTGCTAAGGATATGACCAAATTGAGATGGGGGAGATTATGGGGACATGTTCAGGAGCAGTTTGATTTGACTGTATTTTCTGAACCCGCTCCGTTGAGGAGCAGGCAGAGCGATATTTAAATCAAAACATAAAATGCCTTTCTATTGGTTACTGTACTGTACTCATTTACTTGCCCCTAACTCGCAGCAACTGTATTGTTGTTTATTATACTGTAGTACTTACACATATATTATTTTAAATGCTAGGTTTGAAGCCTATTCTACCCTCAAACTCATGTGATGAAAACAACACTCTCTTTGGTTCATATCGGTGGTTGTGTGTGATGTGGGCTGTCAAGTAATGAAACATATCTATCAAAATACACACATTAAGTCCTCTCTAGTACAATCCTATGGTATGTAGTCATCGACAAATATTTATTTTGTATTATTTTCGTTCTGCGAATACATATTTTAACTGGTTGTCAATGTGGTCATCTGAATTGTTGTGTTGTGTTCATAGTCGGTGTGTACATGTGCGCGTGTGCATGCCCTGCAGAAGGATTGGCCTATTTAAAACAAAGTCCTGTTAACGGTCAAATTTACTCTGCAGTGTAACATGTGCTCTGTCAGTTGATGTTTGTACATGATATCAGTCAGATGTGTTTGTGAAGCTAACTATTAAAACAAAGTGTTTGGGACGT
--
>Locus_10086_Transcript_3/15_Confidence_1.000_Length_4045
GCAGACCCAAAAGTGGTGGTCAAGGTGGCTAAGGAGCCTCCACTGCCCCCGCAGAAAGTGCTCCGGCTCTTCAGCATCAACATCATCACTCAGGGGCTGCCCTTCTGTCGCAGACGGATGAAGAGAAAGTTGGACCATGGCCCAGAGGTCCGATCTTTCCCTTCAGGAAAAAAGCCCTGCAAAGGCTCCGAGTATCCAAGTGCTACAGGGCTGGTCCCCTACCCAGCCACCCCCACCACGTTTGGGCACATCAGGACAGCTAACGGTCAGGGGCAGCAGAGGCGGCGTATCACCTCCATCCCTTCTCCCACAGGTCTCCAGGAATGGCTCCGGACATTTCAGAGCTGGAGTGGCCCAGAGAAGCTCATGGCGCTGGATGAGTTGATCGACAGCTGTGAGCCCACGCATGTCAAACACATGATGCAGGTCATTGAGCCGCAGTTCCAACGCGACTTCATCTCCCTGCTGCCCAAAGAGTTGGCCCTGTACGTGCTGTCGTTCCTTGAGCCCAAGGACCTGCTGCAGGCCGCTCAGACCTGTCGTTACTGGAGGATCCTGGCTGAGGACAACCTCCTCTGGAGGGAGAAGTGCCGGGAGGAGGGCATTGATGAGCCTCTAGCCTTCAAGAAGAGGAAAATCACCAAGCCGGGCTTCACCCACAGCCCCTGGAAGTGTGCGTACATCAGGCAGCATAGGATAGACACCAACTGGAGGAGAGGAGACCTCCGATCACCCAAGGTGCTTAAGGGTCATGATGACCATGTCATCACCTGCCTCCAGTTCTGTGGTAACCGCATCGTCAGCGGCTCTGACGACAACTCGCTCAAGGTCTGGTCGGCTGTCACAGGAAAGTGTCTGAGGACGTTGGTGGGCCACACGGGGGGCGTGTGGTCGTCCCAGATGAGGGACAACATCATCATCAGCGGCTCCACCGACCGGACGCTCAAGGTCTGGAACGCGGAGACGGGCGACTGTATCCACACCCTGTACGGGCATACCTCAACGGTGCGCTGTATGCACCTGCACGAGAAAACGGTGGTGAGTGGTTCTCGCGACGCCACGCTGCGCGTGTGGAACGTGGAGACGGGCCAGTGTTTACACGTCCTCATGGGCCACGTGGCGGCGGTGCGCTGCGTCCAGTACGACGGCCGCAGGGTGGTCAGCGGGGCCTACGACTTCATGGTCAAGGTCTGGGACCCCGAGACTGAGACCTGCCTCCACACGCTGCAGGGCCACACCAACAGAGTCTACTCACTACAGTTTGATGGGATCCACGTGGTGAGTGGTAGCCTGGACACGTCTATCCGGGTGTGGGATGTGGAGACGGGTAACTGCATCCACACTCTGACGGGTCACCAGTCCCTCACCAGCGGCATGGAGCTCAAAGACAACATCCTGGTCTCGGGCAACGCCGACTCCACCGTCAAGATCTGGGACATCAAGACGGGACAGTGCCTGCAGACGTTGCAAGGTCCCCACAAGCACCAGAGCGCCGTGACGTGCCTGCAGTTCAACAAGAACTTTGTCATCACCAGCTCGGACGACGGCACGGTGAAGCTGTGGGACCTGAAGACGGGCGAGTTCATCCGTAACCTGGTGACGCTGGAGAGCGGCGGCAGCGGCGGGGTGGTGTGGCGTATCCGCGCCTCCAACACCAAGCTGGTGTGTGCCGTGGGAAGCCGCAACGGCACCGAGGAGACAAAACTACTGGTGCTAGACTTTGACGTGGACATGAAGTGAGAGGAGAGGAGGGGAAATGGTCGAGACGGGGACAAGTGACGGGAGGGTTAAAGGGAGACGAGGATGAGATGGCTCAACATCGAGGGTGAACGTGCCCTAAACTCTTCACTCCCACACTCAGAAACAGCCCCACCCTACCCTCAACGCTACCACCGCCCCCTCCTTACCTCTCCCCTCCCCCCGTCGGTGGCCGTTTCTGACAAAGCCACAGTCGCCAACCTCACCGGCCGGCACCCGCGCTTGTTACCCCTCCCACCTTAAGGGGGTGGGGTCCGAATCAGAACGGGTGGGGTGGAAATGGGTGTGGCTTGAAACAGGGGTGTGGCTTGCCCGCACCTCTGCGGTAGGCTGGGAGGAAGAGGAAGAAGAGGGGGCGGAACAGACTCGTCCAATAAAGGAGGAAGAGAAGAAAGACAGGAACTCTTGAAGAAATAACTCTGCAGCTTTAGAGGCAGCTTCTTCGCAAAACAGAGACTTGTTCACTCAAGCCTGACGCAAGCATTTGTTCAGATGTATAAAGATATATCATTTTTTTATCCCCCGCATAAAGCGCCAACCGACTATTTAATAAAGAAGAACAACACTGTATACAGTACACAAGGCAAAGACACAGGGAAACATCAAATTCTCATCTGAGGAAATGAAGTGAATTGGAAAAAGGTTTTATGACAACACACAGACACACAATATTAGCTAAGTAAGGTTATTGTCGTCGGGGAGAGAATGAGAGAAACGACATGCCAAGAATCTGATTGATCCCCAAACCAGGTATGAGCCTATAACATCAGGCCCTATATCCTGTTCTCTGTTTGTTCCAGTCTTATTGTTCTTCAGTCTATTAGTTCCAGGGTTTGATTTCTTCAAAAAAACACACAGGAGCACACATACAACTGTGAATTTGCGTTCCTTTTGTAGCTATGTTCTTTCAATCAGTTCAAAGACGAGGATTTTTGTTGTTCATTTGTTTTTTGGTTGCCTGTTGTTGCCAACAGCAACAAGTCCCAGTATTAACCTGTTCCACTCACTTCTTTGCTTTTGTTAACTCACCACGTTTTATTTTCTGTTTGGGTTGTTCTTTACATTCTTCTTTTCTTCTTCATAGCTGAAGTCTGGAGACGTTAAGTCTTCAGATTTAGACACGATGCTGTCCTGTGTTTTTCAACGAGTCTGGCTGGGTTGGTTCCTCGATGCTGGTTCTTACGTGGGAGGAGGGGAGGTTGGGGTTCTCTTCTCGGAGCGCTTCGTGTGGAATAGCGTCCTCCCTCCCTCCCAGTACTGTTTTCCCAGTGGGTAAACTGTATTTATGCTGCTAGATAAAACTGAAATAAAGATGGAACTTTTACTCGCTGTGACGTTTTAGTCCCAGACTAAATTCCAAAATGGACTCTTCTAATGTTTTAAACAGACGACACACAAAAGAGAGAGAGAGAGGGAAACATGACAATAACAACCGTGGTTTTGTTTCTGCCACTGAAACTTTGAGCCAAACATGCCTCAGCGAGGCTGAGAGGAGAGAGTGTTGGACAAAGACAGGTCTGCCTGCGTAGAGTGTAGTGTGTGTGTGTGTGTGTGTGCGTGTATGTTTTTGGGCAAATTGCTAACACATTCCTTGGGACAAAGCGCTTTCAGCCTGTTTTGTGGGGAACTGTCTAGATGCTGTGTGGACTGGCAAAGAGAAAAAAGAAAATAGCAGATTTTTTTGTTGTTGTTTTTAAATGAGTGAATGAAAGCAAGAACTGTCTATCCATATGTGATTTGTTTCCATTCAAATGTTTGAAGCAACATTGTTGAATGGGCGCAAACTGACAACTACAGTAGAAGACAGGACAGTCTCAGTGTTATAAATATGACATATTACACATTACAGTCGAACTGTTAAGCGCTAGCTAGCTCGCGTAGCAGTTAGCAGTCTAATGGTTTGTGAATGGAAAAAGTACCTACAGGCAACCTGGCTTCAAGTGAACAGAACAGAACATTGTAGCCAAAACGATTAGTCAAACTCAATCTCCCAAGAAAGGAGTCACACACAACTCAAGCAGAACTGTGAAAGTGGTTTAACACTGTATATTAAAAAAAAAAAACAATCTTGTTCTTTCTCCTCTCTCGTTTTATTTTTAATCTGTTTTAATTTATGATCTGGTTTGAGAAATCAGATGCCGCAGGTGTTTTTATTTTTTCAGTTCATTCATGTAACTGCCTGGCTAAAAGAAAACGGACAGAGAAAAAAAACCTGAAAGGGATTGTGTATTTGTTTGATTCAACTTAGAATTTTTATTTTCTTATAACTTAAGTGCAATAAAATGTG
--
>Locus_3967_Transcript_9/13_Confidence_0.000_Length_3912
GCTTCAGGTAGCTGAGCCTTTCTTTCTGGCCTGTGAGCGCCTATTCAGTAAAGGTTTACCTGCAATCACCTTCTTGCTCCTAATATATAGTGCAAAATGTTAGCTCTCTTTGTGCTTTTGCTCTGCATAACATCTTCATTTTCTGCTTCTACTAGAGGTGCTGGCGCTGCTGGACCCAGGCTGAACAATGACCAGTTGTACAAATTCAGCTACACCACGGAGGTGCTGGTGGACAGGGCCAAGGGGTCAAAAGATGGCAGTGCTGGCTATAGGATCTCCAGTGACGTGGATGTCAACTTAGTGTGGAGAGACCCCAACAGCAAGGACGACCAGCTCATCCAACTGGTGATCTCAAACGTGAAGATAAAAAGTGTGGCCCAACGCTCAGCCAAGAAGAACATATTCCAGGGCGCCACAACGCAAAGCCTTCTCGGAGAGAATAAGCTGGCAGCACTGGAAAGGCCGTTCATGGTGCACCTGAAAAACGGAAAGGTGAGCAGCTTTTACTGCTATAAGGCGGAGCCTGCTTCCATTAAGAACTTGAAAAGGGGTGTGGCTAGCTTGCTGCAGGTGCAATCCAGATCTGGGAAGGTCATAGAGAATGATGTGTCAGGGAGGTGTACGGTAGAGTACAAGGCTACCCAAGGCCAGGTGACAAGGACCAAGGCTTTGGAGACCTGCAAGACCGCAGAGACCGGCTTCACCACCTACATTCAGGTCCTGGGCGTGAGTGGGGAGTCCAGCTCTGTCACTGTTTTCACCCTGGAGGATGGCTTCATTAAGTCAGCCACAGCCAAGGAGACTCACATCTTAGCAGTCAACGCACGCCGCACCACCGCCGCTAAAATAGTGTCCAGGCAAAACTTGACGCTGGTAACAATTGAGACTGGGCCATTTGAGGCTGCGGGGAAGAATGTCGCCAGTGTTGTCAAATCACTTGATGAGAAATTGTATGCTGTTGGTGTGACAGCTGAGAAGGTCAAATCCCAATGCAAGGGCTGTCAATCGCTGTTTGAGCACTGGCAAGAGGTCAAGAAGCAGTTTGAACCAGATAGCTTGTCAAAAGCCATCGCTCCCCGACGCTTCCTGGCTCTCATCCAGAGCATAAGGAAAGCCTCCAAGGACGAGATCCTCCAAGTGCTGAAGCGCTCCAGCAAGACTGCCTTACCTCAGGTGGTGGACGCCGTGACCTCGTCCCAGACGCCCGCCTCCCTGGACGCCATGCTGCAGTTCCTCAACTTTGCCGACCCCAAAGGCCTGGTTCTGCAGGAAAGGTTCCTGTACGCCTGCGGCTTCGCCTCGCACCCCAACGAAAGAATGCTCCAGGCTTTGGTGGACATTTCAAAGGGCAAGATTGTCAGTAATGACATCAAAGAGTCGGTGGTGATCATCATGGGTGCCCTTGTGCACAAGCTCTGTCAGAAAGGGGGTTGTGAGCTACCAACTGTGGTTGAGGTGAAGAAGATGATTCTGGAAGGTCCCGACAGTACGCAGGTGGAGTCAGACGTTCAGATGTACCTGCTAGCGCTGAAGAACTCCCTGCTGCCTGAGGCCATTCCCCTGTTTTCCAAATATGCTGAGTCGGAGGTCGGAGCCTACTGCACCATCTCCCTCACAGCCCTGCAGAGATACGACGTCGCCCTCATCACAGATGAGGTGAAGCAGACGGTGAACCGAGTGTACCACCAGAACCGCCGGGTCTATGAGAAGAATGTGAGGGCAGCAGCTGCGGATGTGGTCTTCAGCAGCAACCCCTCTTACATGGAGGTGAAGAACATGCTCCTGTCCATCGGAAACCTGCCCAGAGAGTTGAACAAGTACATGCTTTCCAAGGTCAATGACATCCTCCACTTTGAAATGCCTGCCAGCAAAATTCTACGGCAAGCCATGAAGGACATGATCTCCCACAACTATGACCGCTTCTCCAAGGTTGGGTCATCCTCTGCTTTCTCTGGCTTCATGGCACGTACCGCTGATGCCACTACCACCTACAGTCTGGACATTCTGTACTCTGGCTCTGGGGTACTCAGGAGGAGCAACATGAACATCTACGCAGCCAGTAACGGCGCCATGCTACATGGCCTCCAGGTGGCGATTGAGGCGCAAGGCATGGAGTCCCTGATTGCGGCCAAGCCGGACGAAGGCGAGGAGGACCTGGAGTCCTTCGCTGGGATGTCGGCTCTGCTTTTCGACGTCCAGCTGCGGCCTGTGACCTTCTTCAAGGGTTACAGTGACCTCATGTCCAAGATGTTCTCCATGTCCGGCGAGCCCATGAACGTGGTAAAGGGCCTGATCCTGCTCACTGACCACTCCCAGGTCATCCAGCTTCAGTCTGGGCTGAAGGCCAATGCCGAGTTCCAGGGTGGCTTGGCCATCGACATCTCAGGAGGCATGGAGGTCAGCCTGTGGTACAGGGAGTCAAAGACCAGCGTCAACAACAAGGGAGCCATGGTGGTGACCGGGAATGTGACCGTGGACATGGACTTTGTGCGCACTGGGATGGAAGTGAGCTTTGAGACAGAGGCGTCTCTAGACTTTATCACCACGGTCCAGTTCTCGGAGTACCCCTTCCTGGTGTGCATGCAGATGGACAAGACCACCTTCCCCTTCAGTGAGTCCCTAACAAAATACGAGAGCCTGCCATCAGGGAAGAGCTACGTGTCGCGCAGGGGCCACAAGCAGCTGTTGCCTGGCTCGGAGTTCCCTCTCCACCAGGAGAACTCCAACATGTGCAAGAGGGTGTTTGACTCAGACTGGTAGTCTTCTGCGTGTTTATCCATCGGTAAGAAGATGGAAGATATTTTGCAGAGTGTAGAGAGTTATGGCCCAACAATCCTATTTTGTTATTACGTCATAGTGTAAACAGTGTGTTGTATGAGGTGGATAAATGGATGCTAGCTAGCTAAGATATGAACTTTTGTAAAATGGCAAAAGTGAACTGTCTTGTGCCTTTTTTTTGTTGATCTGATTGGAAATTGCATGCATGTATTTAATCGCTTACATCAGAGTTCTGTTTACTGCAAAATCGCTAACTAGCGGCTAACTTGCTAGCTGTTTACTACTATTTATCTCCCTTTCGATCTCCACAATGCATTATTTACAGTGTGACAATAGTGTAATAGGGTTATTCTTCCAATGAGTCCTACTTGACATTCTAGCTGAAGAGTTATTTATTATTATTATTATTTTTTAAATGTTAAAGCTTTCCAGGAACACCTACTGTATCACACCACATGCATGTTTACATTCTTAATTCAACGTTTTATTTCAAATCAGGAATTTCTGTGGTGCCTTTTTATGAATTTGTTTGCATATCTATTTATATGGGTATATGAGTGTCATATACTCAATATAGCTAAGTGATACAACACAATATTCACCTATGTAAATATGGTACATATCATTGGGTGAGCTGATGCTATGGTTGAATTTACTGGCATTTACATAAATGCTCACATTACACAGTTTCTAGTTTGTGGATGTGGTTTCCATGGCTACAGAGATTGAATTACACTAAAGTCATTGCGTAACAATGTAATCATTACTTGATTCACTCTGTAACAAGCTTGAAGGAGCTGTTACATGAGACCAGATAACGCAGGGTTAATTTATTGAATTCATTTCTATGATTTTAACTTCTGGATGTTAAACATGTATATCAATAGGAAAGTGTCTGATTAATTTATTTACACATTTGTAATTTATTTACACATTTGTAATTGATCCTATTTAGATAATTGTGTCCCATATGAAATGTGACTTGATATTATAATTATTACATTAAGCCTTTGATATATTTTTTTGTACCATAGTTTGAGATCAGTTTGTTAGGGTTTGTACTTGACCAACAACAAAGAGTGTACTGGAACCACTATGCTCCATTGCAGTGCTTTTCTGGCATTACACTAGTGT
--
>Locus_3385_Transcript_17/17_Confidence_0.000_Length_3885
CCGGACGACGCTGGGCCAAATGTGCACCGCCCTACAATGCCACAAATACACCCAAAATGGTTGTTTTTCAAACGAAAACAATGAAATATATTAAAGATATTTCACCTCAGTTTGCATACACTTATCAGTGATGTAAATTCACCCTCTCTTCAATGTCTTTTAGAAGAAATTTCTTTTTTTTATTAAAAAGAAATAAGAACAGAATGTTTGGTGTAGATTTGTGTACATTTTGATATCAACTAACATTGTGCAAAACAATCATACATAATTCCTATGAACTAGACGTACTATGAAATAGGGACGTCTATCACTTTTGTAAAAGCACCACAAATTTCATGAGGAAATCATTTAACTGGGGTTTACCAGTAACAGTAACTGAAAATCAAAAAAGGCACAACCATAGAATTAGGAATTAGAATAATTTAAGAAGATCTCTATGGGCACAATCCTGTTTAAATAAAGTGATTTATGATCATTTGTATTGATCACAATAGTGATCAACAATAAGTATTATGACATCAAGATCACTTTTTAATCAGTCATTTTTTGCTTTAAATACATTGTATGCAACTGATTGTAATGTATTCCAACAATATGATTATAAAGATGTATATAGATCGATCGATGGAAATTACACATTTAAGAAAATGTCTATGACTTGACGGGTTTGAGTGACAGCATTCTAATTTTAAAATGACAGAAAACTGTCAGAGGTTGGACCATCCATCTCGATCCTCACTTCACAGAAAGTAAAGAACCAGCAGCCAAAACATACATAAAATCGCGAATTTAAAAAAAATTACATTAACACTGTCGGCTGATCAATGGCTATATAAGTACTTCCAGGCGATAAACTAACAGTCACTTAGTAATGCTAGGTTGTGCCCTGCATCAACGAAACATGAAAATCAGCTTCCTTATACTATGTAACTGTGTTCTTAAAAGAGTTTGGTATACAAATTAAATTTTGATGCGTCTCAAAGCAGGCTTATTCTGGAGAGTGATAGTTCCAACAAGAGGCTATAATACATTCATGTTTCTCATATGCATAGAGAAAATGGCATGATCTGGGGCAGTAGTAACTAAACGTAAATCTAAAAGACATTAAAGGATAAACGGAGAAGCTAGCTGTATAACAAAAATAAAAACACTTCTGGATGGACATTGGGTGGAGATGCTGAATTTTCAAACATTTCTATTTCCTGGTTCTACCCCAATTGAAAACCAAATAAAAATCAGGTAAAAAAAGAAAGAAAAGAAGATGGATAGAAAAATACAAAATCTTCAGTCCCTTGTCCATAAGGTCGTGTTCCTCCTATGGCATGTTCTGCAGGTAGGTAAGTATGCTGGAGGGAGGAACATCAGATCAGTGCTGCTCCTGATTGGCTCAGAGTCCAAAAGGAACAAAGTCTCTCTTTTTGTTGTGAGTGAAGAAAATATCCCAGGTCAACTCAGCCTGCTGGGAGCAGCCTCCCCGCTCCAGGTCACATGTGTATCCCACGGGGCAGCAGTGCCTGGTGTCCGCGCAGCATATGGCCTTTGGTGCAGGGCAGCAGGACCATTCCGTGGGTGAAGTCTTGCAGCAGGTTTCCAGTTTGGGACAGCTGTACTCTCCAGTGCTGTCACAAGTCACATCTATACTCATCTCTGCTGCCCTCTGCTGGGACTCTGCTACCTTTGTCAGGGGCACCGTACGGAGGAGTATAGCCTCTACCAGTTTCTCACAGGTCCCAGTCTGCATGTTGCAGCTGTAGCCTTGGGGGCAGCAGTGCTCATGGTCTGTACAGCAAACAGCCTTGACCAGGGGACAGCAGCCCCATTCGCCTGTGGGCAGCTTGCAGCAGGTGGCCCCCGAGGCACAGCTGCTCTTGTCGTCACACTTTACGTCTTTCAACATGGCTCCCTCAGTCAGGGCCTTCACTTTGCGGTACCAGGGAATGGTCAGGGGGCCCTTAGTGCAGGAGGTCTTGTGGCCATCACAGCTGTAGCCGCTGGGGCAGCAGTGGTCTCCGTTGGCACAGCACACCGCCTTTGGCAGGGGGCAGCATCCCCACTTGCCAGCCTTGTTCATGAAGCAGCAGGTGGTATATTTGGGACAGCTGGTGTGGGGGTCACACATGTTCTTGGCTAGGGGGAAGGAGGGGGCAATGGCCTGAGGAAGCACTCTGTGCAGGAGCAGGGCTGGCACCCTGGGGATCCAGGGCAAGCTGAGGGTCCCGGCTTTGTCACAGGTCTGCTCGGCCATGTTACACGTGTAGCCTTTAGGGCAGCAGTGCTCATGGTCGTCGCAGCACACCGCATGAGGTAGAGGACAGCATGCCCACTGTCCTGAGTTCTGTCTGCAGCAGGTGGTGCCCCCGGGGCACATGGTCTGTTCGTCACACTTCTCAGTGGCCAGTTGTGCCTGCGTGGTGAGTGCTGCCACCTTGGTGACCCACGGCATGTTGAAGCCTGAGGGGTCATCGCAAGTACTGGCCTCCAGGTTACACACAGTGCCGTGGGGGCAGCAGTGGAGGTGGTCATCGCAACACACTGCATTGGGCAGGGGGCAGCATGCCCAGTTTCCTGTGGTGGTCTTGCAGCACGTGGATTTGCCCGGGCACGACGTGGATTTGTCACATATGCTGTTGGGCAGCGGCTCCTCCTGCGACACATAGCTAAAGGCGGGCTCCTTGTCCAGCATGGGTACCAGGGCAGAGCCCGAAGTGGGGTCATCACACGTACTCTCTGCCAGGTTACAGATGGTCCCGTGGGGGCAGCAGTGGAGGTGGTCATCACAACACACAGCCTTGGGTAAGGGGCAGCAGGCCCAATCTCCATTTAGTAATTTACAGCACGTGGTTCCATCAGCGCAGGCCACAGAGTCGTTGCAGGGCACAGCATTGACATCGTTGGGGATTGCAGGGATCTTCTTGGCCAATGGAGTCTGTGTATTGGGGGAAGTGCACATCTCATGCTCCAGGTCACAGGTTGTGTTGCCAGGGCAACAGTGGAGTTTGTCAAAACAGCACACAGCCTCAGGGGAGGGGCAGCAGCCGAAGTCTCCACTGGCCAGCAGGCAGCATGTGGTTCCGTCTGGGCACAAGCTCTTACCACCTGGGCAGGTCACTGCTCGTCCAACCACAGCTACTGACTGACTCTTTCTTGCAGGTACTTTCTCCCTCATTGGGAACGTGTCCAGGGTGGGCGACACACACTTGGAGTGGGCTAGGTCACATTTGGTGCTCTCTGGACAGCAGTGCATCTTGTCCTCACAGCACACTGCCTTGGCCAGCGGACAGCAGCCCCAGGAGCCTTCTGGGAGTTGACAGCAGGTGGTGTCGTCCGGACACTCCGACTCGCCGTCGGGACAAATTACTGCCCTCACTCCCTCCACCATCAGAGGGCTGATGATGTGTTGTGCGGGGACTCTTCTGACCCACGGCAGAGAGACTGTTTTATTGAGGCACTTGGAGTGGACTAAGTCACACACTGTCCCCTCATAGCAGCAATGCAGGTGGTCGGAACAACACTCAGCATTTGGTAATGGACAGCAGCCATATCCACCACTGGGGGTCTTGCAGCAGGTGTTGCCATCGTCACACATCCCACCATCGGGACAAATCAGGGCTGAGGTCAGGCCTAGGAGGGCCAAACACACCACCCCTATCATTGTGTTCAGAGAATCTGAGAAGAGTAAGAGGGTAGATGAGGGAATATCGTCAGATGTGTTATTCAAGTTGGGAACTGCAATGCATAGTCTTCATATAGTCTTCGTTAGTGTGCGACGTAAAAGCTCAAACTAGTTAAATTATCTTTCATTCGAAGCGACGCTGGAGTATTTTGCAATCTGGAGTGATTTCACATGTTTTTTCTCCCAGCAACGGTTATCACATGATATTCGCA
--
>Locus_229_Transcript_8/10_Confidence_1.000_Length_3884
TGTAATAAAGTGCAGAATTAAAGCAAGTTCCCTGGTATGGTTCCTTTGAATGGTTCTGTATTTAGCTAAATCTATTCCTTAACATATTAAGTTAAGCCCTTTTTTTTAAACCAGATGAATAAAGCTAATGTGCAAGGTTACTTCACAAAGCTCAGACAGACACACTGTACAAGGCCTTCCTACTTTCCAATTATAATGCAATTGGATGAATAAGGTTATACGTTTGGGTTCGTCAGAGCTCTAAAGCGTTTATGCAATAATTTAATGATATGCCATTCAAAACGCAGATGACGAGGGGTTTCCTTTGAATTCTAACTACATGCACAGACATATTAGTTTCCAACTAACCATGTTGCTTTAGTGCTCAGATCACCATAGAAGAATCAGGTTCAAAGGTCAATGATATCAAGCATGAGGGTTGCATACACTCCTACTCAACTTCAGCACTTAATAACCTTTAACAGTTCGCACATGAAATCACCCAACCCCACCACTAACAGCATTCAGTAATTGTCACATCACATCCCTCTGCTTAGTGTAACAAATTAGGGAAAGATGAAGGAACAGGGGAGTTACCACAACAAAATGCAAGACACCGCACAGAACAGTCGCATATCATAGCCTGTGCATAGAAGGAATAAAGCACTTATGGTATTTGCAAACATGACCACTTCATGAAGCATCTGTATGGTTTTGATCGAGAAATTAGTCCATTACTCAACTCCACAGACCCAAAACCCTGAAAACATTACCACTGAATGAGAGCATAATGAACGTACAATGAAACGTAGAGGGTCGATATATTGGCAACATTGGCTGCATTTACACAGGCAGCCCAATTCTGACATTTTTGTCCACTAATTGGTCTTTTGATCAATCGCATCAGATCTTTTTCAGAGCTGATCTGATTGATCAAAAGACCAATTAATTAAAGAAAAAGGTTTGAATTGGAACCATGGTGATGTAAAAATGACTCAACATATTCCTGCATCTTTGCAAATAGAGAAACACACAAAGAGAAATCTCTTAATGATATCTTAATAAATAGCATGGAATATGTAGAAATTAGAAAGCAAAACACTAGCTCGGTTCAAAATATTGTGCATGCCCATATTACAAAAATCCCCATTGATTTTCCACAGAGCTTTAACTCTGGCTTTGTAGGGGGGGAAAGCAAAGTTGTTCACGTGACATTCATCCTCGACTTCAATATGATCAAAAGAGCAGGATCACACTCCACTCACACCTCTTTAATAGTCATTATCTGTGGAGAAGCACAAAGGCCTCCAGCTTCTCTGGGATGTTGCCTCTGTAGGAAAGGCTGTGTTTGACGATGGCCCGCGCAGACAGACACTGCAGGGTGGTGTGATTGATGGGTTGGATCAGGTTCTTGGCCATCTCCTTCTCGTCCAGCAGGTCACAGGCCATCTGCTTCAGGGAGTTGGTGCTGTCAAAGTGCGTGCCGCAGGCAATCAGCAGATTCATGATGTCCGGGTGGTTGTTGGAGGCGGCCACATGCAGGGGGCTGTTGTTGTCCTCGTCGCGGAAGTTGACGTCCGCCCCACACTCCAGTAGGATAGAGGTGACATAGAAAGAGGGGAACTTACAGACAGGATAGCGGCCCACGCAGGTGGTGTTCCTGTCCACAGCCAGGTGGAGCGGGCTGTAGCCATTCTTCCCACAGGGCTGCAGCTTGAGGAACCTGTAGATGGTCTCCTTCTTCAAGTGGTCCTGCTCCACGGTGCAGGGGACCTTCTCCAGCAGGCAGATGAGATGCAGGATGATGGAGAGGGCCTTGCTGAGCTGAGCCGGGTCAGGCAGGTTCTGTTTCACCGCCCGCTCAATCTCCAGCACGCTCTTACTGAGGATGCCCATGAGGTCATCGAAGGAGACTGAGGTGCCCAGCAGGCCTTTGGCGCGGTCCTGGAGCATGAAGGAGAAGAGCTCAGCGAAGGACAGCAGGCTGCTGGCTGTCATGGGGCTGAGGGGGTCCAAGTTGCTCTGCTGCATGTCAAGGGCATACTTCCAAAGGTTGATGCAGCGCTCAAAATTCCCAGAGTCAGCGTATACAGCTCCCCGGTAGCGGATGTAGTAAGAGGTGTCGGGGTGGGAGGGGCCCAGGATGCGCTCTCTAATGAGCAGGGCCTGCATCCTCATCTCATCAGGGTCTGAGATCAGGCTGTCTAGCTCCTCCCCATTACTTACTTCCCTGGCATAGTCATAGGCCATGATCAACTGCTTTGGCTCAGCTTTGTTAAGAACATTTTTGCTGTCACTGTATCTCAGGTCCATGGCCCTCTTCCAGTACTTTAATGCCCCAAGAAGATCACGCTTTTTATCCACAAAAGTGGCACCAAGTAGTTCCAAGGCGTTTATTCTCTCCAATTGGCGTGTTTGCTGGTGTTGAGTCAAATAGTTAACAATGTTAGTGTGGCCCGTCACACTAGCGGACAGTAGTGGGGTCATTCCATAACCATCCCTCTCCATGGTGGCACCATATTTTAGCAGCATCTTCATTATCTCCAAGCTGCCGGATTCAGCACAGTCATGTAATGCCGTGTTACCTTTAACACTTTTCCTGTTAACGTCAGCACCTTTCTCCAAGAGGTACTGGGCAATTTCCTTGTGTCCTTTGTAACACGAAATCATGAGGCATGTATGACCGTGTCTGTTTGCCACCTCCAGGTCTGCCTTGTGCTCCACCAGGTATTTCACAATGTCCAGATGTCCATCGAAGCAGGCTGCTCTCAGGGGGGTGGAATTTGTGAGTGTTGTATTGTTCACAGAAGCACCGTGGCCAAGTAAAGACTGCACGACTTTCAGGTGTCCTGCTGCTGAGGCAGCCCATAAAGGGGGGGCACCCTCAATAGTCTCACCATCAAAATTCACTGACCCCCCAATCTCAACGGGTGCGGAGCAACACTCCATTAGATACTCCACCAAATCCAGGTGTCCGTATCTGGCAGCCATAAGCAAAGGGGTCGCCCCGTTGGTTTTCTCTGCCATTAATTTGATAACCTCGTGGCCAATTTTGTTCTCCAAAAGTTTCTGAAGCAACCGTAGCTTGCCATCTCTGGCTGCATTGAAAACAGCCGTTTGTAAATCCATTGGTTCAGCTTCCTTCACCGGATACACAGTTGATTTAAAAGACAGGAACGTCGACGAGTGTCAGGTGCTCGTGGCAGGTGCTGAGCAGAAGCCTTTGTTTGTGGCGCTAGCTAGTTTTGAATATGTTGTAATATGTTTTGTTAGCTAGCTAAATGAGCGAAATGGGTAGAAATCAGGTAGCTAGTTGATAAACGTATTTGTTAACATTGGCTTGTTCGGTTTTCCCCTCTTCAATTGAAAGTTAACACGGGCTTGTTAGCGACGGACAGATCACTTCCTCAATTGGCTGGCTAACTGTTGTATTGTACTGCTCACCAACAACAATATTGATACCAGCTGCAATCTAGCTAGTTACTCTTCCGAGTGTCCAACGTTACGCCGTCCGACGTCCTTTTCTATTCCATCAAGCGGTTTTTTATGAATAGACTTAATTATGTATGTCATTTTCAGACAGAACCATGTGTAAGTAGACATAGGTAGAGGTTGTAGCTATCCAGTTAAAATACTAATAATTACGGCGAGGCCCAGAGAACGCCGACATCCACCCCCACTTATTTCCTGTATGTGAAGCTAAGCTAGTCAACGTTGTCCAGCAGCCGAACTCGGTTGAAATGCCTTTTCTTTTTCTTCGATGTTGACCAGATGGTAGAGTCATAAATCTTGCCCGAACGTTAAATGTTTTTCATTTGAAATAACACAAGAAAATCTACTATGGTCATGTTTCTACGGTGTTCTTGAGGGGGCAGATTTAGATCGGAAGAGCACACGTCTGAACT
--
>Locus_7101_Transcript_2/22_Confidence_0.000_Length_3880
GTAGTGGTGAGTGCATCAGCTGAGATGCCAGGCAGGACAATGGATAGACGCTGAAGGCAACCAGCGATTGCATGGGGAAAGAGGGGTCAGGTTGGTCTGCTTGCAGGTCAGTTGGAGATCCCAGAAAAGGAAGCGCGTTTTGTTTCTCCATAAGGCCACAGTGTTGTACAGACTGGAGAGGCCAGGGCAGATGAGCGGGCCTTCACGCGACTCCTGGGATTCCGGTTCTGCACATTCTCCCAGTCAGGTGGTCGGAGAAAGGAATCACCCCCACCCTGTCCATTTCCTTGACTGTGGTAAGTGGCAACAAAGCGGAGATCTACATTTGTCTCCACAGACGAGGTCGTCATTCACAACCATGAATCCAGACGCCATTCTTAGCTCCCCCAGGTCTGTATGTCCCCGGCTGTCATGATGAGACCAAACGACGAGACACAGCCTGCCGGCACATGAAATGGGGACTGGCTACTGCACTACATACAACATAGAAACCCCACACCCAGTCTTCAAAGCCCAATTCCGTTGATATCACTATACAAGTGTATACATGTAATTACAGCTGACAGTGAGGTTAGTTCTCCATTGACACTGTTTCCTATTGAGTTGAGATATACATCCACAGCATGATGAGAATCCACAGGCAAAGTTGTGGAGTGAAATGTCAGGTAGAACGAAAAATCAGATCGACCTTTAGTTACAATATAGATCTATTTTTAAAATGTACAAGTACTTTATTTTCCTTCTTTAAGTTCTTTTGGTGTGTGGGGGAGGAGAGGAGGGGAGTTGGCTTATTCTGAAGCAGTACTTCATATTTTTTCTGCATACAACCATTTTTATTTCTTTGTGAAATCTAGGGTAAAAATGCCCCCAAAAAAACAAATTATTCCCAAATCCAGTGGTTGTGTTCTTCCATTGAAGTGTTATGGGGTGTTTCTGGAGGGCTGGTTGGATCAGACTCCAGAGATTAGGTCAGAAGAAGGGATCTAGGAGGGGTGTGGTAAAACTGAGAAGGGGTTGACGGGTGGGGGGCAGCAGGGTTCAAAAGCTGTCCACCCAGGTACCCATCACTCGCTCTGCCAGTGTGCGGTTAACTGATACCAGCTCTTCTCCAACCATGTTCCACATCTGGACCAATGGGAGACCAGTGTTGTTGTCGTAGTTTGTGACCTGTGCAAGCAGTGCTACCCCTCTCGTCATCTCCTCCAGTGCAGAGGTGGCCTCTGTTGAAAAGCTCTTCTCTCCTAGAAGGGGGGCAATGTTGTCCAGTAATACTTCTGCACCTTGGAACGGTAATGTTACGAAGTCCGACCTTATTTGTCGTAGTGTGTCAATCTTCACTCTGTCATAGCCGCCATAGTCCACATATCGGATCTCAACCTCGTTGGTGTCTTTGTAGAAGGAGATGACCTGGGCTCTCCACCAGGCTCCCTCTACCGCTGGCGCCGCACAGATCACCCCCACCTCAGCAGGCGAGGGCAGGGTGGGTGTCTCTGGCTGGGAGTAACACAGGAACATCTGCTGGTCCAGGCTGCGCAGGGCGTGGTACGTAGGGTGTGTGTGCTGCTGGACGAAGAGGTGACCCGCCGATACAATGTTCACTACGATCACCTCTACGGTCACACCGCTGGGGAGAAGAAGCCAGGTGGTCATGGGCAGTGAGGGCAGCGTGAGCGGCAGAGGTGGGGGGGCATAGAGGTTGGTCAGGTTCAAATCCTTAAACTTCTTCCCGATCAGGGACAAGGCTTTGTCCACCTGCTGCTGGGAACCCTCTATGTGGCAGATCTGGAACTCTTGAGTGTAAGGGAGGGTGGAGATGTAGATCTTCGCACCAGAGCTTTGCTTCAGGAAGCTCACGTATCGCCCCTGTTTCCCAATTAACCGACCCACCAGATGCTTTGGCACCTCAATCTCCCAAATGATGAGTTCAGAGCCCAGAGCCATGGCAGGGCTGCCACTGTCCCTAGCTCCCATGGTGCAGCCGCTGTCGACCGAGTCCATGCTGTTCACATCCGAGCCTCCAGACTGATCGGTCTCAGTCTCACTCGTCCCATGAGAACCGTTCCTCAGGCCCATGCCGTTGAACCTCTTCACTTGGCCAACAGCACCCAGCACATGGCCTGGTAGGGCTGCCATGACCTCTGCCTCGGTCACTACCTCTTCTGGGGCTTGGGGCAGACTACCCTCCACCTCAGACATCCCTGACACCTGGATCAGATCCTCCTGGTTCTCCCTGCTCTGCTGGTCCTCACTGCTGACCCCATCCTCAGAGTGGCACGTACTACAGGCTGAGTCCTCTGCCACCATCCCCCCCCCACCTCCCTTCAGTTTGTCCAGGTTGCTAGGCACGCCCCTCACTTCTTGCCTCCCCTCCTGCGGGGATGCTGTTGCCCAGGAGTTACTCAGTGCGTTCGCTGTCCCCATGTGCTCCCATGCCGGGGTAGGCGGGCAACCATTGGGGATCCCTTCTTTCTGCTGCTCTCTCCACTCTGTCTCAGAGTGGCTTATTGGGGAGGGCCCTTCCTCCATGTTCCTTGTGAGTGGCTCTTGCTCAGAGCATGGCCTCCCATTGGCCAGTGGGGTGCTTCTGAAGCTGTGCTCGGTGGCGGATTGGCCGAGCCAGGTCTCTGGACAGGGAGGTAACACTGAGGACCTCCTGGGTGGCTGCAGAGATGACCTCAGTGATCAGACCTGCTGCCAGGTACTCCAGCTCCTCAGTGCTGCCAGGTGCCCCGTTCTCTTGCTGGGGGCCTTGGGCTGGGGAGGCCAGAGTACTGGTGATGATGGCATGGTAGGAGCCCTGCGATGATATGGGGGTCTCTGGGAAGAGGGGTTCATGTATGACTACTTTCAGGGCCCGGGCCGGCATCTCAGCTGAGATGACAGGCGAGGAGGGCAGCTCATCTTTGGTACTGCTGGAGGAGACCGGGAGCGAATCTTTAGCCACTAGCTCCACCAGCAGGTTCTGTGTGAAGGCCACTGCTGCCTCATGGGCTGCTGCCACCTCTCCCTCTGGATCGGGCCTCTCTGCATTCGTCAGGTCTGCTGCTATGGAGGAACTAGTCGTGGCGTGGGCCGTCTGGGAGAGTACAAGTGCTTCTGATGCTGTGGAGATGGCCTCCTTCACTGGAGCAGGGACCTGCTCGGTAACCGTTGATTTCACCGGCACTGTAACCAAGGCAATGGTGGCTGGCGGGCTCTGCACAGTGGCCCAGTGTTCTCCCGGGGGGCCCGAGCTCCCCTCCCCTGTCTGTGTTGGTAAAGGCGAGGCTGCGGGAGAACTGCTCCTGGGTGTCTGTCGGCAGCTATCTACACCAGGGTCTGTGACTGCGCTGGCTCTGTCTGGGTGGTGGGAGGCCCTCTCTGTAGGTGAACAGGAGGTACTCTGTACCTCTACTGCCTCGGCCTTAATGGCCGGGATGTGAATCTGTGCTACGACGTCCTGTTCTGTTGACTGTTGCTCGTTGGCCTTGGATGGTCTCACTCTGCTGCTGGTTGTTGGGGTAATGGCTGTCCTGCAGGGGGACACTGTCCCTTTCTCTACCAGGCCGTTGCTGCCCTCACTGAGAGCCGGGGACATCAGCAGGCCCATGGCCGCTGCCCCCTCTTCGCTGTCGCGGTTGGTGATTTGCTCTTTCTTGCGTGAGATGTACCACCACCAGCCTATAAGCGCCAGCACTCCAGGCAGCGTGTACGGGACAATAGACCGGAACCTCAGTGGCATCTCCTCAGGACCCTAGCAACTACACAGTATACAAGCGTCCTCCGCGCCGCCACGGTGAATTAAAGTAGTGATATAAAACGTACGTATTCCGGGCCCGACTAAATCCCAACGTGTGCCCCCCCTACACTGTCTCTTTCTCTATCCTCCCCACGTGTTGAC
--
>Locus_5292_Transcript_18/20_Confidence_0.000_Length_3866
GCGGCACAAGCTTCCAGTGGGCAACATCCTACCCAAAACCCAGAGTGAGCAAGCATGCTACATTCAGACATCACTTAACTGGAGCGTGAGTTCTACCACAGATTAACTGGTGGAGTCACCGGGAGACATAACAGTGTTCATTTTCAATCACACAGAAATAAACTCTCCTTGCTGCCATGGGGGATAGATGGATACAATTCCTCTCATCTCTATCGCTTCTCTTTCTCCTGGAATGGACGCAAATATCATCTTTCAACCTGGACACAGAAAACGTCCTGATAAAGAATGGAGAGCCCGGGAGTCTTTTCGGCTTCTCTCTCGCCATGCACCGACAGTTAGCTCCGGTGGATAAGATCATGTTGCTTGTTGGTGCTCCGAGGGCCAAAGCTCTGGGAGGTCAGATGTCAAAGGTCACAGGAGGACTCTACAACTGTGACACCACTTCCTCCAGCTGTAACCGTGTGGAGTTTGACAACAAGGAGGACCTGAAAACTGAGAGCAAGGAGAACCAGTGGATGGGTGTAACAGTGAACAGCCAGGGACCAGGAGGAAAGATTGTGACGTGTGCCCACCGCTACCAGCTGCGTCAGTTTGTGAACACGCCCCAGGAGTCTCGTGACATCACAGGAAGGTGTTATGTGCTGAGCCAGGACCTGACAATCAAAGATCATGAGGATGGAGGGTTCTGGAGGTTCTGTGAGGGGCGGGCACGCGGGCATGAGAGGTTTGGCTCATGCCAACAGGGTCTGTCTGCCACCTTCACTAGGGACTATGAATACCTAGTGTTTGGAGCTCCTGGAGCGTATGACTGGAAAGGTATGGTGAGAGTAGAGCATAAGAACAACACTCTGTTGGAGATGCGTTCGTATAAAGACGGGCCCTATGAGGTGGGCGATGAGAACCAGTTAAACCCAGACCTGGTCCCTGTGCCCCCTAACAGCTACCTGGGCTTTTCTTTGGACTCAGGGAAGGCCATCACTAAGAAGGGTCAGCTGACAGTGGTTGCAGGCGCTCCGAGAGCCCATCACAGCGGAGAGGTGGTGTTGCTAAAGAAGGAGTCCGATGAGTCCTCCATGCTGTCACCAGAGTACATCCTGGAAGGGGAGGGGTTAGCCTCATCGTTCGGCTACGACCTCACTGTGGTGGATCTCACTGGAGACGGGTGGCAGGATATCGTGGTGGGAGCCCCTCAGTTCTTTGAGAAAGATGGAAAGGTGGGCGGAGCTATTTATGCCTATATTAACAAGGGCGGAGTCTGGAGTAAGCTCACACCCACCAGGATAGACGGACCTCAGGACTCCATGTTCGGACTGGCTGTAGAAAACCTGGGAGATCTCAACCTGGACGGTTATCAGGACATTGCTGTGGGAGCACCATATGATGACAGTGGGTCAGGGAAGGTGTTCATCTACCACGGCTCAGCTCAGGGCATCAACATCAAACCGGCACAGGTGTTGTCAGGGGTGCCATCGAAGACGAGGTTGTTCGGTTATTCTCTAGCTGGTAACATGGACCTGGACAGGAACTCCTACCCTGACCTGGCCGTAGGGTCCCTCTCCGACTCTGTGTTTGTCTACCGAGCTCGGCCAGTCATCAATATCCAGAAGGTTGTCAAGACAATGCCAAAGGAGATTGATCTAACTAAGAAGAACTGTGGCAACAACATTTGCTTGGAGGTAGAGGCCTGTTTCTCCTACACAGCCAACCCCAAATCCTACAACCCCAAACTGACGGTGGCATATTCCTTTGAAGCGGATGCGGAGCGTAGGAAGAAGGGTCTTCCCCCCAGAGTGACTTTCACCACACGTTCCAGCGAGGACCATGACTACGAGTCCACTGGTGTTCTCACCCTCAGTGCACAGGGCAAGATGGAGTGTATCACTGCCAAACTCACTCTACAGGAGAACATTAAGGACAAGCTTAGGGGAATCCCCATTGAGGTTGCTGTGGAGATACAGAACCCCAAAAGGAAGAGAAGAGCGCTCCCAGGGCTCACACCCATCCTCGACTCCAACCAGCCTATCACGGCCATTGCTGAGGTGAGTTTCCTGAAGGAAGGATGTGGCAGTGATAATTTGTGTCAGAGTAATTTACAGCTTCAGCACCGCTTCGGCTACAGAGAACCCAACAAGGACATCTTCCATCTACTACCTATGGAGAATGGGGTGCCAGTGGTCTCCCTTAGCGACCAGAAGGACATCGCCCTAGAGATCACAGTGACCAATAAGAATGGAGATGATGCTCATGAGGCAGCATTGGTTGCCTCCTTCCCCTCCTCTCTCTCCTACTCCGCCTCCTACTCTGCACCCAAGGCAGACAGGCAGGTGTCCTGTGTGGCCAATAAGAATGGCTCTCAGGCAGACTGTGAGCTGGGGAACCCCTTCAAGCGAGACTCAGAGGTAACGTTCTACATAATCCTGAGTACAGCAGGCATCTCTCTGAACACCACAGAGCTGGAGATAGACCTGAAGCTGGAGACGACAAGTGACCAGCAGAAGGTGGGCAGAGTCAAGGCCAAGGCCAAAGTGGTGATCGAGCTGCAGCTGTCCCTCACAGGAGTGGCCAAGCCCTCCCAGGTCTATTTCACTGGAGAGGTCAAAGGTGAGAGCGACATGAAGTCAGAGGGAGACATCGGCAGCCCGATCGAGTATGAGTTCAGGGTGATCAACCTAGGGAAGCCCCTGAAGACCTATGGCACCGCCTCCCTGATCATCAATTGGCCGAAAGAAACTATGGAGGGGAAGTGGATCCTGTACCTGGTGAAGATGGACTCCCAAGGTCTGGAACCGACCACATGCTCTCCAGAGAGAGAGATCAACCCACTCCCTGTCAAAGAGGAGAGTAGGAGTAGCAGGAGGAGGCGAGCTGTAGGGGAGACTGACAAACCTGAGGGAACCATCGCACTGCTGACTGACAAAAGGAAATACACTACTCTGTCGTGTGAGGATGGGGCAAAGTGTGTGGAGATTCACTGCTCCCTACAGGGCCTGGACAGTAATGCAGTCATCCTGCTCAGATCTCGCCTCTGGAACAGCACATTCCTGGAGGAGTACTCCAAGCTGAACTATCTGGACGTGATAGTGAAAGCCTCTCTCAGAGTGGACGGAGCAGCCAAAAACATGGTCCTAAAGAACGCAGAGACACAGGTGAGAGTGACGGTGTTCCCAGAGCGTCGTGTGGCTCAGTACGGAGGACTCCCATGGTGGATCATCCTGGTAGCCATCTTGTTAGGGCTGCTGCTGCTCGGCCTGCTGGTCTTCCTGCTGTGGAAGTGTGGGTTTTTCAGACGCTCCAAGTACGACGACAGCGTTCCCAGTTACAGTGCGGTGCGGATACAAAAGGAGGAGAAAGACCAACTGGGAAGCCTGGAAAAGAAAGCCTGGATCACGAGCTGGAGTGAGAACGAGAGTTACTCTTAACAATGGTGGAACACTGGAGCTCCTGTTACCACAGACATTGATCTGACGATTCCAAGGCCCCCGCGCCACATTGTGGACCACAAAAAAAATGTAGGAAAAAAAAAACTATTTGTAGAAAAGCTTTATTTGTGTACTTTAAGGACAGATGACGACGATACAGTACAGCAGCAGGTTAGATAAGGTGAAGTAACACTTCATCAAATTGTCCCTTTTTGGGGATCAATTAAGTAGTACCTTGTCTGATTGAATTTTATCTTGATAGTGACATCCATGTTGATCACTGGACAGAAATAGTTTTTTTTGTGTTCTTGTACATCAAGAATCCCAGTTGTCTCTCTTTCAGAGCTCTGGACAATGTTTTGTAAATGTACGCCTATGGTATAGGCTGGAGGGTTTTTGTATACAATCTTTAAGATGTTTAATTCTTTAGAGTCTAAGACATTGGGG
--
>Locus_3175_Transcript_19/20_Confidence_0.000_Length_3864
CACACACACAGTTAAGGCTTGCTACTCTACTGAGCACTTCAGGATGGAACGACTTCGAAAACTTTGTATATCTTTGTCTTTGATCCTGCCCTGTTTACAATGGACAACTTGTTTCAATCTGGACATTGACAAGCCCTATGTATTCTCTGGTCCTGAAGGAAGTTATTTTGGATTTTCTGTGGATTTTTTCCAGCCAAATAATAAGCAGTCAAACATTCTTATAGGAGCTCCCAGAGCCAACACCTCCTCAGCTTCCACAGTGGTGGAGCGAGGGGCAGTCTATACCTGCCCCTGGCAGAAGAGTAGTGACTGTACCCAAGTACAGTTTGACAATACTGATGATCGTGAGAATATAGACGGAGTCCAGATGGAGTTCAAGTCCAACCAGTGGTTTGGAGCCACGGTACGGTCTGACGGGGAACACATCCTGGCCTGTGCTCCTCTCTACCAGTGGAGCACGTTCAGCTTATCAGAGCGAGAGCCTGTTGGTACGTGTTTCCTGAAGAAAGGAGGAGAGGTGGTGGAGTATTCTCCCTGTCGATCTGATGGTAACTCTCCAGAGAGGCAAGGATTCTGTCAGGCTGGATTCAGTATTGACTTTGTCAAGAACAACAGGGTGGTTGTTGGAGGCCCTGGTAGTTTCTATTGGCAAGGTCAGCTGATCAGCGACGACATCTCTGAGATCATCGCCCGGTTCAACAACAACTACTACACTCCTTACAGTAACCAGCTGACCACCAAGTCTGCCAGCGCTCAATACGATGACAGTTATTTAGGTTACTCTGTGACCGTCGGAGACTTCAATGAGGATGGAGAAGATGACTATGTTACTGGGGTACCCAGGGGAGACAAAGCTCTGGGCTATGTGAACATCTTCAATGGGAGGAACATGGAGTCAATGCTGAATTTCACAGGAACGCAGATGGCTGCCTACTTTGGCCATTCAGTGGCAGCGACCGACCTCAATAATGATGGGCTGGTGGATCTGTTTGTAGGGGCCCCTCTGTTCATGGACCGTGGTAGTGATGGGAAGCTAAGGGAGGTGGGCCAGGTGTCTGTGTTCCTGGGGAAGGGAGGCTTCTCCTTCCACACACCCATCACACTGAGTGGGACAGAGATCTACTCACGCTTCGGCAGTTCTATCGCCACACTGGGGGACCTGGATATGGATGGCTTCAACGACATTGCCATAGCTGCACCCTACGGCGGGCCGAAGCACAGGGGCCTAGTGTACATCCACAATGGGAGGGCTGCAGGGCCTGACCCAGTGCCTTCTCAGGTCCTAGTGGGGAGGTGGGCCTCCTCTTACATGCCCCCCAGCTTTGGATACTCCCTGCACGGAGCCACCGATATTGACCAGAATGGATACCCAGACTTAATAGTGGGTGTATTTGGTGCAGACAAAGCTGTTCTATACAGGGCCCGGCCGGTCATCAGTGTTAACGCCACCCTGGACATCAGCCCTCAGATCCTCAACCCACAGGATAGGAACTGCAAACTGCTTGACCACGACACACCAGTGTCCTGTTTCAAAGTGAAGTACTGTGTGAAGGCGAGTGGGAGAAGCGCCCCAGCCTCACTGAAGTTCCAGGTTGACCTGGTGTTGGACAAACACAAACACAAGGGGGCGACAAAGAGAGTTCTGTTCCTCCACGGCAAGACCTCCCGGTACACCAAGAACATGACGGTCAGCAACGGCCGAGGACCAGCCTGCGAGGAGCAAGAAGCCTTTCTCATAGATGATTCTGAGTTCCGGGATAAGATCACTCCCATCTCTGTGTTCATGGAGTTTAGTCTGGACTACCAGCAGGCAGCAGATAAGACCGGCCTACTGCCTATCCTGGACCAGTCTACGCCCACCAACATCTCCAAACAGGCCCATATCCTACTGGACTGTGGAGATGACAACATCTGCAAGCCAGACCTCAAGCTGTCTGTAGTGAGTGACCAGAAGCAGATCTACATAGGAGATGATAACCCCTTGACCCTGGAGGTGACAGCGGAGAACAGAGGAGAGGGGGCGTACGAGGCAGAGCTACATGTCTTCATTCCTCCCCAGGCTGACTTCACCGGGGTCGTACGCAACAGTGAGACTCTGTCTAGATTGTCCTGCGCCTACAAGATAGAGAATCAGACCAGGGTGGTGGTGTGTGACCTGGGGAACCCCATGAAAGGAGGAACTAAAGTGCTGGCCGGTCTACGTTTCAGCGTCCACCAGCTCTCAGAGCAGGACACGTCTGTGGAGTTTGACCTGCAGATAAAGAGTTCCAACCAGTTCAACAACACCAGCAGTCGGGTCCTCAGCATCACAAAGCTGGCTGTCCTTGCCAAAGTGGATATCAGAGGGGTGTCCGCCCCAGACCAGGTCTTCCTGCCTGTTGCTAACTGGCAGCCTAAAGAGAACCCTGTCGTAGGAGACGACATCGGCCCACAGATACTGCATGTCTATGAGTTGCGCAACAGAGGTCCCAGTACCTTCAGCAAGGCCATGCTGGACATCGAGTGGCCCTACAGGTTCAACAACGGCTCTCTGCTCTACATCACTAAACTAGAGGTGGACGGAGACGGAGGCATGAACTGCAGTACAGACATGGAGATCAACCCACTCAATGTCTCAAACCCTCTATCTGGAGAGAAGAACATCACCTCTCCAAGTGGAGGAGGAGACAGGACAGAGGGAAGGAACAGGAACCATGTTCACCGCAGAGAGCTGGAGAGGAAGGAGATGGAGGGAGACCTGGAAACTCTGGACTGTTCCAAGGTCCAGTGTCTGAAGATCCGGTGTCAGGTGGGCCGTGTGGAGAGAGGTCAGAGTGCTATCCTCTACATCCACTCCAGGCTGGGGGTGGCCACCTTCCTCAAGACTGAGAGCCAGAACCGTTCGTTCACCGTGAGATCCTCCGCTTCCTTCAGCGTCATAGAGATGCCTTATAACAAGAACCTGTTGCCTGAGCTGCCCTCAAACACAACTACGGTGAGTATGTCAGTGATCTGGGTGAAATCAGAACCTGAACCGGTCCCTTGGTGGGTGGTGACCTTGGCCCTGATCGCTGGACTACTGCTGCTGGCTCTGCTTATCTTCGTCATGTACAAGCTGGGCTTCTTCGAGCGTGTACGCCCCCCACAGGAAGACAGCGCGGAGAAGGAGCAGCTGGCACCGCAGGAGAACGGTGACAGGAACACCGATGCCTGATAGAACCTGAGGGTTCCCCAACACACGACCCTGTGTAGCTGTCTGTAAATACACAACAGATAACCTGCGTCTGAATAGGTTCCCTATGTAGTGCGCTACTTTGGAACGGAGCGCTATGGGATAGCACCAGTACACACAGTCCCATCTACTCTTTATAATCATACTCACACTGTACCCTGCATCCTGAAGCCCTGTCGTCTACTACTCCTCTTGCATATACTTAGACAACATTGCTGTATGAAATGGCTGGGAGGAGCAAACAAGTGATTTGATATTAAAAATGCTGATGTAAATCATATTTGAAAAGGACTCCCCGATCTTCTTCTGGTTATTGGTCCTGCATCTTTTAGTGCACTTGGGACTTTCAGTTTTACATGAATTGCTACAACAATGTGAATTCGAGACTGCAAGGATGATGCGAGGTATCAATTACAATGCTGTACGGTCTTTGAAGACAATGGTTAATGAAATGGTTTTTGAATGGGCACTGCGGATATGGACTTATTGTATGTTATGCTTCTGCAATTGAAAAACATCCCCGGGCAATTTTCCACTTTCCACCAGATACAGGATTATACATAGCAATTGTATGTCACTATGTGTATTAAAAGGATGAATTGACCCATATTGGGTAATCAACGTGGAACTTAATAATTTTTTTTTTTTTTTTT
--
>Locus_5828_Transcript_1/1_Confidence_1.000_Length_3849
TAGGCGTTTATTTTACTCCTGCTTCGTTTTAGGTTAGGGATGATCAAGCTGCTGCTGCCAGCGATAACCACACTTTGAGCTCGGGCTCAGACACCACACGGCCATTTTCGAGTGAGCTTCATATAAACGGTCTCCGGCTGTATGCTTTTCCCCTGTTATTGCATTTTTGGGGGTCAACTTTAATCAAGAACAGAAGCGTATAGGAGCAAAGGGCCATGGCCTTCCTGGGGACAGCAGTGCGGAAGGTGGCTAGCTGCCGTCCGGCCCTCTCCCCGCTGTGCCGCTCTGCCACCACCTCCCGTCGCTACAGCTCCAGTTCAGAGCCCACCACGGAGAAGAGCGTCCCCTACGAGAACGTACTCAAGGTGGAGGAGGGTGGCAGTGGGCCTACCAAGCCCCTTCCCAAGTCAGCAGAGGCTGTGGTAATCGGAGGGGGAAGCCTGGGATGCCAGACAGTCTACCACCTAGCCAAGATGGGCATGACCAACGTGGTGCTGCTGGAGAGAGACCGACTGACTGCCGGAACCACCTGGCACACAGCAGGTCTGCTGTGGCAGCTGAGGCCCAGTGATGTGGAGGTGGAGCTGCTAGCCCACACCAGACAGGTGATCAGCCATGACCTGGAGCAGGAGACCGGTCTAGAGACTGGCTGGATCCAGAACGGAGGCCTCTTCATCGCGTCCAACAAGCAGAGGCTGGACGAGTACAAACGCCTCATGTCGTTGGGGAAGGTGTACGGTATTGAGTCCCACGTCCTGTCCCCCGCTGAGACCAAAGACCTGTACCCACTGATGAACGTAGATGACCTCTATGGCACGCTGTACGTCCCCAAGGATGGCACCATGGACCCCGCTGGCACCTGCACCACCCTGTCCAGGGCAGCCACTGCCCGTGGTGCCACGGTGATAGAGAACTGTCCAGTGACGGGGATCCAGGTGAGCACAGACGACATGGGAGTGAAGAGGGTCAAGGCTGTGGAGACCTTCCACGGAACCATCCAGACCCCCGTGGTGGTAAACTGTGCAGGAGTGTGGGCCGCTAAGCTGGGTGAGATGGCTGGAGTCAAGGTGCCACTCGTCGCCATGCACCATGCCTACGTCGTGACCGAGAGGATTGAGGGCATCCAGAACATGCCCAATGTGAGGGACCATGATGCATCAGTTTACCTTCGTCTCCAAGGTGACGCCCTCTCCGTGGGGGGTTACGAACAGAACCCGGTCTTCTGGGACAAGGTGTCTGATAAGTTTGCTTTCAGCCTGTTTGACCTGGACTGGGATGTGTTCATGCAGCACATAGAGGGAGCTATCAACAGAGTCCCTGCTCTGGAGCAGACTGGCATCAAATCCACTGTCTGTGGACCAGAATCATTCACAGCGGACCACAAGCCCCTGATGGGTGAGGCTCCAGAGGTCAGGGGATTCTTCCTGGGCTGCGGGTTCAACAGTGCAGGTATGATGCTGGGAGGAGGCTGTGGCAGGGAGCTAGCCCACTGGATCATCCATGGACGTCCTGAGAAGGACATGTACGGCTATGACATCAGGCGGTTCCACCACTCCCTGACAGACAACAATAAGTGGATCAGAGAGAGGAGTCATGAGTCCTATGCTAAGAACTACTCTGTAGTGTTCCCCTTTGATGAGCCTCTGGCCTCTCGCAACATGAGGACAGACCCCTTCCACAAGGTTCTGACGGAGCAGGGCTGCGTGTTCCAGGAGAGACATGGTTGGGAGAGACCAGGATGGTTCAACCAGGACGGCGCTGCTCCAGTTCTGGACTATGATTGGTACGGGGCTTATGATATTAGCAAGAACCAGAACTACAAATACAACGAGCTGCTTGGCAAGGAGTACACGTTTGACTACCCTCCACATCACCACGTGATAAAAAATGAGTGTCTGACATGCAGACATGGAGTCTCGGTGTTTAACATGTCCTACTTTGGAAAGTTTTACCTCACCGGGCCAGATGCTAAGAAGGCTGCCGATTGGCTATTCTCCGCAGATGTCAACAAAATCCCAGGCTCTACTGTGTACACCTGTATGCTGAACAAGAGAGGAGGATCTGAGGCTGATCTCACAGTCAGCCGGCTCGAGGCTGGCGCTGCCAACCTGCCCCTGGCTCCAGAGGCCAACGGTGATGCATACTACCTGGCCATCGGTGGAGGTGTAGCAGAACACAACTGGAACCACATCAAGACTGTTCTCCAGGATGAGGGTCTCAACTGCCAGCTGACTGACTACTCTGAAGACATGGGCATGATCAGCATCCAGGGGCCCAAGAGTCGAGAGGTGCTACAGGAGATCCTGGATACAGACCTGAGTAACGAAGCCTTCCCTTTCTCAACACACAAAGTCTGTAACGCTGCCGGACACAAGGTGCGTGCCATGCGTCTGTCCTTCGTGGGCGAGCTGGGCTGGGAACTGCACATCCCTAAGGACTCCTGCTTGCCTGTCTACCAGGCTGTCATGGCTGCCGGTGCCAAGCACAGCATCATCAACGCAGGATACAGAGCCATCGACTCCCTCAGTATAGAGAAAGGCTACAGACATTGGCATGCTGACCTGCGGCCTGACGACACACCTCTGGAGGCGGGACTAGCGTTCACCTGTAAGATGAAGAGCACCATTCCCTTCCTGGGTCGGGCCTCTCTGGAGAAACAGAAAGCTGAGGGACTACGTAGACGCATTGTCTGTTTCACCATTGATGAGAAAGTCCCGATGTTCGGCCTGGAAGCAATCTTCCGGAACGGAGTTCCAGTAGGCCATCTGCGGCGCTCCGACTACGGGTTCTTTATTGACAAGCAGATTGGATACGGATACATCCGCAACCCTGACGGAGGAGTGGTAAATGCTGACTTCATAAAGAGTGGGAAGTTCACTCTGGAGAGGATGGGTGTGGTGTACGAGGCCAAGCCCCACCTCAAGTCGCCCTTTGACCCCTCAAACAACCGCGTGAAAGGCATTTACCCCGACAACTACCACAACGTTTACAAGGCCAACGCACAATAATGTACATCAAGGTGTGATTGGACAATGTGACTGTTTGTTTTTGTCCCTTATCTCCCCCAGCATGTCCCCATGTTGGAGTCAGACCTGAGTCCAAATACTTTGAGCTTTTGTCCTAGCCTACCAGGAGTGCCGGTGGGCAGGGTTTTACATTTTTCCGGACTTTTCTATTGGTTCAATTGCAACAGGCAAGCTTAATCGAGCACAGCTAAAGTATTTGAAAGGACATAATTGTATTTGAACCCATGTCTGGTTGGAGTATCATGTGAGGTACCTGTTTACTGTCTCTGTCTGGTGTAAAGCTTGAGAATAGCAGCGTTAAGTCCATGTGAAAAGAGCCCGTGAACCACAGATTAGAGTCTCAAGTTTGGTAGTCCTGCAGTACCATACCTCAACACCATGTTATTCTCATGGCTGAAGGCGAAGCTGCCAGCTACTTCTGTAAGTCTTAAAATCATCTCTGATGGTCAAGTAGAAAATATGATAAATTGATTAACAAATAGTTAAAAGGGTAAATATACTGTACTGAACGTGCCTTGCTTTGTTGAACTACTAAAAAAAAAGTATAAATTGGTGACCTGCAATATATTCTTAGTTTTATTAATGTTTCTGGTGCTGCTATTGGTGAGCATGTTTTAAGATCCCGTTGGTTCAATTGTGCTTTTATTGTGTTCACATTAGTGTATGCTAACTCCAGAGTTGATACCAAATGAAATCTGATTGCTGAATTGGACTCTAATAATGCATGAATACAATGACTTGTCTGTGAACAAATGAAGACTGCTCGCCTGTGAAATCCTCAATACACTTTATTGATTCATTTCAAATACAATCCAGACAATGT
--
>Locus_4019_Transcript_14/15_Confidence_0.000_Length_3835
TGGCCATCTACTTGGATTATCCACGGTTGTCAGAGCTGTGTTTCCTCCTCAGAGGGAACCTTTCCGAAAAGCAGACTTACTTTTAGCGACCAATCGTAATGATGGACCCTCGGGTGTGCCCACCCTCACTCAACAGCAGCCAATCAGTGATGAGCAATTTGGACAAGTCTCCCGCTGGAGTATCCAAGGTCGTCCACTCGCGGAACGGCAGCGCTGGGTCATCGCGCAACTCCCGCCAGTACTCCAGGCACTGGGAGGTGTTGGAAGACCATATGGACATGAGTTCGGGGATCGGGTCAGGGCTGGACATGAGCGTCCCTGGTATCTGTGAGGGCTTTCTGATGAAGAGGAGGAAGTACCCTATGAAGGGCTGGCACAAGAGGTACTTCCTGTTGGAAAAAGGAATCCTCAAGTACTCAAAGACACAGCAGGATATCCAGAGAGGAAAGCTCCACGGCTCCCTGGATGTTAGCCTCGCTGTCATGTCCATCAACAAGAAGTCCAATCGCATTGATCTGGATGGTGGAGACTATTTATACCACGTCAAGGCCAAGAACAGTGACTTGTTCTACATATGGCTGACCAAGCTGTGTGCCCATCGTGTCTTCAAGAAGAATGAGGCCTTGGGCGTCCACCACGGAGTCCTCCATGCCCTCACCATGGGCAACAGCACGTTGTTGCCAGCCATGGCCAGTCTAGCCCAGAGGAACCAAGCTGCCATGCCAGGCATGTACCCTCACTATGACAGCACTGCCTCGGTCTACCAGGCTGAGATGGAGGTTCCGCCCACAGCAGCCCCAGGGGTCAACGGCAAGGTGGCAGCGTGGCTCCAGCAGACCCACCAGTCCGATACCTGCTCCCAAGAGCTAGCTCGTTCTCAGTTGGACTTGACTGAGTTGGCCCAGCTCATCCAGAGGCTCAATTGGCTGGAGAGTGACCAGCAACCAATCTCTAACAGTGACCTAGAGCGACGAATCAACATGCAGAATCTGACCCTTAATACCCCCAAGGCCAAGAAGGAGAGGAAGACGACAAACAAGATATTTGGTCACTCTCGCACCCTGTCTGGAGTCGAAACCCGCGGCATGTTTACCTCCAGCCACTTGAGCACATCGTCCAACCACCTGAGTGTGGGGGCCGCCTCGGTGTCGTCCATCCCAGACTACGTGTACTCCCAGCTCTCCAACCCCCTCATCACCTCCCCCGAAGCCAAGAAGATCCAGCAGGACATCTGTGCTTTGTCCCAAAGGGTTCATGCATCTCTCAAGTCCATCCACGAAGTGCTCGCCCTGGAACGTGAGCGGGTCCGACAGGCTTGGACCGGTCCAGACCTACGCTCCTCCACCTCCAATCAATTGGCCACCCTGTGTAGCACACTGTCTGAGCTGGAGGTGCAGTCTTGCCAAACCAAAGTTCATTCCCTGTCCCTTTCCTCTGGATCCACGGGGGGTTCCAAGGAGTCCTACAGCACTGTGCGTCAGGACCAGACGCCCTCTAAGGGTTGCTCTGTGCAGCGCACCCCCTCGCTGGCCGACTCCATGGCCGAGTACTATGACGCCAGAGATGTCATCGTCTGTGAGAACTCCTCTGAAAACGGAGAAGATGAGTCTGATGAGTCCGGGCTGAGTGACATCACCACCACCAGTAACTCTGAGCCAGACGAGGTCCATGAGGGAGTATCACCGGACCAACTGCAAACAAAAGCCTCTGCCACCCTGAACTACCGCACCAGCGTGTCCAGAGCCCCGGACATGGTCAGCACCGTGCCCACCAACACAGGCCGCCGCACCGTCCTGCCCGCCAACTGTGTCGACAACAGCCACATTGGCATCATGACCATCCTGTACAACAACATTGGCAAGGACCTGTCACGTGTGTCCATGCCCTGTGGCCTGAATGAACCTCTGAACCTGCTGCAGAGGGTGAGCGAAGAGCTGGAGTACTCTGAGCTTCTGGACATCGCCAACCGCACAGAGGACCCCTTCGAAAGGATGCTGTACATTGGCGTTTTCTCCATCTCTGGCTACGCCTGGGCTACCTGGCGGAACCGCTACAAGCCCTTCAACCCCGTCCTGGGAGAGACTTACGAGAGCCACCGCAAGGAGCGCGGCTTCCGCTACGTCGCTGAGCAGGTCAGCCACCACCCACCCTGCTCCGCCGTGCACGCAGAGTCTGAGAACTTCACCTTCTGGCAAGACCAGCAATGGAAGAACAAGTTCTGGGGAAAGTCTTTGGAGATCATCTCCTCTGGTCCAGTGAATGTCAAGTTGTCAAAATATGGGGATCACTACGAGTGGAACAAGGTGGTGACCTGCGTCCACAACGTCCTGAGTCAGCAGAGGTGGCTGGAGCACTACGGCGAGGTGACCATCAGAAACACCAAGAGTGACCTGTGCACCTGCAAGATCTCCTTCGTCAAGTCCCGCTACTGGACCTCAGAGACGAGTAAGAATGAGGTGCAGGGCCAGGTTCTGAACAAAGCGGGAGAGGTGGTCCACCGGTTCGGTGGGCTGTGGCATGAGGGCATCTTCTGCGACACCCTGCCTAACCCGAAGTGCATCTGGAAGCCCAACCCTCAGCCTGATGACCACTTCCAGTACTACGGCTTCAGTCGCTACGCCAGGGAGCTCAATGAGCTGACCCCTGAACTCAAGAAGGTCCTACCTCCCTCAGACACCCGCTACAGGCCAGACCAGAGGATCCTGGAGGAGGGAGATGTAGCCGGGGCTGACAGTAAGAAGGAGGAAGTCGAGCAGAAACAGAGGGAGCGACGAAAAGAGCTGGCCAAGAAGGGAGAGGAGCACGTGCCTCGTTTCTTCAGGAAAGAACTGGATGCGGCCGGGAATGATATCTGGCTGAGCAACGGAACCTACTGGAAGATCCGCGATCAGCCAGGCTTTGCCAACACCAAGAACTTGGATCTGTGGTGTTGAGTAGACCTGGCAGAGCCTCCTGTCATTTTGGCTTCATCATAGACTGAATTCCCAATGAGACTACTGAACGCAGATACTAACGTTCCACTGACGGGAAAGGTGAAGGGAGTTTTGACTGCATGGATGAATCATTCCAGGGTGACTGTCTGCCATTGGAGAGAGGAAATGTCAACATGGAGTAGATGAGGACTACTATGGATCTTTTCCTTCAAGTCTGATGTTCCCACATTGATGCCGATCTTCCACACCCCAGTGAACGCTCTGGTGTCCGCAAATATAAACTGCCTTGAAAATCACCAGATTGAAATTGGTTCATGCATTTAACTGTCAAGTTTACCCATTGGTGGTCGGAGATCCAACATAGAGTTTTGAATAATGTTACCTTGCATGTTATAGAGATGCATGATGCTTTTTGTCAATGTAATATGTCTATATTTAAACACTTTTACTTATTGACTTTTTAGGTCTATATGCAGATTTATTTAAATCAATTTGTGATATCAAACTCTCACTCTAAAGAGGAACTAACCGGGTAGGGGATTGTTTTTAAGACTGCTGTGGATTTAATGGGGTTTTATGGGGTAAGAAGGGCTACCTCTTGCACTCTCGATGGGTCTTACTGTGTTTTTGTATATTTAGTTGTACAGTACTTTACATCTTTTGGACTTGTTTTTAAATAACACATTGGTTTGAGTCACTGAATGCCTCACGTCTGTCTCCTTCCTCACCCGTTTTAAAGAACAGTGACCTATATAACACTTTCACTGCTTTCCTTAGTTTTTTGTATTTATCTAGAGTGAGTTTATAGATGTTTAATGCTTTTTAGGGTGATCTTTTCAACCTTGATTTAGGTTGATACTATAAAGTGTTTTTTTTATGTATGTTTCAACAGTGGGTTTTAC
--
>Locus_3609_Transcript_6/7_Confidence_0.000_Length_3804
CAGAGCCCAGAGTACCACTACTACCGTTGCTGTTGCACCCCTCCTGTAAGAAGTGTTGGAGGAGACTGAAGTGAGACTAGACCAGAGCCATAGACATACATCGCACAGTAAACTCCATTAGAATTTAGAGCCTCTCTAATAGAACCGCCATGTTGGTTCCAAACATTCCAAAGACTGTCACATTCCAATTAAAATGAACAGAATGTCATCTAGACTGCTGTTGTCATGGGAACATTTAGTAACAAAGTGGATGATTCTTTCCTATTTCACCTAGTTTGCCAGAATGTCGGTCTATGGCTCTGTAGGTTACAGGTCAGGGTCTCCCCCCTTAGTGAGCATGGGGCCTGCCACGTCCCCGGCCTCTCCCGCCCCCTGGTGGCCCGTCTACGCTACTGCGCGGATTCTTGATGGTCTCGTCCACTGAGAGGATGAGGCAGGCGGCCTCGCTGGCGGCAGTCAGCGCGTTGATGCGCACGATGGAGGGTTCCCACACACACGCCAAGTAGTTATCAGCTATATCCTCATTGTTCACGTCTACACCGTACCACATACCACCCTGTGCGTGCTTGGCGCGCAGCTTGTTAAGTATGTTGGTGGCGTCGAAGCCTGCGTTGTCACACAGCTGTCTGGGGATAATCTCTAGAGCCTTAGCGTACGCTCCAATCAGCAGCTGCTGCTTGCCAGGAATGGTTCTGGAATAATCACGCAGGTACTTTGAGAGTTCCATCTCGATCGCACCTCCGCCAGCCACGATGGAGTCATTCTTGATGGCTCTGCGTACGATCATGATGGCGTCGTGTAGAGAGCGTTCCGTCTCCTCCATGAACTGCTCGGCTCCGCCCCTCAGGATGATGGTACACGTATGGGAGCGAGGACAACCCTTGAAGAAGTTATACCTCTCTCCTCCAACCTGCACCTCCTCAAAGACTTCACAGCGCCCCAGGACATCGTCTGTCATGGAGCCAACACTGGTCTGGATGGAGCCCCCGCAGGCCATCATTGTCCTCTTGAGGTCCTCCTCCTGAACACGTCCAGCACAAAACAGATCCCGGTCAGCAAAGTACTGTGTGGCCACGTCTCCAATGGGCAGCTTGGACAGGACCACCTTGGCTCCTGACTTGTAGATCTTCTCCAGCTTGTCATACAGGATGTTCCACTCTGCATCTACGATGGCCTGGTAGTCCTCGACAGACTTGACGCGGACCTCTGCATTGTCCTTCTCGGCCTTCAGTTCCAGCTCGACATTGAGCAGAGGGATCTTGGGCTGGTCGTAACGTTTAGGCTGCATCTCAAACCCGTCGTAGGAGAACGTCTTCTTGAAGGCCACGCCAGCTACCAGGTGAGACTCCTCCAGGGCTCCTCCCTGCACCTTCTTGATCCCGATCATCTTGAGAGGCAGCAGCTCATCGAGCATCATGACAGCCTCCACCACCATCTCACTGAAGAACTCCTTCTGACCTGCGATCAGCTTGGAGTTCATGGCTGTGGCGGCACACTTCACCAAGAGTTCCCTCTGTTCTTTCTTGTCATCCTTCTTGACGGTGACAGAGATCTCTCGAATCTTCTTGACGGCCAGGTGCGTAGCGCTGCGGAAGGCTCTGATGATGGTCTGGGGGTGGAGACCCTCCTCCACGTACGGCTTCAACTGCTTCAGGAACTCTGCTGCCAACAGGGTTACAGACGTGGTACCGTCACCCACCTCGGCATCCTGGGAGCGTGCAATGTCCACCAGGGTCTTGGCAGCAGGGTGAACCACATCCAGCAGCTTCAGGATGGTCGCCCCGTCGTTGGAGATGGTGGCTTTACCTCTGCCATCCACCATGAGTTTGTCCATGCCGCGAGGCCCAAGTGTGGTGCGGACGGCCTCAGCGATGACCTGGCAGGCATTGATGTTGCTGATCAGCTGAGGGACGCCCTGAGACGTATCTGTCCCCTCCTTAAGCAGGATAACCGGTGTGGGCATCATCTTTACAATTCTTTAGAGAGGGGACAGATACGTCTCAGGGCGTCCCTCAGCTGATCAGCAACATCAATGCCTGCCAGGTCATCGCTGAGGCCGTCCGCACCACACTTGGGCCTCGCGGCATGGACAAACTCATGGTGGATGGCAGAGGTAAAGCCACCATCTCCAACGACGGGGCGACCATCCTGAAGCTGCTGGATGTGGTTCACCCTGCTGCCAAGACCCTGGTGGACATTGCACGCTCCCAGGATGCCGAGGTGGGTGACGGTACCACGTCTGTAACCCTGTTGGCAGCAGAGTTCCTGAAGCAGTTGAAGCCGTACGTGGAGGAGGGTCTCCACCCCCAGACCATCATCAGAGCCTTCCGCAGCGCTACGCACCTGGCCGTCAAGAAGATTCGAGAGATCTCTGTCACCGTCAAGAAGGATGACAAGAAAGAACAGAGGGAACTCTTGGTGAAGTGTGCCGCCACAGCCATGAACTCCAAGCTGATCGCAGGTCAGAAGGAGTTCTTCAGTGAGATGGTGGTGGAGGCTGTCATGATGCTCGATGAGCTGCTGCCTCTCAAGATGATCGGGATCAAGAAGGTGCAGGGAGGAGCCCTGGAGGAGTCTCACCTGGTAGCTGGCGTGGCCTTCAAGAAGACGTTCTCCTACGACGGGTTTGAGATGCAGCCTAAACGTTACGACCAGCCCAAGATCCCTCTGCTCAATGTCGAGCTGGAACTGAAGGCCGAGAAGGACAATGCAGAGGTCCGCGTCAAGTCTGTCGAGGACTACCAGGCCATCGTAGATGCAGAGTGGAACATCCTGTATGACAAGCTGGAGAAGATCTACAAGTCAGGAGCCAAGGTGGTCCTGTCCAAGCTGCCCATTGGAGACGTGGCCACACAGTACTTTGCTGACCGGGATCTGTTTTGTGCTGGACGTGTTCAGGAGGAGGACCTCAAGAGGACAATGATGGCCTGCGGGGGCTCCATCCAGACCAGTGTTGGCTCCATGACAGACGATGTCCTGGGGCGCTGTGAAGTCTTTGAGGAGGTGCAGGTTGGAGGAGAGAGGTATAACTTCTTCAAGGGTTGTCCTCGCTCCCATACGTGTACCATCATCCTGAGGGGCGGAGCCGAGCAGTTCATGGAGGAGACGGAACGCTCTCTACACGACGCCATCATGATCGTACGCAGAGCCATCAAGAATGACTCCATCGTGGCTGGCGGAGGTGCGATCGAGATGGAACTCTCAAAGTACCTGCGTGATTATTCCAGAACCATTCCTGGCAAGCAGCAGCTGCTGATTGGAGCGTACGCTAAGGCTCTAGAGATTATCCCCAGACAGCTGTGTGACAACGCAGGCTTCGACGCCACCAACATACTTAACAAGCTGCGCGCCAAGCACGCACAGGGTGGTATGTGGTACGGTGTAGACGTGAACAATGAGGATATAGCTGATAACTACTTGGCGTGTGTGTGGGAACCCTCCATCGTGCGCATCAACGCGCTGACTGCCGCCAGCGAGGCCGCCTGCCTCATCCTCTCAGTGGACGAGACCATCAAGAATCCGCGCAGTAGCGTAGACGGGCCACCAGGGGGCGGGAGAGGCCGGGGACGTGGCAGGCCCCATGCTCACTAAGGGGGGAGACCCTGACCTGTAACCTACAGAGCCATAGACCGACATTCTGGCAAACTAGGTGAAATAGGAAAGAATCATCCACTTTGTTACTAAATGTTCCCATGACAACAGCAGTCTAGATGACATTCTGTTCATTTTAATTGGAATGTGACAGTCTTTGGAATGTTTGGAACCAACATGGCGGTTCTATTAGAGAGGCTCTAAATTCTAATG
--
>Locus_1805_Transcript_9/20_Confidence_0.000_Length_3785
GTGTGTGTGTGTGTGTGTGTGCGTGTGTGTTTGTGCTGACTGACACTAGAAAAACCAACCCTGTGGTCAGTTGCCCAACTAAAAAGTAACTAATATGAACAGAAATCCCTTTCCTATAATCTCAAGAGGGAACTTCAGTCAGTCCAGCCAAATATCTTCACTGAGTCCTAACACTGAGTGCTTTCCAACAAATCAAAAGATCAAAGCAGAAACAACACTTTGAATGTGAGGGAATAACAGTTCCTGTCCTTCAAGATGGTGGACATACCCAAAGCTCTATCTATCGCCCAGACCTCACATGGGTTTGGTTATTATTCCTGCTTTGTCTCTTGCTTATTTGTTTCATCTGGGTCTTAATAAAGCGTTATGAAATACAATCTGTACAAATAAACATTTCAAAACCTATTTTCATCAGAATGGGTAACATTCAGCCACTGTAAACAATAACATTTGTATTTTAAGATGATATTTCTTGACTTCGGCTTTTCCCATAATGCCTGCGTACAGTCATGTTCCCACTGACGAGCAACCAGCAAAACTACTGTGGATCTTCAGCAAGCCGCACAAGTACATACAGTTTTCAGGGCATATAATTTCATTTATCCATTCCATATACTGAATGGGATGTCCTTTTGTCTTAGAAACAATAGAAAAGCATGTACAAAGCATGGTAAGAAAATAGCATACAATGCCACATCTATCCAAGTAGTCCTTTAGCTCAACTGTTTATGGTAGTCCTGTTTCCTATAGATCTCTACCTCCTCCGACAGTGGTGAAAGGGAGCATCTATACAAACACTTCAGTTAACAAAAGCCTCCAAGCTGTGCAACGGCACAAGCATTAATCTCATCCTCATGCCATAATGATGATCATTCTCTTCAACTTCACAACTCGACGGTTCCCTCCCAAAACCACCCAGTCCTCTTCTTCAAACAGTCATCCAAAGTTTATACTCCTTGCTTCGAACCCTTATCTTTTCATCCTACTACCATCATGCACCTCGATATACCTCGATATACCTTACCTATGGCAGCTTCCCTTCATTCAGAGAACACCACATAACACACAAAAATACAGTACACTCTACATTCCTAAGCTTTCCGACAAAAACAATCCCTCATGTACATGGCTCGCAATTCAATCTGTCGACAACAGGTCCCTCCCTCTTTGTTCTCGTCTAAAACAATGCTAAAATGGGGGCATGGAAAACCACTTAATATACAGATTGAGCACGTTTGACTCTTTTGTGTCCAAATACTTTCAAAACTCACCACAGAAAGGGTGTCTAAGGACTTGTATTACTGGTGGCAGGACAGTAATGTATGCAATCTGCAAAGTCCTGGTGGCAGACAGTATATTTCTATAGCGAAGCGGCAAATGTGCAAAGGAGAAAGCATCAGTTTTAAAGCAACGGTTACTTTCAGTTGTCTATCAACCGTTCTTGGTATGAGTAAGTTATTCTCTATCCAACCTATGAAAATGAGTAAAAAGGCCAGTGTCTAGTGTCGTCTGTATAATCAAATCAGCATGTTTCAGTTATTGGGCTTTCGCAGAGAGGAGACAGGACTAACTTAGCCTTAAATGGTGCAATGTTTGGTTTCAGAATAGCTTCATCAGCATAAAAAAACTAAACAGGGGAACCCTGGTCGGACTGAGACTTAACAGTACAATCTCAACGATAATACTGGCACAAACATTATGCTTCTGAAACAACAGTAAAAAATAAAAATACTTTTTTGGTCCAAGCTGAGAACTCTACCCAATGCCTATTGTGTGCAGTGGCATAGAAACAGTGACCTACTTCCACTACTTTCCATTTTTAATTTGGCAACAAATTCCATAGAAGGAATTCTCCATCCATGCAATGTCCTTCCCTAAAATGAATCCTTCACTGTCTCTTGGCCCTCTTCCTCAATGACAGTTCTTTGTCCTACTTAGGCTAAATGGCCACTCTATTCTAATTGATGGCTTTCCATGTGCCTTGAGTTACTAAGTAATACCTGTATCTATCTCAAATGCAACAAATTTGCACATTTGGCATAGTGATTTCTTTCTGAACATCGTTTGACAACAGCTCAAAATGATACAGACCACAGTTTAGGTGTTAAGAATGAACATGTTTGGTCCCAAAATGGACGCCCCCTTTTACCGGAAGGTAAATATCAATCTCTGAGCCCCAGTCCCCGCGGCTCCTTTACTCTCCTCTTCTCCTCTTCTCTCATCCCTCTGTTTTCACTCGTCCGCATCAGGCTTGACGTCCAGCATGGCGTGGAGCTCCTCGGGGGTGTATCCAAGCAGGCTTTTTAAGTCACAGACAAAGCGGTAGACATAGCGCTTCCCTGATGTCTTGTGGATTATGTTCTTGTCGTAGTAGTAGCGCAGGCCTCGGCTCAGCTTTTCGTAGTTCATCTTGGGCTTGTTTTTCCTCTTCCCCCACCGCCGAGCCACCTCGTCAGGGTCGGACAGCTTGAACTCCCAGCCGTCTCCCGTCCAGCTGATGAAGGACTGACAGGATTTGTCCGTCAGAAGCTCCAGCAGAAACTGCCACAGCTGGATGGGACCGCTGCCTGTGTATCCTGCCAGTGCTGCGGCGGGGATGACAGGTTTGTCCTTGCTGAGGTCTGAGCACTCCCTGACGTAGTCCTTGAAGGTTCCCTTGGGCTTGTGTCCGTGTAGGGCGTTGGGGTAGTCCTCGGAGTCAAAGTTGTCGTAGGATGGGACGCGCTGCAGACTGTTGAAAGAAGACTGGCTGCTCCAGGACTGGGTCAGACGGTCACAGCTTTCAAAGCTCTCAATGCTCTCAAACGAGTCCTGGCCTCCCAGCTTACCTCTGCTGATGCGGCCCACACACATGTTGTCGGGGGAGACCACCTCCTGTTTGACGGAGAAGTAGTCCCCCTGAAGTGGGTTGAGGGGCATATCCCGGAGGATGACGTTGGGGTATTCACTTTCGTACTTGAGTGACAGCAGGTCCTCTGAGCTGATTGGGTGAAGGGTCTGGTAGGACTCTGTGATGAAGCCCGGCTCGGAGTATTCAGAGGGAGGAACGCACTGGGCATGTTCAACGCCATAGCTGACAAAGTAGTCTGAGGTATAGTGGGACTCCTGGAAGGTAGAGGTCAGGCCGTTGACAGGGAAATGCTTTGTGTCTTCTTTCTGAAGCATCTCTAGATGTTCCCAGAGAATGTCGCCCACAAAGTCAGGCGCTAGATCCAGGAAGCGTTCCTTCCCCAAAGCACACAGACTGGCCCCGTTCATACAAAACTTGTGGAAGTCCACACTCTTCAGGCTGAACTCATTCACCGTCCACGTCAGCCACTCTCCCACGTGGCTCTCTGTCCACTGCCTGGGGTCTTTGGGAATAGCCAGTCGTTGCTGTTCCTTTGTGAAGCCGCTGAACGTGTCCTTCAGAGCCTGCGACATCATCTCTTTACTCCCTGGAGTGAGCAGGGGCACATCTCCACACTCCAGATCGTCCATTCTTTCAGACTTTATGATGGTTAATGTCGGTTTCATATCGACAGCTGCCGTCATGATCATCAGATCAATTTGTTCGATAACGGGATGATCAATTTAGTCTCTCTCTCTAACACAAGAATTCCGTGATAATTTACAAAAAATGGCTTTCTTCCCTTGCTGTCCAATAAAGTTTTGATTTACTCAAAAACAATATTGCGTTTTTCCTGTCCTCCCGCTTCAATTTATCTCCACCAAAATGTATCCAGTAAGTCTACAAACTTCTCTTTCAATCGCTCTCTGTCCGCTACTCTCTCTCGCTCTCGCTC
--
>Locus_4124_Transcript_6/13_Confidence_0.000_Length_3768
CCTGCTTCGGCTGGCGGTGAGAGGTTGGGGGAGGGAGTTGGACGAGTGACAAAAGTGAAAAAGTTTATCACTTTCTTTTACAGTGGTTGCCTTTCTGAGTTGCTGGCTGTCAGAAAGAAAACACTCGAAGATGGCGCGGCGCTGCTGCCGTGCCACGTCTCGGTTTACAGGGGAAATACATACAAATTTCAGAGAGTCATTCATATCTACGATTGTCCTATTTGTATGTTTAACTTTTCCTTTTACCACCGAAGCTGGCTTGTACACCGCTTCTGATCAGATAGTAATCTTAACCCCGGATAATGTGGACAGCGTTTTGGTCAATTCTACAGCCGCACTGGTTGTTGAGTTTTACGCCTCTTGGTGCGGACATTGTATTGCATTTTCTCCCGAATGGAAACGTCTCGCAAGAGATATTAAAGAGTGGAAACCTGCTGTGGATTTAGCTGCCATAGACTGTGCTAATGGAGATAATGGGCCGATTTGTTCCCGTTTTGGTGTCAAGGGGTACCCCACACTGAAGTTCTTCCACGCTTACTCCAAACCTGACTCCAAGGGACAAGGTTTCAGAGAGGGTCCTCGTGATGTGAGGGGCTTACGCCATAAGATCATCGAGAAGATGGAGACCCATGAGGAGCCTTGGCCCCCTGCCTGCCCCCCTCTGGAGACCGCTAGCAAAGCAGAGATTGACAACTTCTTTGAGACTAACGGTGTGGAACATCTGGCCTTGATCTTTGAGACCTCTAACTCCTATGTGGGCAGAGAGGTGACTCTGGACCTACTGCAGTATGAGAACATAGCCGTGCGGAGGGTCCTGAAGACTGAGGAAGCCCTGGTGGCTAAACTGGGTGTGACTGACTTCCCATCCTGTTACCTGTACTATCCTAGTGGGATCTTCACCAGGCTCCATGTACAACTTGAGGTCCGGACCTTCTACACCTACGCCCTCCAGAGGCTTCCTGGGGTAGTGCGGGCCGGAAAGCCACTGCCAGTGACCTCTGACCTTGCGAAAAACACAACAGAGGACCAATTGAGACCATTCAACAGGTCTCGTGTGTATATGTCAGACCTGGAGTCTGCTCTGCACTACTCTCTGCGCGTGGAGCTGGCCGCTCACCCTGTCATCAAAGGAGAGGCACTGAGCACACTACAACGGTACATCTCAGTACTAGCGAAGTACTTCCCTGGTCGTCCTGTGGTGAACAACCTGCTGAAGTCTGTGGACATGTGGCTAAAGGGTGAGAAGGACACAGAGCTGTCCTACAGCTCTCTGAGGGACGCTCTGGACAACACTGCAGAGGTACCTAATGCTGCGCTGCCTGAGGGGGTGAGGTGGGTGGGCTGCCAGGGCTCCAAGCCCCACTTCAGAAGGTACCCCTGTGGCATGTGGACCCTTTTCCATGTCCTCACTGTACAGGCCGAGGAAGCTGCTGGCAAAGACCCCCAGGAGGTGCTACAGGCAATGAGGTCATACGTCCACAGTTTTTTTGGCTGTCGGGCGTGTGCCACCCACTTTGAGAACATGGCCAAGGATAGCATGTCCCATGTGGGGACGCTGTCCACTGCCATGCTGTGGCTCTGGTCCCGCCATAACCACGTCAACAACAGACTGGCAGGTGCTCTGAGTGAGGATCCCCACTTCCCTAAGATCCAGTGGCCATCCCCAGAGCTGTGTCCCAGCTGCCATGGGGTTAAGAAGAGTGGAGAACACACCTGGAACCAGGAAGAGCTGCTCACCTTTCTCCGATCCCACTTCTCCTCTGAACACCTCCTCTCTGACTACCTGGAGAAGGAGGCCCAGCTCCTCAGCAGGCAGAAGGAGAGCCTGGTCGCCAGGCAGCAGGAGAAGGAGCAGGAGACCAAGAGAGGAGCAGAGAGGAGGGCCAGGGAGGCCTTGGCTGAACCACCTCCAGGCCAGGAAGAGGAGGAGGAGGAGGAAGATGAGGAAGAGGCTCAAGAAGAGCCAGCAGCAGAAGAGGAAGTGGATCAGAGGGCAAGAAGAGAGCATCCGGGGGGTAAGACCTTTGAACCCCCCACCTGGGTAAAGCTCGAGGCAGACGTGTCCCGCCAGTCCCAGCGCAGGCCCAGCATTGTGGGGCTGAAGCTCAGGCCACCCCAGGAGGAGATTGTGGACCTGGACTCCTTCGTCAACCAGCACTACAAAGCCAAGGCCCTCCGCGCTGCAGCCGCAGGGTCCTCCCGCGTCAAACGCAGGACCCTGCAGAGGCAGGAGGAGCCGCAGCCTGGAGCCGGTCTGGAAAAGGAGCCGGGGCTGGGGCTGGGGGTGCAGCCCGTGGAGCCGGAGGACTTGTTGGGGCAGCGCAACACTCTGCAGAAAAGGATCCTGACGGGCCAGTACACTGGGTCAGAGGAGGAGGGGGCTCTGGAGATGTACCCCCACCCTAACAAGAGGCGCTGGATGTCCTTCCTGAGTGTAGGCTTCTCCAGACTGGACATCAGCCTGTGTGTGCTCCTCTACTTCCTGTCCTCCATGTGTCTGCTGGCCATGTACCTCTTCTTCAAGAACCGCCTGCGGCTGCGCCGGGCCAAGGTGGCTCTGCCCTGAGTCAACTCTGCCTTGCTGTGCTACTGTAGATTTACCCATACATGTGACAGTGATGCTGTGGTCAGTTCTTAAACCATCCAAGTGAAGGATCCGTTATGTTTTGCGTTAATGGATTGCTTTGTGGTGCATGCTTCCGGGATAATAATTTATGACGATTTATGCATTTTATTTGTGCCTTTTTTGACCACTTGTGAAGGATTAATTAAAACTCGAGGAAATTAATGTGATTTTGGTGATTTTTTTTTTTTTTTGAATACAACAAAAGGGTTGTTGTTGTTATTTATTGTAATTTTTAGGCTATGTATAAAGCCATATTATAAATGAATTCATGTGAAAAGGAATCACTACATAGTTTTATGGATAGTAATTCAATATAAAAGACAAAGCTCTTTCTCTTACTGTTACTTCCACGTCTTCCAAAGAGTTCAATAAGCTATGTACTCTCACAACTGTAGAGAACCATATCATATTCTTAGAATGAAATCAATCTTCAATTCAAAAATGTGATTTTTACAATGAGAAATGTGCCTCGAATGAAATGTTGGATTAACAGTGCCTGAAAGATGATTATCCATATTAATTTTAGCATTAAGCAAGTGAATGTTTCCAAATAAACAAAGATGCCATATGACAACAGATAGTCTGTGGTCAGAATTGTAGTGCTCAGTGTTCCCACTATAGAATTAGCTCTAATTCTATGGTTCACACACATTCCGTTCCACAGTGGTCTGTGTTGACTGACCATGCTATGCTATTGGCTAGGACATCTTACATGTCCCAATTAGCTTTGCACAATAGAGTTTAGATATGAAATGTTTTGGAGCAGCACTAGTTAACAGGATACAAAATAAGGAGGATTGGGGTTTTGGCTCGTGCCCATTACATAAAACTTACTGGTCTTAATCAACTTGAGACACTGTTTTGCTTTGCTTATCTCAATCAATAAAATGATTTTTGCTAAGATTGTGCATCATTGTAATTGTTCAATAGTGTGGACTTTGATAGTTCTCCTGGAGCAAGTTGCACTGTTAGAATATACACTATAACTACCTTTCTGCTGTTTTATATCTCTCTACAACTATAGATTAATGTAAACCAAATGTACATGCAGTATACCATCAATATCCAAAGTACCTGAGATGCCAGATAATTATGTTTTTCTGTCCCTCCACAGCTTTCCACTTTATGTTTTGCATGAACGT
--
>Locus_5439_Transcript_6/7_Confidence_0.000_Length_3761
TTTTGTTATTTACTACACATTTAATGTACACATGTTCAAAAGGCAATACAAAAATAAAACAAATACATGAAAGAGATTTAATAAATACAAAGAAAACTCTCCATCCATGCGTATTCATCCTCCAAATCAAAGCTCAAGGCTAGGTTCAAAGTTGATACACTGGACCCTCACTCATACAAGGAATACTGTCAATAACAGTTAAGAAATTAAAACAAATATCATTCAATAATTGGTTGGTTGTACATAGATATATCATGTCAACTGAATTCAATCTTAGGCCATAACTTTGACTAATTTGGCCTAATTCCCAACTGACTTTCACCGCAGCACGTGACTGGAGGGTTTCAGCATCTGTCCAATAAGAAACCCGAAGGTATTAGAAGTCAAAAGATATACTCTGGTTGTGCAAGTGCATTCTGATCCATCAGTGGACGGATGATTCGGTTTGAGACGGCCCGTCTTTACTGAACTATCTGGGGCATCTCGCGCCAGGCTTTGGCCTTCTTTTTGGCCAGGGCCATCCATGGGGGCTCATCCTGGGCTAGGGCTGTAGGTGCGGGGTGAGCTGGGGCTCTCTTCCCCTCCTTCTCAACCACGGCAGGCTTAGAAATCTCAAGAGAACACAACACTTTTACAGGAGGTCCCAGAGGCTTGGCTTGGTCTTTGTTGACAGGACTCGTCAATGTAGGAATGGAACCTTTTCTGTTCGTCTCCCCCTTCTCGGCAGGGACCTTCTTCTCAGTAGTTTCCTCCAATGAGCTCTCTTTGAAGATTCTTTGCTTTTGTCTGGCCACTGAGATCCAGCTTGGTGATTCAGATCCCCCGCTAGATCCAACACTAGGCACTCGACCCACAGACAGATCTGGTGTTCTCTTGGGCTTGACGATACCGTCCAGCTCGGAGGGCTTTCTGAGCAGGGCAGATTTGCTTTGTGGCTGTGGTTCAGTGAGCGAGGACCTCTGTGGTTCTATGGGAAGTGAGTGTGCTGGGGATGAGGGGGGAGTTTCACTCTCTGATCCTAAGCGCAACATACCCACAGAGGTCTTCCTCAGCCTAACGCCAAACGGATTCTCAGGGGTCCCTTCCTCCTGGGCTGCAGGAACGGCAGGTGGAGTGTCTTTGGAGGAATGTGTGGGTGCCGTGGTGCTCTGTGTTCTGCTGGGACAAGCAGGGACTTCAGCCACCACAGGGCTAAGTGGCTCCACTCTACTTGAGGGATCTGTTTTTGCTGTAACCCCTGCTTCCACAGCCCCAGGCACAGTGACAGAGGGGGAGGTAGCAGGGGAGGGAGATGTAGAAGGGGAGGTTGGCTCGTTGGTGTCCAACCTTTGCCAGGTGGGGGAAATTGTGAACCTTGGTCTACTCTGTTCAGAGTCACAAGATGGCTTCCCATGATCCTCTGTGGCAGTTGGTCCACTACAGGGCTCCTGGGGGCTCTGCTCTGGGCCAGAAGCTGCACTGGGACTGGTTATACTGTACTGGTCAGACGTTACACTGGGCTCTTCCTGGTCCTGTGTGGCGTGTGTGGTGGACTCAGGCTGGTCTGGGGAATCTGGAGGAGGTGTACTGCTATTTGGCAGCTGGGAGACACAGACTGGTTCCCTAACTGTTTGGCCAGGCAGCTCAGTGGGGCACTCAGGGCTCTCACAAGCTCTCTCCGTGTCTGTGTCATTGTCTGGAACCTGCTGTGCATCATCCTCCACAGAGGTTGGCGTTATATCCTCTGGCTCCAATAAGGCTGTTTGCACTGGCACCTCTGAGATTGGCTCTGTTTTTTCCTCCTGCCTCCACACATCTTTCTTTTTTTCCTCTGCCTCGTCTTGGACAACCTCCTCTGCTTCCTCTATTACCGCTTTTTCCTCTAACCCTGCTGCCTCCTCCCCATCTTCTTGTTCCTCTTCCATATAAACTGAAGGAATGTCCTGATCTTCTTTTGTTAAGTATTCAGGGTTGATTTCATCTTGATCCTCCCCTCCCTCCTTTGGTTTGAAATGTTCTACCACATACTCCTCCTCAGATGCATAAGGCTCACCCTCCTCCTCTTGGGACTCTGCTGGGCAGTCAGGTCCATCACTGGGGAGACAGGCTTCTTCCTGTTGGGTTGGATCTGAAGGAAGGGACGGAGGCTCAGGCTCATCAGCCAGCTCATCCATCCAGCTCTCAGGGTCTAAACCCTTCACATTCACCTCATCGAGGGGCACAGCCTCCAGCCCCAGGACAGACGCCAGGGGACACTTGAGGGAGCGCAGCACCTCCTGGAGTAGAGAGCCACCCTCCTCAGCCACCTCACACCCATTAGGGGCCAGGAGGAAGTCATCGTAGTCTCTAGTAGGGGGCTCCAGAGAGTCCAGGGAGCCAGGCAGGGGTGCAGTCTGGGTCAGAACCTTAGCCTGGCCTGAGAGACATTCCTCAGAATCAGACTCATTCTGTATGGAAGGGGATGAGGAAGAGACATTCTGAGACACTTCTGGTTGGTCCCCCTGCTCATCCACCTCCTTATCTGGGGCTGATCGCTCGGCCTGCTGGGATACCACGGCCCCATCGGTCTGCTCCTTCTCGGCAGCAACAGCCTGCTCACATTTCACATCTTCCTCCTGGTCCTCCTCCACAGATTCTGGAATCACAACACTCCGTCTTTCCTCTTGGAATGACTCTCCCTCAGCCCTGCCATCAACCCTAGTGGTGGGTTTCCTCATCTTGGAGCAGGCCTTGTGTCGGACGGCCAGGCGGTGGCGAGCGGCGGTGTTGTCCAGGCAGCCCATGGGACTGGCAGGCTGGCTGAAGTCTACAGGCAGGAAGACCAGGGGACTGACCGATCTGGAGCCCGTCTCACAGGACATCTGGTCTTCATCACTGTCGGTCCCTTCCAGACTCAGGGAGCTGTTCCTCTGCACCGGTTTGGAAGACCTGTGGGACACCCCAGCCAGGACAGTGTGCAGGGTGGAGTACTCTGGTGGGCTGCAGGGAAGGCCGTCATCCTCAGACAGAGTCCCTGCGTCATCCCCCTTCACACACAGAGATGGAGGAGAGCCTAGCCGGATGGCCTGTTTCAGCTGGAGCTGTAGAGACTTGACTTTTCCATGGATGTTGTCCTGAAAGGCTCCCAGATCCTCGTTTACCTCTGACAGGGGCAAATCGGAGACAAAGACACTGTCATGTGACAGAGCCTTATTTCCCATGTAGATTTTTGACCCAGAGCCCTCGTCTTTCTCAGACCGGATGAGGAATGCTGGTTCAGGGGCATTGACATTGTCACTGGACTGGCTAGACTTCAACCCATTGTCCCCGGCAGGAGTTGCAGCCTCTTTTCTCTTCTTCTTAGCAAAAAAGTTCTTGAAGGTCTGGAACTTGGACTTCTTCTTGCCTGTGCACTCTGTGGAGTCTGCAGGATCCTGGTTGGTCATCACATCTGATGGTCCAGAGGCCATGATGCTGCAGTCACTGTTCTTCCCCCGCAAACAGCCGTAAAATCCAGCCATGGTTTCTAGATGGGAATGCTCAAGCAAAATAAATGGCAGCGGATTCGCTCTTTAGTACATCCTTTACCAGCTTGTCTGAGTGCTGGCACGTGGAAGTCCCTGTGCATGCTCCAACTGCAATGTTGAAGGCCACCAGTCCACTACACAAACACCCGCCTTCTTAATGCACATGAATTAAGACAGAACAGCAGAAAGGGCAGCTGGTGGCAAGACAAAGATAAAGACACAGTGCTATCTTTGAGTGGAGGCTGCCTGCCCAGATCGGAAGAGCACACGTCTGAA
--
>Locus_5016_Transcript_18/21_Confidence_0.000_Length_3752
GGAAATCGCCCCTTTGGCCGCAACAAACGGTATCATTTTCATACAAGGATTATATTGCGAACACGGGATTCAGTTTCAGGAATATAGGTCATTGTGTCTGCATAGCCTGCTCACTATAACAGTTTAGCGTTGCTTCCATTGGATGTGTAGTCAGTTGGGGAAAACCTCGTGCTACTGCTAAAAAGTGATACGAACGCGGATTTTTATTCAGCACGGAACATGGGCCCAGAAGGAAATGTTTGAAAGAGGTACCTTTGATTTCTAGAAAGACTGCAGGGGGGAACTTGCCAGTATGGAGGCTACCAACATACTGCCCATTCTGAAGAAACGCCTAGCCTTCTTGTCAGGAGGCAAAGACAGACGCAGTGGACTGATCCTAACCATTCCACTATGTACAGAACAGACCAGTATGGAGGAGCTCAGCTCCACGTTGGACTATCTCCTCGGCATCCCCAGTGACAAGTGCAAAGCAAGAGGCTTCACAGTCATCGTGGACGGACGAAAGTCACAGTGGAACATCGTGAAGACTGTGGTACTGATGTTGCAGAACGTGATTCCAGCAGAGGTGTCTCTGGTGTGTGTGGTGAAGCCTGATGAATTCTGGGACAAGAAGGTCACTCATTTCTGCTTTTGGAAGGAGAAGGACAGACTAGGCTTTGAGGTTATTCTGGTATCTGCCAATAAGCTCACACGCTACATCGAGCCCTGTCAGCTGACTGATGAGTTCGGAGGAAGTTTAGTGTATGATCACATGGACTGGGTGAACAAAAGACTGGTCTTTGAGAAGTTTACCAAAGAGTCCACATCCCTTCTAGATGAACTGGTGGTCATCAACGAGAGTGAGAAAAGTAACCAATTAGACAAAGAAAGGCCACCAGATTGTAACTTCCTACCATCGCTTGATCCTGAAACAGTTCTACAAACCGGCCATGAGTTGCTGTCAGAGCTGCAGCAGCGGAGGTTTAATGGGTCAGAGGGAGGTGGTGTGGCCTGGTCCCCCATGGATGACGAGCTACTGGCCCAGCCACAGGTCATGAAACTGCTGGACTCACTCAGAGAACAATACACCAAGTACCAGGAGGTGTGTCGCCAACGCAGCAAACGATCCCAGCTGGAGGAGATACAGACCAAGGTCATGCAGGTTGTGAATTGGCTGGAGGGGCCTGGCACAGAGCAGCTCCGAACACAGTGGGGGATCGGAGATTCTATCAGGGCCTCCCAGGCCCTACAGCAGAAACACGAGGAGATGGAAAGCCAACACAGCGAGTGGTTTGCAGTGTACGTGGAGCTGAACCAGCAGATAGCAGCGTTGCTGAGTGCTGGAGACGAGGAGGACCTAGTGGAGCTGAAGGGTCTTCAGCAGCAGCTCAGTGATGTCTGTTACAGACAGGCCAGCCAACTGGAGTCCAGACAAAACGTACTGCAGTCAGCACACGAGTTCCACGGCACAGCACAGGACCTGTCCCAGCAACTGGATGGTCTACTGGGCATGCTCTGTGCCGATGTGGCACCTGCTGACGGGGCTGCCATCCAACAAACACTCAAACACCTCGAGGAGAAACTCAAGAGTGTTGAGGGATCCCTGGCAGGCCTGAGGGAGAAAGGGCAGGTCGTGATGGATCAGATGTCCAACCAGACAACCTGGTCCTATGGGAAGGATGTGCCCATTGAAAACAAAGAAAACATTGATCATATCCAAGGAGTTATGGAGGACATGCAACTCCGGAAACAAAGATGTGAAGACATGGTGGATGTGAGGAGACTGAAGATGCTTCAGATGGTCCAGCTGTTCAAGTGTGAGGAAGATGCATCACAAGCGGTGGAGTGGCTGGGTGAGCTCCTTGATGCTCTTCTAAAGACCCACATCAGACTAGGGGACGACTCACAGGAAACCAAAGTGCTGCTGGAGAAACACAAGAAATTTGTGGATGTTGCACAGAGCACTTATGACTACGGCCGTCAGCTGCTTCAGGCGACGGTGGTGTTGTGTCAGTCTCTACGCTGCACCACACGCTCCTCCGGTGACACCCTGCCACGCCTCAACCGGGTCTGGAAACAGTTCACTGTCACCTCTGAGGAGAGGGTCCATCGGCTGGAAATGGCCTGCTCTTTCCACACCGCAGCTGAGAAGGTGCTGGTCCAAGCCAGCCCAGAGCAGGGTGATCTCCCAGTGGAGTTGGAGCAGGAGACCTATGAGGAGGTGGAGACGGTGGGGAAGGCTCTACTGGACAGACTCACTGTCCCTGTTATATTCCCAGATGGGAGTGAGCAGTACTTCGGCAGCCCAGGAGACATGGCATCCTCTGCTGTACACATCCGGGACAAGATGAAGCTGGTGGAGGACAGGAAACTGACTCTGCACGAGGAAGATGAAGAAGACGTTGAGCAGCTACAGTATGATCAGATACATGACCAGGACAAAGAACTACAAGATGATGAAGAACTACAAGATGACCAGGAACTACAAGAAGTGAACAAAGAACTACAAGATGGAGAGGAACTGGAACTGGAGACGGACACTCAGAAAAGCTAATGGAGCACCTTCAACAGCTAACCTAGTCCCAGATCAGTTTGTGCTGTCTCGACAAATCCTATGGCCATTGGCGTGACAATCATAGGAGTTTACAAGACAGCATAAACAGATCTGGGACCAGGCTACAGAACAGCAGCAGCCAGCAGTCCACCAGAGATTCAGGACAGGAAAGAACACCTCTGACCTTTGTCATCATGTCAACACAGCGCCTGACCATCAGGTGCTCCAGAACTAAAATCCTGTCAATCACCCGGTGTGACTGCATTCCTTCCATCTGTTGTACTCTGCCTCGCCAAGCCATATTAACTTACTAAGAGCAGTTAAAGATAGAATATGGTTCTGAGATCAACTTACATTGCTTACCGCACATGACATGGAGATGAGGGGAGGAAACAGGCTGAAAGCACTGACTGAACTGAAATGGACTATTTCCCTTAAAGCTTTACCTTGCCTGTCGCTTGTCCCTCTTAAGTCGCGTTCACACTGCACGTAGCCCAGGGCTAGTTTTCAACCAGGGTTAAGGTTGGCCCTGGGCTAAGAACATGTAGTGTGAAAAGCCCTTAAGACAGTTGACTCAAGCTTTTACATGGTGCTACTAAACCTTCTAGAATGTACAGAAAGCAAAGCATTCATCTATCTCTCCTTTTACCTTACAGGTTCTGTAGAGTTTCTAGGTCGTTCTCTTTGTCAAACTGCCTTGTTTGACTATAAGCAATGTATTTTATATTTTCCCACTGTTGTTTTTCTTCCCCCGCAGTACCTTGACGTGTAAAAAGATGTCAGTAATGTAAATTCATTCTGAAGGCGTTTGAATAAGGCACTAACTGCCCAGCCGACTGTTTCCGGTGTAGACAGACTGTTGTATATTGTGCAGATGGATGGGTGCCGTCAACCAGCTTGTAAGACATTTGGGCTGTGTTACTTGTATGCATCAAAGTACAATGTAAAATCAGAGCTTTGTTATAAGCCTAGATTAGAGTGGTAGATCCAGGGCTTTTGTTTTTATTAATAAAATGTGATTTGGAAAAGTTATGCTTCATCTCTTCATAGTTGTCATTCTAATGTATACATAAAGTACATACGCCGTTTGCATTGTGAGGCATGCTATTGAAATATGAATTATATTTATTTTGTTTTGTATATTATGTATTTTACATATCAGTGCAAGTCATAATGCTTGTTGTGTTTAGGTTTGCGAGGCTAATCATGTATTTCTTGA
--
>Locus_4124_Transcript_11/13_Confidence_0.000_Length_3740
CCGGGCCCTGCTTCGGCTGGCGGTGAGAGGTTGGGGTATGTTACAATGTATATCTACTGTCTGTTGGCAAAAGTTGCTTGTTTGCATCCTCCAAAATCAGGATGCTGATTAAACTAAATTGCGTTCCATAATCGAGGTTCAAGTACAACTATAGTCAATGGAATTACTCTGTCTTACTTTATGAATTTAGCCAAATGACTATGATTTAGCCCTGCTTCGGCTGGCGGTGAGAGGTTGGGGGAGGGAGTTGGACGAGTGACAAAAGTGAAAAAGTTTATCACTTTCTTTTACAGTGGTTGCCTTTCTGAGTTGCTGGCTGTCAGAAAGAAAACACTCGAAGATGGCGCGGCGCTGCTGCCGTGCCACGTCTCGGTTTACAGGGGAAATACATACAAATTTCAGAGAGTCATTCATATCTACGATTGTCCTATTTGTATGTTTAACTTTTCCTTTTACCACCGAAGCTGGCTTGTACACCGCTTCTGATCAGATAGTAATCTTAACCCCGGATAATGTGGACAGCGTTTTGGTCAATTCTACAGCCGCACTGGTTGTTGAGTTTTACGCCTCTTGGTGCGGACATTGTATTGCATTTTCTCCCGAATGGAAACGTCTCGCAAGAGATATTAAAGAGTGGAAACCTGCTGTGGATTTAGCTGCCATAGACTGTGCTAATGGAGATAATGGGCCGATTTGTTCCCGTTTTGGTGTCAAGGGGTACCCCACACTGAAGTTCTTCCACGCTTACTCCAAACCTGACTCCAAGGGACAAGGTTTCAGAGAGGGTCCTCGTGATGTGAGGGGCTTACGCCATAAGATCATCGAGAAGATGGAGACCCATGAGGAGCCTTGGCCCCCTGCCTGCCCCCCTCTGGAGACCGCTAGCAAAGCAGAGATTGACAACTTCTTTGAGACTAACGGTGTGGAACATCTGGCCTTGATCTTTGAGACCTCTAACTCCTATGTGGGCAGAGAGGTGACTCTGGACCTACTGCAGTATGAGAACATAGCCGTGCGGAGGGTCCTGAAGACTGAGGAAGCCCTGGTGGCTAAACTGGGTGTGACTGACTTCCCATCCTGTTACCTGTACTATCCTAGTGGGAACTTCACCAGGCTCCATGTACAAAATGAGGCCCGGACCTTCTACACCTACGCCCTGCAGAGGCTTCCTGGGGTACTGCGGGCCGGAAATACACCACCAGTGACCTCTGACCTCTTGAAAAACACAACAGAGGACCAATGGAGACCGTTCAACGGGTCTCGTGTGTATATGGCAGACCTGGAGTCTACTCTGCATTACTCTCTGCGCTTGGAGCTGGCAGCTCACCCTGTCATCAAAGGAGAGGCTCTGATCACTCTACAGCGTTACATCTCAGTACTGGCCAAGTACTTCCCTGGTCGACCTGTGGTGAGGAACCTGCTGAAGTCAGTGGACACGTGGCTGAAGGGTCAGAACGACACAGAGCTCTCTTACAGCTCTCTGAGGGACGCCCTGGATAACACAGCAGAGGTACCTAATGCTGCGCTGCCTGAGGGGGTGAGGTGGGTGGGCTGCCAGGGCTCCAAGCCCCACTTCAGAAGGTACCCCTGTGGCATGTGGACCCTTTTCCATGTCCTCACTGTACAGGCCGAGGAAGCTGCTGGCAAAGACCCCCAGGAGGTGCTACAGGCAATGAGGTCATACGTCCACAGTTTTTTTGGCTGTCGGGCGTGTGCCACCCACTTTGAGAACATGGCCAAGGATAGCATGTCCCATGTGGGGACGCTGTCCACTGCCATGCTGTGGCTCTGGTCCCGCCATAACCACGTCAACAACAGACTGGCAGGTGCTCTGAGTGAGGATCCCCACTTCCCTAAGATCCAGTGGCCATCCCCAGAGCTGTGTCCCAGCTGCCATGGGGTTAAGAAGAGTGGAGAACACACCTGGAACCAGGAAGAGCTGCTCACCTTTCTCCGATCCCACTTCTCCTCTGAACACCTCCTCTCTGACTACCTGGAGAAGGAGGCCCAGCTCCTCAGCAGGCAGAAGGAGAGCCTGGTCGCCAGGCAGCAGGAGAAGGAGCAGGAGACCAAGAGAGGAGCAGAGAGGAGGGCCAGGGAGGCCTTGGCTGAACCACCTCCAGGCCAGGAAGAGGAGGAGGAGGAGGAAGATGAGGAAGAGGCTCAAGAAGAGCCAGCAGCAGAAGAGGAAGTGGATCAGAGGGCAAGAAGAGAGCATCCGGGGGGTAAGACCTTTGAACCCCCCACCTGGGTAAAGCTCGAGGCAGACGTGTCCCGCCAGTCCCAGCGCAGGCCCAGCATTGTGGGGCTGAAGCTCAGGCCACCCCAGGAGGAGATTGTGGACCTGGACTCCTTCGTCAACCAGCACTACAAAGCCAAGGCCCTCCGCGCTGCAGCCGCAGGGTCCTCCCGCGTCAAACGCAGGACCCTGCAGAGGCAGGAGGAGCCGCAGCCTGGAGCCGGTCTGGAAAAGGAGCCGGGGCTGGGGCTGGGGGTGCAGCCCGTGGAGCCGGAGGACTTGTTGGGGCAGCGCAACACTCTGCAGAAAAGGATCCTGACGGGCCAGTACACTGGGTCAGAGGAGGAGGGGGCTCTGGAGATGTACCCCCACCCTAACAAGAGGCGCTGGATGTCCTTCCTGAGTGTAGGCTTCTCCAGACTGGACATCAGCCTGTGTGTGCTCCTCTACTTCCTGTCCTCCATGTGTCTGCTGGCCATGTACCTCTTCTTCAAGAACCGCCTGCGGCTGCGCCGGGCCAAGGTGGCTCTGCCCTGAGTCAACTCTGCCTTGCTGTGCTACTGTAGATTTACCCATACATGTGACAGTGATGCTGTGGTCAGTTCTTAAACCATCCAAGTGAAGGATCCGTTATGTTTTGCGTTAATGGATTGCTTTGTGGTGCATGCTTCCGGGATAATAATTTATGACGATTTATGCATTTTATTTGTGCCTTTTTTGACCACTTGTGAAGGATTAATTAAAACTCGAGGAAATTAATGTGATTTTGGTGATTTTTTTTTTTTTTTGAATACAACAAAAGGGTTGTTGTTGTTATTTATTGTAATTTTTAGGCTATGTATAAAGCCATATTATAAATGAATTCATGTGAAAAGGAATCACTACATAGTTTTATGGATAGTAATTCAATATAAAAGACAAAGCTCTTTCTCTTACTGTTACTTCCACGTCTTCCAAAGAGTTCAATAAGCTATGTACTCTCACAACTGTAGAGAACCATATCATATTCTTAGAATGAAATCAATCTTCAATTCAAAAATGTGATTTTTACAATGAGAAATGTGCCTCGAATGAAATGTTGGATTAACAGTGCCTGAAAGATGATTATCCATATTAATTTTAGCATTAAGCAAGTGAATGTTTCCAAATAAACAAAGATGCCATATGACAACAGATAGTCTGTGGTCAGAATTGTAGTGCTCAGTGTTCCCACTATAGAATTAGCTCTAATTCTATGGTTCACACACATTCCGTTCCACAGTGGTCTGTGTTGACTGACCATGCTATGCTATTGGCTAGGACATCTTACATGTCCCAATTAGCTTTGCACAATAGAGTTTAGATATGAAATGTTTTGGAGCAGCACTAGTTAACAGGATACAAAATAAGGAGGATTGGGGTTTTGGCTCGTGCCCATTACATAAAACTTACTGGTCTTAATCAACTTGAGACACTGTTTTGCTTTGCTTATCTCAATCAATAAAATAATTTTTGCTAAAAA
--
>Locus_9973_Transcript_10/10_Confidence_1.000_Length_3732
CCTTGGTCACAGCCTTCGCTGCCTTCGCCCAGTCTAAGAAGGTTTTACTCTTTGAGCACGGCATCCGAAGGATCACGTTTTTAGTCGCACAGAGGAGGGAATTTCCCAAGTTCTTCACTTTCAGAGCCAGAGACGGGTTTCAGGAGGACCGTATCTACAGGAACCTGGAGCCTGCTCTGGCCTTCCAGCTGGAGCTGAACCGCATGCGTAACTTTGACCTGACGGCCGTGCCCTGTGCCAACAGCAAGATGCACCAGTACCTGGGTGCGGCTCGCGTGCAGGAGGGCGCTGAGGTCACAGACTACCGCTACTTCATCCGAGCCATCATGCGCCACTCTGACCTCATCACAAAGGAAGCGTCATTTGAGTACCTACAGAACGAGGGCGAGCGTCTTCTCCTGGAGGCCATGGATGAGCTGGAAGTGGCCTTCAGCAACACCAAATGGCGCACCGACTGCAACCACATCTTCCTCAACTTTGTCCCCACCGTCATCATGGACCCCTCCAAGATTGAGGAGTCGGTGCGCTCCATGGTGATGCGTTACGGCAGTAGGCTGTGGAAGCTCCGGGTGCTCCAGGCCGAGCTCAAGATCAACATCCGGCTGACGCCCACTGGGACCGCCATCCCCATCCGTCTGTTCCTCACCAACGAGTCCGGCTACTACTTGGACATCAGCTTGTATAAGGAGGTCACAGACCCCTCAACGGGACAGATCATGTTCCAGTCGTACGGGGACAAGCAAGGCCCTCTGCACGGCATGCTCATCAACCATCCCTATGTCACCAAGGACCTGCTGCAGTCCAAACGCTTCCAGGCCCAGACTTTGGGCACCACCTACGTCTACGACTTCCCAGAGATGTTCCGACAGGCCCTCTTTAAGCTTTGGGGTCCGGGGGACAGCTACCCTAAAGACGTGCTGATGTGCACCGAGCTGGTGCTGGACCCGCATGACCGACTGGTGCAGATGAACCGCCTGCCTGGAGACAACGAGGTGGGAATGGTAGCCTTCCGGATGCGGATGAAGACTCCAGAGTATCCCGAGGGCCGCGACATCATCGTCATCTGCAACGACATCACCTACATGATTGGCTCGTTCGGGCCCCAGGAGGACCAGCTGTTCCTGCGGGCGTCGGAGATGGCCCGGGCCGAGGGCATTCCACGCATCTACATCTCAGCCAACAGCGGGGCGCGCATCGGCCTGGCCGAGGAGATACGACACATGTTCCAGGTTGCCTGGACCGACCCCCAGGACCCTTACAAGGGTTTCAAGTACCTGTACCTGACGCCCCAGGACTACACCCGCATCAGCTCCACCAACGCTGTCCACTGCCACCACGTGGAGGAGGGCGGAGAGTCCAGGTACATCATCACTGACATCATAGGGACCGAAGATGGTCTTGGGGTGGAGAACCTGAGAGGATCAGGCACCATCGCCGGGGAGTCTTCCCAGGCCTATGACGAGATCATCACCATCAGCATGGTGACGTGCCGTGCCATTGGGATCGGGGCTTATCTAGTGCGTCTGGGGCAGAGGGTCATCCAGGTGGAGAACTCCCACATCATCCTGACCGGGGCTGGAGCCCTCAACAAGGTTCTGGGTCGAGAAGTGTACACCTCCAACAACCAGCTGGGAGGCGTCCAGATCATGCACAACAACGGAGTGACGCACACTACGGTGCCCGATGACTTTGAGGGCGTTTTCACTATCCTGCGGTGGCTCTCCTATATGCCGAAGACCAAGCACTCTCCGGTGCCGGTGATACCACCCAAGGACCCAGTGGAGAGGGAGATCGAGTTCACCCCCACGAAGGCTCCCTATGACCCCCGCTGGCTACTGGCCGGGAGGCCCCACCCCACTGTAAAAGGAGCCTGGCAGAGTGGATTTTGTGACCATGGCTCGTTCATGGAAGTGATGGGGTCTTGGGCCCAGACAGTAGTGGTGGGCAGAGCCAGGTTAGGAGGGATTCCCCTTGGCGTCATCGCTGTGGAAACACGCACCGTTGAGGTGGCTATCCCTGCCGATCCAGCAAACTTGGATTCTGAGGCCAGACTGGTACAGCAGGCCGGCCAGGTGTGGTTTCCGGACTCTGCCTTCAAGACGGCCCAGGCCATCCGTGACTTCAACCGTGAGCGGCTGCCTCTGATGGTGTTCGCCAACTGGAGAGGCTTCTCCGGGGGAATGAAGGACATGTACGACCAGGTGCTGAAGTATGGGGCCTATATCGTGGACGGCCTGCGTGAGTTCCGCCAGCCTGTGTTGATCTACATCCCGCCGCACGCTGAGCTGAGGGGGGGATCCTGGGTGGTGATCGATCCCACCATCAACCTTCTGTGCATGGAGCTCTACGCAGACAGAGAGAGCAGGGGTGGTGTGCTAGAGGCAGAGGGCACTGTGGAGATCAAGTATCGCAGGAAGGACCTGTTGAAAACCATGCGCCGGATCGACTCGGTCTACGCCGGTCTGGCTGAACAGCTTGGTACACCGGAGCTGACAGACAAACAGCGGAAGGACCTGGAAGCCAAGCTGAGGGCCAGAGAGGAGTTCCTGCTGCCCATCTACCACCAAGTGGCAGTGCAGTTTGTGGACCTCCACGACACCCCTGGTAGAATGCACGAGAAGGGTGCCATCACGGACATCCTGGACTGGAAGAATGTGCGGAGCTTCTTCTACTGGCGTCTGCGGCGCCTCCTGCTGGAGGGCGTGGTGAAGTGTGAGGTCCTGCAGGCCAACCCAGAGCTGAGTGACGGACACATCCAGTCCATGCTGCGCCGCTGGTTTGTGGAGACAGAGGGCACGGTCCAGGCGTACCTTTGGGACAATAACAAAGCGGTGGTGGAGTGGCTGGAGAAGCATTTGGCCAAAGAGGACGGCACACGATCCGCCATCAGAGAGAACATCAAGTACCTGAAGAGGGACCACGCCTTGAAACACATCCGCAGCATTGTGCAGGCCAACCCTGAGGTGACCATGGACTGCATCATCCACATGAGCCAGTCCATCACTCCATCCCAGAGGGCCAAGATCTCCCACCTGCTGGCCACGATGGACGGCACCGCGCCCAGTTAAACTCCAGATCTGAGGCTGAGCTGCCCAATGCCTTACACAGGAAATCCCTGAAGTTCTAGCATAGGGGAGAGAATAGATAAGTAGGTCTGTGGAATGTGGACCCAGGGCAGGGGGACACATGCACTATCTCCCCATCGGTGCCGCCTACTTTCTATTGTTGAGTTGAGACAATAAAGCTAAGGCGCCAAAGAAGCCAAAACGTGTCTAATTCTCAGGGTTAGGGGCTAGTTCGGGCTGCTCATACGCTATAACCATGCAGCACTATACACTACACATGCACTAGATCAAGGGTCCCTGCTTTGGGTAGATTTATTTTTCTTTCCGCGGATGGTCGGGGGGCCGGAACATAGTTATAAATCATTTGTACACTGCAAATTGACCACAAGAATCCAAAACATATATAGTATTTGACAAAAACAGTATAATTTTAAACCTTGATTTCATTGGAATACGATCACTTATGCCTCTCTATTTATGCGTGGGAATACTTGGGAACAGATTCCCTAAATTAAAATCCCTTTTAGCTGATTTCCTAGCGATTTTAGTCTTCTATGTTCAACAAATGAAATATATTTTTTTAAATCTTCAGCTTGGGGTGCCAAATAAAATCGCCCGGGGGTTTCGGTAAGTATTCAGACCCCTTGACTTTTTCCACATTTTTTTG
--
>Locus_13561_Transcript_6/20_Confidence_0.000_Length_3719
TAACCTCACCCTTTTTAACATATTTGATCACTTTTGATTCTCTGTTATTTTTCTTATTATTTTTCCGTGCATGAAGGAGGTTCTATAGGTTGTGATCTTTTTGTTGTATTATCACTTGCTTGTCGGAGAGTTGACTTCATATTTGACTAAAGCATTGGCTTCAGCTGCTCGCACCACCTCACAAGAAGAAAAGGGAGAAGCAGCAATATTTGTTTTACCAGTTGATGATTTTCATCAAGACTTGAGCTGGAACTTGATAGCGCTCTGCTGCTAGTGTGTAGCCTACATCAATTGTGTGTTTTATGCTGCTGTCACGTCGCCTATACGTTCAACTTACTGCTTCGTTTCTTGAATAGGCTACCTCATTTCATTATTGCAATCATTTGCTCTTTTTTTTCTCCATTTCGAGTCTCCTGAATGGCTGACTGCAAGCGCCCCTGGACTTGGCCTCTAAGCGCAATGCTGCGAATCAGCTCGCCATCACATCAGTTTTAAAACGTGTGCTTAGCATCGTCTATAACAGCAATACAATTTGACATTTTCGCCAAATTCAACGGACAATCGACATCAGTAAGCTTTTGTCATTTATTTATTTGACTATTAATTTTGATTACAGCGTGCTGCATTCTTTTGAGAGAACAAGCACGGCGAAACCAAAAACGGCAGACAAAAAGTTTCCTTACGTTGACTGATAGATATGGCAATGGTAGTGTGGAGAGGCTCCCAGGACGATGTGGCTGAGACCCAAGGTACCCTTTCTTCGCAATCTCAAGGAGGACTATCCCTTCCGACCCCTCAGTTGAATCTGTCAGGCTCTCAGGTCGCCCCTCCGACCCCTCAGACAACCGTCCAAGGACCCCCGAACAACACTGTACAGTCTACGCCGACAAACCAGACGACGCAGTCGGAGAAACAGCAGCCACAGCACATAGAATGCGTGGTTTGCGGGGATAAATCTAGTGGTAAACACTATGGCCAGTTTACTTGCGAGGGGTGCAAAAGCTTCTTCAAACGGAGCGTACGAAGGAACCTCAGTTACACATGCCGTGCCAACAGGAATTGTCCCATTGACCAGCACCATCGCAATCAGTGTCAGTACTGCCGCCTCAAAAAATGCCTGAAAGTTGGCATGAGACGGGAAGCGGTGCAACGGGGACGGATGCCACCCACACAGCCACACCATGGCCAGTTCGCCTTGACAAATGGGGACCCACTCCACTGCCATTCCTACTTATCCGGATATATCTCTCTACTGCTGAGAGCGGAGCCCTACCCAACGTCCCGGTATGGCAGTCAATGCATGCAACCCAACAACATCATGGGCATCGAGAACATATGTGAACTGGCGGCCAGGATGCTGTTCAGTGCCGTGGAGTGGGCCAGGAATATCCCCTTCTTTCCAGACCTTCAGATTACTGACCAGGTGGCTCTTCTGCGGTTGACCTGGAGTGAGTTATTTGTGCTCAACGCCGCACAGTGCTCCATGCCTCTCCATGTGGCTCCACTTCTGGCGGCGGCTGGCCTACACGCCTCCCCCATGTCTGCGGACAGAGTGGTTGCCTTTATGGACCACATTAGGATCTTCCAAGAACAAGTGGAAAAGCTGAAAGCTTTGCACGTTGACTCTGCTGAATACAGCTGCTTAAAGGCAATTGTGCTCTTCACATCAGATGCTTGTGGCCTCTCAGATGTGGCCCATGTGGAAAGTTTGCAAGAGAAGTCCCAGTGTGCCCTGGAGGAATATGTTCGGAGCCAGTATCCCAACCAGCCTACACGATTTGGGAAGTTGTTACTTCGCTTGCCTTCGCTGCGCACAGTCTCTTCATCGGTCATAGAGCAATTGTTTTTCGTCCGATTGGTAGGTAAAACCCCAATTGAAACCCTCATCAGGGATATGTTGCTTTCGGGGAGCAGTTTTAACTGGCCTTACATGTCAATTCAGTAAGCAGAAGGAATGAACAAAGGGGTTAAGAATGGTTAGTGCTTCTTTTGTAGAAGGAAAACGGCTGTTACAAGAGCTTGCTTTCACAAAGAAAGACATTGTTGTAAATGACTGTGAATTTTAAAATTGAGACATTCTGCGAACTTTCAAAATGCAGATAAAAGCTCCCAGTGTCATTCGGAACAACTTGCTTCTTATCCATTTTTAAAAAAAAGAAAACGAAAAAAAATAAGGAAAAGGATTTTGGTAATCCTCAAAAGGAAAATGGAAACTATAAAGTGCATTTAAAATGAACATTTGGAAAAACTTAGGAGAAAATAAAAAAGTACGTTTTCTTTTTCCAAATTACTTGTCCTGTGTCCATGTATCTAGCTGTTTTTTGTACTTTTCTTTTTGTTCCTCCTTTCTGGTTCCAAACCGGCCTATGTGATTCTGTAGTACAAGTGGTGTTCTTTTCTAAAACCATGACTTCTTTTGAAACAGTTAAGTAATGTAAAATGTTCTTCAAGAATTAAAACTAAATCCACAGCAATATAGGAAAATGCTTATAACTACATGCTTAATGCTGCATACGCACTTACTCTTAAAATGACACACAATAAACTGGACAAGGGTGTTTTTTCGGAGTTCAGGTTCAACTTTCTGACCCAGCTAAATCATTGCTCTTTCCAATTGAGTATAGACTTTATGTTCCAGGGTTGCCCTGTTTTGTCACTGCTTAGTTGAGCCAGTCGAACCACATCTGCTCTTAACGTTTCATAGAAGATTCAAGGCAAAACAGCTATTGCTGAACAGTGTGTGATATCGGTTACCAGTATGTAGGCTATGCTTTATGAACCCATTTCAACTTTGTGCATCCCCACATGCACCCAGCTCGAAATGTTTTGCATCAATTTAAAGACAGTTAAAAAAAATGTATGAAGCCTCGCTATTGAAGGGTGATTGTGGCTTGTAAATGTAGATGCAAATGAATTATTATTTTAATTTAGGCAGGTAATGCATATAACATTGTGTCTTGCAATGTAGGCCTAAACATCAATGAAAACATCTAGCCATACAATACCTTATTTTGAAATTGGAAAGGTCAAGGGTCATATACCTTTAAGTACAGCTGGAATAGTGTTTAATAGCAGTATTATTATGACATCCCTGAAATGTCACCCTCTATACACTGCAAGCATTAAGTGCCTGAAAAGCGCGAAGTAATTTCTAATCAAAACGTTGTTTCAGTATACAACTTTGGGAACACTATTAGATTTGAAACTTCAGTCTTATGCTTGTGTATTTCACTTGAAAAACGTTAATTAGAGGCAGTATTGTTGTAAATATAGGTCAATTCATTTCAAAGAGTTTTCCTTTATACAAAGTATATGTGATTAAGAAAAACTGTGGTTGCCATTTTTTCGGTAATACAACGTCTTCAATTGAGTGACAGATTTAGCTAGTAGCACTGAAAGTTATGTTTGTAATGTATATACATATTAAGACAAAAATGTTTTCTTTTTCATGTATTTAGACTGTGAATGCATGGCCACAGGTCGCTAACCTATTTTACCTTTGATATATATAAATGTAAATGTTTTTGACTGTATAGATATAATCTGTGCATTCAGTACACTAGCCCTTGTATTTAAAAAAGAAACAAAATGTTCAACAATAGGCTAAGACTAAACAGGGTGAGCTGGTCTGGAAAGCTATTTTGACTTAGTGTTCTGCTCCTTTGGTCTGTGACAAATGCCTTGTGTGCGTGTGTGTGTGTGTGTGTCTGTGTGTGTGT
--
>Locus_5947_Transcript_5/7_Confidence_1.000_Length_3647
AAACAAACGCCTGCTGGCATCAAGGAGGGAACGAGGATAAATGATCAGCTCGGGAGGAGACTAGTTAGCTAGCTAAATTAGCTTGACAGGGTTTCAACTAGATAGCACAGCCACAAAGTACAAATTGGCTATAATGTAAAGATTAATGAAAACAGAATTGGTGTTAATGTAAGGTTAGGCGTACGGTTAGCCCTGTGGTTAAAGTTAGGTTTAAAATCTAATTTTAAGAAGAGACATTTTAGAAATAGGCGGGGTTTACGACTTTGTGACTGTAGTAACGACCGTTTTGACGGATTCCGATCAAAAAATGTCTTGGAGCCAGGTATTCCACACCAGCTGCCTTGTGCTTCTGGTACATCTGCTCTGCCTGGAGGCAGTGCCCATCAGTCTGGACAAGACCAAGGTGAACCAGCCGGAGGACAAAGCCTCAGAGCCACCACCAAGTGTGGATACTGGACTCCACTATGACCGTTATCTCAGGGAAGTCATTGATTTTCTGGAAAAAGACCAGCATTTCAGAGAGAAGCTCCATAACACTGATATGGAGGACATCAAGATGGGGAAGCTGGCCAAAGAGCTGGACTTTGTCAGCCACCATGTAAGGACACAACTGGACGAGCTAAAAAGGCAGGAGGTTAGCCGGCTACGGACACTGATCAAAGCCAAGCAAGACATTGAAGGAGGGAACGATATGGCAGTAGACCACCAAGCTCTGCTGAAACAGTTTGAGTACCTGAACCACATGAATCCTCACACCTTTGAAGTGGAGGATCTGGACAGACTCATCAAATCAGCCACAAACGATCTGGAGAACTATGACAAGGAGCGCCATGAGGAGTTCAAGAAGTACGAGATGACGAAAGACCATGAGCGAAGGGAACACCTCAAGACTCTAGACGATGAAGGGAGGAAGAAGGAGGAAGAACATTACGAGGAGATGAAGAAGAAACATGCAGACCATCCCAAAGTCAACCATCCAGGCAGCCAGAATCAGTTCAAAGAGGTGTGGGAGGAAGCAGATGGTCTTGACCCTGAAGATTTTGACCCCAAGCCTTTTTCAAGCTGCATGATTCCAATGGAGATGGCTTCTTCGATGAGCAGGAATTGGAGGCATTGTTTACGAAGGAGCTGGAGAAGATCTATGATCCTACCAATGAAGAGGACGATATGGTGGAGATGGAGGAGGAGCGCCTGCGTATGAGAGAGCACGTCATGAACGAGGTGGACACCAACAAAGACAGACTGGTCTCCTTAGAAGAGTTCCTGATTGCCACAAAGAAAAAGGAATTCCTGGAACCAGATAGTTGGGAGACCTTAGAGCAGAACCAGGCCTACACAGACGAGGAGATGAGGGAGTTTGAGGAGCACCTGGCCCAGCAGGAAGAGGACCTCAACCAGAAAGCATCAGACCTCCAGAAACAGAGGGATGAGTTGGAGAGGCAACAGGAACAGCTCAACTCACAGAAAGTAGAGCTTCAGCAGGCAGTAGAACACATGGAACGGTTGAAAACCCAGAAAGTTGAGCCCCCTCCAGAGGTTCATGTAGAAGGGAATGCTATCCCAGAGCCACAAGGAGAGTACCATCCTTTGCCCCTGGGCCACCAAGATATGTCCCAAAACCACCCGGGTATGAAGCAAGACAACCACCTCCAGAACCAAATACCCCACAACACCCAGGATTTGTCCCAACCACGACTCCAAGATCTGCCCCCAGGCCATCAGGCAGTGCCATAGGGCCAACATTACTTACCATAAGGCCCCCATCAGAACCAGCCCACTCAACCCCAGCTGCCAGATAAAACTCTATAGACAACACCTCTGGCTCCATGGCCTCCCACCCACAGACCTTTACAGTACTTATATACCTCCAGTCCAGTGTGCAGAGGTCCCTCCATATGGGCATGTGTACCCCGTTATCCTGAAAGAGTTAACTGAAAACCAGCTGGAGAACACAGGAGGCGTTTACAGTATCTCTGCCCACTTGTGGATTTCAATTTGAGCCTCCAAGGCCTAGAAATGTTTTATACGTTTGCAGTCAGGGAATTTGTGTTAGAGTGCATATATGGTATGTGATGTATGGATTGGTCATAATTGATCATTACTTAAAATGCAGAGCTTTGGTGGAATGGTTTTGGTAGTGTCAATGTCTATATATTTTGGAACATTGTTTTTAATTAGTGATGTCAGGTCACTTCACCTGAATAATGATAATGTTGTGAAATGTACGGATTCCTGAAAAGGCTCCATTTCAAAAGGCACTGAAAATGGCATTGGGAGCATTATGAACAGTAAAGACAACTGTCTCATGGAACAGAATATAATATACAAATCTTTTTTGTATGGGTTCATTCCTGTGTATTACATGGCATTAGCTTGGCCACTTTATTTTAATTCCACAAGTCTGATAATAGCAATGTATGCTAATGTTGGCTATTATGGGCACAAATCATGGGAATCCTGAGTGGATTGCAGTCTTATTTTGTGGTACTTATACTATAGCCAGCTCTTTGGATTATCTTAATTGATGTGCAAATGTAAGTCAGTTGATGATCTGGTTATTTCTGTAGAGATTATAGGTAATCACGTCTTGTTTTCAAGTTTGTGCTTGACTGAGGCTACTGTTCCTAATGACCTGTAGGTGTGTCTTGGCCAAGGCCAGTACATGTATTGATACTGAACAGCCCGTTACCAGGCAATGAGGTCTACCTTTTTGTACTCAGCCCATCACCCCCAGAGTCTGTCTTTTAATGGGCCTTTTTGTTTGACTTTTACCCAATTCTACTGGCTAGGGCAAATGGCCTTATCTTGCACCATACAGAGGTGTGCCTAATTTGTACAAAAGATTAGTTTAATTTTCAGATGACCAATTGCACAAGAAAACATCAATATTGCTGTAGACAAGTGATTTTCTTTATAGCTAGTGTTCACAACTCAGAGTGAAATTCTTACATGTGAAGTTGACATCAGTTCCAACCAATGATGTTTTTGGACAGAGCAGATATGAAGTGACAAATGCAAATTTACAGAACAGTGCATTTATTCAGTGCATCAGCTACCATATGGTACACACATCTTCATTTTGGGTAAGTCATTCAGTCAGACCTACAACCTGCTTAGACTACACATTTGTGCAGACTTTACTCCCAAACATCCCATGGCAATACAATGTACAGTATAAACAGTTCACATTGAGACAAAACATATCCTTGTGTGGTATGACCGCAGTCAACATTGTTCTTTCGTGTCATGCTTCCAAAGCCTGTCACTAGCCCCAGCCACTTTTTGTAAATGATTGCCTACTAAGCAAAGACCCAAATAAACAGTCCAACAGCAAAGGCACACATGTTCCAGCTTGATCAGTTTAAGGCTATGCAATAGCATATGATTGTAGGAGAGCTAAGGGTGGGACGTATGGCTTCAGACCCAGGCTTCACCAACCTAGAGGTTGATATGGAGAGGAATAGTCAGATCAGGGGAAGGATGGTCCAGGAGTGTAGAGGTGATGTTTAAGGTTGCCCTAGGTGGAGAGTAGAAGAGTTGTTGGTATCCAAGACTAATTGGCTTGATGTCCTACTATTTGGGTCACCATCCCTCGGCTGGGCTTGAACAGTCCCCCCCGGCCTCGAGAGCAACCCCGAGGTCCCTGG
--
>Locus_1155_Transcript_20/21_Confidence_0.000_Length_3633
CAACTTCTGGATTTCCAGTCAAAGTGCTATGCGGGGGTGCGCTCAGCTGTAGTTAGGAAACGGAGGAAACGCAACCTAAGCTATGGCATCTGGGAGAATTCGCTCAACCCGCAGACTACGCTCCTGGATGGTAGACCAGGTCAGCAGTGGGAAGTACCCTGGCCTGATATGGGACGATGACGCCAAGACCATGTTTCGTATCCCCTGGAAACACGCCGGGAAACAGGACTTCCGCAGTGAAGAGGATGGTGCCATCTTCAAGGCATGGGCGGTGTTTAAGGGGAAGTTGTCCGATGGGGGTCGTGTGGACCCTGCCTCCTGGAAGACCCGGCTGCGCTGTGCTCTCAATAAGAGCCCGGAGTTCAAAGAGGTCCCCGAGAGGTCCCAGCTAGACATCTCCGAACCATACAAAGTTTACTGCCTTGTACCGATGAATGAACAAGTGTTGGGGAATGTTAAAATAAAGGGCCGAGCCAGAGCAGGAGGGAGGAAGAGAAGGAGCAGCGATTCAGATAGCGAGGAGGAGGTGAAGGAGGAGGAGGTTGTGGTCAAACAGATGAAAGAGGAGATCATCACCGCCCCAATCACCATGTCTGTTCAGGAGATTGATGAAAGTGTTCTTACCATCCAACAAGACCAGTTCGATCAGCCCTTGGTCATCATGAAGAGCGATGGGACGGTCGATGAGCTCCAGGTGAACGTCACGATTGAGACCGTCCCTCCCCCTGGAGCACGGGACTCGTTCCATGTCTTAGTGAAATACATAGGACAGGAGGTGCTTAAACGTGAGGTCATAGGCAGCGATGTCCGAATCGCCTACCTGCCCTCATCACCTGTTCCACCCACCCTGATGATGGGTGGGTTCCCACGCATCCCACTCCCAGAGTCCCCCTCCACCCTGACCTCCAATCCTGGCATCGGGCCTCAGCTCCAGGCCCTCTCCACACTGTTGCCCTTCATGGAGAAAGGGGTGATCTTGACCTCCACGGGGGCAGGGATCTATGCTAAGCGCTACTGCCAGGGCCGGGTGTTCTGGACAGGGCCACATTCCACCACGACGGGACCCCACAAGATGAACCGTGCTGTGGAGCCCGTGCTGCTCTTTGACAGAGAGGCTTTCAAAATGGAGCTGGACCACTTCCGCAGTTACGGGGGAGACCCTCCTCAGTGTGGCATCACCTTGTGTTTCGGAGAGGAGTTCAGTGCCACAGAGGACCCATCCAGCAAACTCATCATCACACAGATAACCCTACCCTGGGCTCAGCAGCAGGTCAAGGAAGCTGAAGACTTCCGAGAGTCAATGGCCTACTTCCGCAACATAACCAGCGAATCAGGAGAGGTCACCATCAACCTGGTATCAGGTTCATTGCTATCCGAGATCCTTGGGACGTCCCTACCTTAAACATTTAAAAATGTCAACTTCAAATGGGGGTGGGATAGCACGTAAAAGTGGCCTTTAGCATCCAATCACAGGAAATCTTGTATAATTGACTAGTCTTTTTTTAAATGAAGCACTCTGATCTGATACTAAGGCATACACATGATGCACCAAATACTTGTCTGAATAGCACTACATGGAGTACGTCACTTTGATTTTGCCCTTTACCAACTTGTGATGTTATACTGATGTTCCAAACTCACTTTTATATGGAGTCAGATACTTCTACTCCTTGTCGCAGTCTTTGAATGCTGACTGGTACTGCGTCAGACACCTCTCTGTGTCCTCATGTTGCTTACATAAGTGTACCTGTTGACCAAGTTGTTTTAAGTAGCAAATGAGAGAAACACTGACAGGCTCTGAAGCCATAGTAGGCTGAAGGTCTGTGATTTGATCATCACCATGCCAACCGTTATGAGGCGGGAAACAAACTTGTCTTCCATTTCTGTTTCTGAAAGTGGTAACGCACATTTCTATAGAGGACATTAATATTCCTAGACTTTGAAGCAGGCTCCTTCACTAGAGACATTGGACTCTTAAATGTGTTTGCAAGTATGTATTCAAGAGCAAGTGAGTTTGTTTTGCATTTGTTAATCTGCTCTCCATAACTCAGCACTTACAACTAGTCCCAACCGTAGGAAGTTAATGGTGTTAATTGAGATTGGCCCAGTTTTGCATGGCAGGTCACTTTACAGGTTTACCCAATTAGTAAATTACACAAGCCACAGTATAAAGCAGGTGTGGAGACTGTTCTAGGGTTATGGTGTGTGGAGACTGTTCTAGAGTTATGGCGTGTGGAGACTGTTCTAGGGACCATGTCTGAAAGGTTGTTTTCTGCACCTTTGAACTGGCAATCTGTTGTTCGATCTTGCTCTATTGCACAAATCAAGTATGTTTATATAAGGTCTACTTAAGCCTTTAAGTGCACAAGGTGATGGCTGGCCTCGTCAGACTTTTTAATCTGTTAGTATTGTAGAAATGAATGTGAATTGATATTTATATGAACATAGCACATGAACACTTGAAGTAGTTTGTAGATGTAGTTTAATAAATTGAGATAAGGTTACACACTGAAAGCAGTGGGACAGGATGCACATAATGTGATGCCATTAGCAGTCAGTGAACTATGAGCACAGCTTTGTCAGTTGTAAGTGGGTTAACAACATGGCTACTGGGTTTGACAAGGCACACTGACTGAGAGACCGGAAGACTGCACATCTGTCAAACTGTAAATATTTGTTATTTATGCTTGTCTTTTATTCAATGTTCTGTCTGACCGCATTAAATGTATTTCATATTATCTTGGATGATGTGCGCTTATTTGACTGTTAATAAAAATATTCTTAAAATTTGTAGTATCAGTAGGTTTAAGACAAATAATTCAAACTTTTTTAAAGTAACAAATTAAACCACAAACTTATTTCAGACATTACCATTGGCTGGTGAGGCAAGCTCTGCTATTTTGGCATTGAGTTTCTGATTTGTCCAGTCCCTAGTGATGTCGTCCAAATGGCTGTCAAAATCCACTAATAATGAGTGATCTCCAGAGTCCAGCAGCTGATTGGCTATTTCCCGAGTCTCCTCCCACTGCCGCAGCATTATCGTGTGTTTGTCTTTGAGGGTCCAGCGGGTGTCTTTCCGCTCATACATCACTATGGGAGGCACCCTGTAGTCAGGTGACATCTTTCCACCATCAATCATTAACAAAACTGCATTGTTACACTGCTCGGCAATCTTATCTGCAATCTTCAATGCACATGGCGTAGGGCTGTTGTCTGACACACAAGCGTTGGCTTGGTAGTATCCTACAATCCTTTGCTGTGTCTGTGCACACCATACATCCACCTGTGTGAGACCCAGCTGGGTGATGGGAGCCAAAGGTAAGTGAGAGTGGAGCAGGGGAACACAGTCCGTCACACACACAGCACCACCTGCTGGACTGGACGACAACAGCAGCCCATTGACACTACACCGTGGAAACAAACAGCCGTGCAGGTACATCTTCACATAGGCCAGACAGGACAGCTCAACCTCCCCCATTGCGTCAATGGATATTATTTGCTGGGATGAAATTTCAGAAGTCCAGTAAAACAAACGTCTTGTTTGAAACTCATATAATAGTGCATGTTAATACATATTTAACTGAATATTGATCATTTACAAAAGCCTGCCCTGCAGTAGCCCAGAGTGCATCG
--
>Locus_9973_Transcript_2/10_Confidence_0.000_Length_3629
AGAGAGTTCCCCAAGTTCTTCACCTTCCGGTCCAGAGACAAGTTTGAGGAGGACAGGATCTACCGTCACTTGGAGCCGGCGCTGGCCTTCCAGCTGGAGCTGAACCGCATGCGTAACTTTGACCTGACGGCCGTGCCCTGTGCCAACAGCAAGATGCACCAGTACCTGGGTGCGGCTCGCGTGCAGGAGGGCGCTGAGGTCACAGACTACCGCTACTTCATCCGAGCCATCATGCGCCACTCTGACCTCATCACAAAGGAAGCGTCATTTGAGTACCTACAGAACGAGGGCGAGCGTCTTCTCCTGGAGGCCATGGATGAGCTGGAAGTGGCCTTCAGCAACACCAAATGGCGCACCGACTGCAACCACATCTTCCTCAACTTTGTCCCCACCGTCATCATGGACCCCTCCAAGATTGAGGAGTCGGTGCGCTCCATGGTGATGCGTTACGGCAGTAGGCTGTGGAAGCTCCGGGTGCTCCAGGCCGAGCTCAAGATCAACATCCGGCTGACGCCCACTGGGACCGCCATCCCCATCCGTCTGTTCCTCACCAACGAGTCCGGCTACTACTTGGACATCAGCTTGTATAAGGAGGTCACAGACCCCTCAACGGGACAGATCATGTTCCAGTCGTACGGGGACAAGCAAGGCCCTCTGCACGGCATGCTCATCAACCATCCCTATGTCACCAAGGACCTGCTGCAGTCCAAACGCTTCCAGGCCCAGACTTTGGGCACCACCTACGTCTACGACTTCCCAGAGATGTTCCGACAGGCCCTCTTTAAGCTTTGGGGTCCGGGGGACAGCTACCCTAAAGACGTGCTGATGTGCACCGAGCTGGTGCTGGACCCGCATGACCGACTGGTGCAGATGAACCGCCTGCCTGGAGACAACGAGGTGGGAATGGTAGCCTTCCGGATGCGGATGAAGACTCCAGAGTATCCCGAGGGCCGCGACATCATCGTCATCTGCAACGACATCACCTACATGATTGGCTCGTTCGGGCCCCAGGAGGACCAGCTGTTCCTGCGGGCGTCGGAGATGGCCCGGGCCGAGGGCATTCCACGCATCTACATCTCAGCCAACAGCGGGGCGCGCATCGGCCTGGCCGAGGAGATACGACACATGTTCCAGGTTGCCTGGACCGACCCCCAGGACCCTTACAAGGGTTTCAAGTACCTGTACCTGACGCCCCAGGACTACACCCGCATCAGCTCCACCAACGCTGTCCACTGCCACCACGTGGAGGAGGGCGGAGAGTCCAGGTACATCATCACTGACATCATAGGGACCGAAGATGGTCTTGGGGTGGAGAACCTGAGAGGATCAGGCACCATCGCCGGGGAGTCTTCCCAGGCCTATGACGAGATCATCACCATCAGCATGGTGACGTGCCGTGCCATTGGGATCGGGGCTTATCTAGTGCGTCTGGGGCAGAGGGTCATCCAGGTGGAGAACTCCCACATCATCCTGACCGGGGCTGGAGCCCTCAACAAGGTTCTGGGTCGAGAAGTGTACACCTCCAACAACCAGCTGGGAGGCGTCCAGATCATGCACAACAACGGAGTGACGCACACTACGGTGCCCGATGACTTTGAGGGCGTTTTCACTATCCTGCGGTGGCTCTCCTATATGCCGAAGACCAAGCACTCTCCGGTGCCGGTGATACCACCCAAGGACCCAGTGGAGAGGGAGATCGAGTTCACCCCCACGAAGGCTCCCTATGACCCCCGCTGGCTACTGGCCGGGAGGCCCCACCCCACTGTAAAAGGAGCCTGGCAGAGTGGATTTTGTGACCATGGCTCGTTCATGGAAGTGATGGGGTCTTGGGCCCAGACAGTAGTGGTGGGCAGAGCCAGGTTAGGAGGGATTCCCCTTGGCGTCATCGCTGTGGAAACACGCACCGTTGAGGTGGCTATCCCTGCCGATCCAGCAAACTTGGATTCTGAGGCCAGACTGGTACAGCAGGCCGGCCAGGTGTGGTTTCCGGACTCTGCCTTCAAGACGGCCCAGGCCATCCGTGACTTCAACCGTGAGCGGCTGCCTCTGATGGTGTTCGCCAACTGGAGAGGCTTCTCCGGGGGAATGAAGGACATGTACGACCAGGTGCTGAAGTATGGGGCCTATATCGTGGACGGCCTGCGTGAGTTCCGCCAGCCTGTGTTGATCTACATCCCGCCGCACGCTGAGCTGAGGGGGGGATCCTGGGTGGTGATCGATCCCACCATCAACCTTCTGTGCATGGAGCTCTACGCAGACAGAGAGAGCAGGGGTGGTGTGCTAGAGGCAGAGGGCACTGTGGAGATCAAGTATCGCAGGAAGGACCTGTTGAAAACCATGCGCCGGATCGACTCGGTCTACGCCGGTCTGGCTGAACAGCTTGGTACACCGGAGCTGACAGACAAACAGCGGAAGGACCTGGAAGCCAAGCTGAGGGCCAGAGAGGAGTTCCTGCTGCCCATCTACCACCAAGTGGCAGTGCAGTTTGTGGACCTCCACGACACCCCTGGTAGAATGCACGAGAAGGGTGCCATCACGGACATCCTGGACTGGAAGAATGTGCGGAGCTTCTTCTACTGGCGTCTGCGGCGCCTCCTGCTGGAGGGCGTGGTGAAGTGTGAGGTCCTGCAGGCCAACCCAGAGCTGAGTGACGGACACATCCAGTCCATGCTGCGCCGCTGGTTTGTGGAGACAGAGGGCACGGTCCAGGCGTACCTTTGGGACAATAACAAAGCGGTGGTGGAGTGGCTGGAGAAGCATTTGGCCAAAGAGGACGGCACACGATCCGCCATCAGAGAGAACATCAAGTACCTGAAGAGGGACCACGCCTTGAAACACATCCGCAGCATTGTGCAGGCCAACCCTGAGGTGACCATGGACTGCATCATCCACATGAGCCAGTCCATCACTCCATCCCAGAGGGCCAAGATCTCCCACCTGCTGGCCACGATGGACGGCACCGCGCCCAGTTAAACTCCAGATCTGAGGCTGAGCTGCCCAATGCCTTACACAGGAAATCCCTGAAGTTCTAGCATAGGGGAGAGAATAGATAAGTAGGTCTGTGGAATGTGGACCCAGGGCAGGGGGACACATGCACTATCTCCCCATCGGTGCCGCCTACTTTCTATTGTTGAGTTGAGACAATAAAGCTAAGGCGCCAAAGAAGCCAAAACGTGTCTAATTCTCAGGGTTAGGGGCTAGTTCGGGCTGCTCATACGCTATAACCATGCAGCACTATACACTACACATGCACTAGATCAAGGGTCCCTGCTTTGGGTAGATTTATTTTTCTTTCCGCGGATGGTCGGGGGGCCGGAACATAGTTATAAATCATTTGTACACTGCAAATTGACCACAAGAATCCAAAACATATATAGTATTTGACAAAAACAGTATAATTTTAAACCTTGATTTCATTGGAATACGATCACTTATGCCTCTCTATTTATGCGTGGGAATACTTGGGAACAGATTCCCTAAATTAAAATCCCTTTTAGCTGATTTCCTAGCGATTTTAGTCTTCTATGTTCAACAAATGAAATATATTTTTTTAAATCTTCAGCTTGGGGTGCCAAATAAAATCGCCCGGGGGTTTCGGTAAGTATTCAGACCCCTTGACTTTTTCCACA
--
>Locus_1767_Transcript_8/35_Confidence_0.000_Length_3619
TTTCGAGGAAGTTTTTTTTCTTCTAGGAACCAACTGTCTGCAACCAAGGGCTATCAGGCGTGGATCTTCTCAACTCAACTTCTAATCAATTCAAACCTATCACAAATTCGGGTAGAGTTTATCTGAAGCTATGAGCAGCCCACTGAGTGATCATGAAAAGAGAAAACAGATCAGCGTGCGTGGCATTGCAGGGTTGGGCGATGTCGTAGAAATCAAGAAAAGTTTCAACAGGCATCTTCACTTCACTCTTGTCAAAGATCGCAATGTAGCCACCCCTCGGGATTACTACTTCGCCCTGGCTCACACAGTCAGGGACCACCTCGTTGGGAGATGGATCCGCACTCAGCAATATTATTATGAAAAAGATCCAAAGAGGATCCACTATCTATCATTGGAGTTTTACATGGGTCGGACCCTTCAGAACACCATGATCAACCTGGGCCTGCAGAATGCCTGCGATGAAGCCATCTACCAGCTGGGCTTGGACATAGAGGAGCTGGAGGAGATCGAGGAGGATGCTGGCTTGGGGAATGGGGGACTGGGCCGCCTTGCAGCTTGTTTCCTGGACTCCATGGCCTCTCTAGGCCTGGCGGCCTATGGCTATGGTATCCGCTATGAGTTTGGCATCTTCAACCAGAAGATTGTCAATGGCTGGCAGGTTGAGGAGGCCGATGATTGGTTGCGGTATGGAAACCCATGGGAGAAGGCTCGTCCAGAGTACATGCTCCCTGTGCATTTCTATGGCCGAGTGGAGCAAACAGCAGAGGGTGTAAAGTGGGTGGACACCCAGGTTGTCCTGGCCATGCCTTATGACACTCCTGTGCCTGGATTCAAGAACAACACAGTTAACACCATGAGACTGTGGTCTGCCAAGGCACCCATTGACTTCAACCTGCAGGAATTCAATGTTGGTGACTACATTGAAGCTGTGTTAGACCGCAACCTGGCTGAGAACATCTCACGCGTCCTCTATCCCAACGACAATTTCTTTGAGGGCAAGGAGCTGCGTCTGAAGCAAGAGTACTTTGTGGTGGCCGCCACACTGCAGGACATCATCCGCCGCTTCAAGTCTTCCAAGTTTGGCTGCAGAGACCCTGTCAGGACCTCCTTTGAGACCTTCCCAGAGAAGGTGGCCATCCAGCTGAATGACACCCACCCTGCCTTGGCCATCCCTGAGCTGATGAGGATCCTAGTGGATCTGGAGAAGTTGGACTGGGACAAGGCTTGGGAGGTGACGCGTCAGACCTGTGCCTACACCAACCACACCGTCCTGCCTGAGGCCCTGGAGCGCTGGCCCATCAACCTGTTTGAGAAGCTGCTGCCTCGCCACCTGCAGATCATCTACGAGATCAACCACCTCCACCTCCAAAGGATCGCTGCCATGTTCCCAGGGGACAATGACCGTCTGAGGAGGATGTCCCTGATCGAGGAGGGAGACCCCAAGAGGATCAACATGGCCCACTTGTGTGTGGTGGGCTCCCACGCTGTCAACGGGGTCGCCCGGATCCACTCTGAAATCGTCAAGAACACTGTTTTCAAGGACTTCTATGAGGTGGAGCCAGAGAAGTTCCAGAACAAGACCAATGGTATCACTCCTCGCCGCTGGCTGCTACTGTGTAACCCAGGCCTGGCTGACCTCCTCGCTGAGAAAATTGGAGACGACTTCTTGACAGACCTCTTCCAGCTGAGGAAACTACTGGACTTCATTGATGAAGATGCTTTCATTTGTGACATCGCCAATGTAAAACAGGAGAACAAGCAGAAGTTTGCAGCCTACCTAGAGAAGGAGTATGAGGTGAAGATCAACCCTGAGTCCATCTTTGACATCCATGTGAAGAGAATCCATGAGTACAAGAGACAACTGCTCAACGTCCTCCACATCATCACCTTCTACAACCGGATTAAAAAGGACCCCTCTAAACACTTTGTTCCCAGGACTGTGATAATTGGAGGAAAGGCTGCACCTGGCTACCACATGGCCAAAATGATCATCAAGCTGATCACGGCGGTGGGCCAGGTGATCAACAACGACCCGGTGGTGGGAGACAGGTTAAAGGTCATCTACCTTGAGAACTACAGGGTCTCCCTAGCAGAGAAAGTGATCCCTGCAGCTGACTTATCAGAACAGATCTCCACAGCGGGAACAGAGGCCTCTGGAACTGGCAACATGAAGTTCATGCTGAACGGCGCTCTGACCATCGGCACAATGGACGGCGCCAACGTAGAGATGGCTGAGGAGGCCGGAGAGGAGAACCTCTTCATCTTCGGCATGAGGGTAGAGGATGTGGATGCCATGGACAAAACAGGGTACAATGCCAGGGAGTACTACGAGCGTCTATCAGAGCTGAGGCAGGTGATAGATCAGATCCAGACTGGCTACTTCAGTCCCAAAGAGCATGAGCTCTTCAAGGATGTGGTGAACATGCTGATGAACCACGACAGGTTCAAAGTGTTTGCTGACTATGAGGCCTACATCACTTGCCAAGATCGAGTCAATGAGCTATACAAGAACCCTAAAGAGTGGACAAGAACAGTGATTCGAAACATTGCGGGTTCCGGCAAGTTCTCCAGCGACCGAACCATCAGCGAGTACGCCCGGGATATCTGGGGCGTGGAGCCCTCCGATGTGAAGATCCCACCCCCCAACGAGCCCCCTGTTGAATCCCGCAAATGAGGAGCCCGCCTTCACTCTCCAGTTAGGAGAGAAGTGCTTGTGTTACTTCTCCTCGCTGTAGGTCTGTCTCATCAGGCTTGACTCATAGCCCACCCATTACCACATTGCAGAGATGGGGTTCGAGTCGGAGGCAGATCGCATGTACAACGTCTTAAACAGCCAAAGGAAGCGTGTTTGACTCTAGCCTCTGCTTACTATTACTCCTGCTTGTCTTTGACTCCACCATGTGCACGTATACTGTAGATGCCAATCCCAGTTGATCAGTAATGACCATACAGTTTACACTGCTGAATATGATTGGTCTACTACTGCCTCGGAATAGTCAACCAAAAATAACACATTTTGTTTGCTACTAAGACTTGTAATGGGGATTTTGTTTTAATCATCACTGACAAAGCATTGCATTTCAGAGTTATAGAATGTGTACTGTGATATTTGTCTATATGTTAAGTAAGTGCCTGGTCATTAATGTACCAATTTTGGACCATAGCATTCATAAGAGAGAGAAACAATTATCTAGAAGCAAGTGCCTGGTTTAAAGTTGTAACATGCCATTGGTCTAATGGAACGTTTTGTACAATTCTACTGTATTTGATTTGAAAATGTGTAGTATACAGCTTGGCGAAACAGTTCTGATGCTTCACTATGTCCCTTATGAGGAAAACCATGCTCAGTGGCCTGTTCGAACACTCCCACTTCAGAGATTATGGAGCAGCTGTCACCACAAATGGCCTTGGCGTGACTTCTGAAATGAGATGGCTACTGTATGAGTATAATCTATATTTCAGTAGCATCACTTAAATGTCTTCGCTAAATGTACTTCAAACAAAAATATGCTGTTTCTCAGTAACTACCTTTTTTTAAGCAGTTGTCTTTTTTCATCCTTCAATAAGTACTGTATCACTTGTCACCGCAATCACGTTCATATTATTAAATGTTTTTTTT
--
>Locus_1017_Transcript_2/85_Confidence_0.000_Length_3607
TTTTTTTTGTATTTTGAACGGGGCAAGCATAATTTTTAACGGATAAGGCACATCACTGACACTTTGCAGTATTTCCTTCCGTGAATAACAGTTTTTTTTTCTTTAGAAAAAGCGCACGGGATACTTCTTTTTCTCAGTAAATGCTGCTCTGAAATTATAAACAAAGACAAAAACACGAGTCAAGATGGATGTGAAGCTACTTTCTATAGCAACATTATTAGGAATCCTATGTTTCTGCAGTGCACAGCAAGAGGGCAGTGATTGCATCAAGGCCAATGCACAATCATGTGGGGAATGCATCCAAGTGGCAGAGAAATGTGGATGGTGTACAGACGCTGACTTCCTGAAGCAGGGAGAGTCTAAGTCAGCTCGCTGTGATGAGCTGAAGTCCCTGATCACGAAGGGCTGCAGTAAGGCCAAGATCGAGAACCCCCGGGGCAGTATCTCCATTGACAAGGACAAGCCCGTCACCAACCGCAAGAAGGAGGTGGCCGAGAAGCTGAAGCCTGACCAGATCACTCAGATCCAGCCCCAGAAACTCAGTCTCAACCTCCGATCTGGTGAGGCCCAGACGTTTAAGCTGAAGTTCAAGCGGGCAGAGGACTACCCCATCGACCTCTACTACTTGATGGACCTCTCTTTCTCCATGAAAGACGATTTGGAGAACGTCAAGAACCTGGGGACTGACCTGATGCGTGAGATGCAGGAGATCACGTCAGACTTCAGGATTGGTTTCGGCTCATTTGTGGAGAAGACTGTGATGCCCTACATCAGCACCACCCCAGCCAGGCTGTTGAACCCCTGCACGAGCAATGAGAACTGCACCAGCCCTTTCAGCTATAAGAACGTGCTCAAGTTGACCGAGAATGGGCAGCAGTTCAACAGCCTGGTCAGCAAGCAGCAGATCTCTGGAAACCTGGACTCCCCTGAGGGAGGCTTTGATGCCATCATGCAGGTGGCGGTCTGTGGGGATGCCATTGGCTGGAGGAACGTCACTCGTCTGCTGGTGTTCTCCACTGACGCTGGGTTCCACTTTGCTGGAGACGGCAAACTGGGCGGCATCGTTCTGCCCAACGATGGAAAGTGTCATCTGGAGAACAACATGTACACCATGAGCCATTACTACGACTATCCCTCCATTGCCCATTTGGTCCAGAAACTGAGCGACAACAACATTCAGACAATTTTTGCAGTTACTGAGGAATTCCAGCCGGTTTACAAGGAACTGAAGAATCTCATCCCCAAGTCAGCAGTAGGAACCCTGTCCTCCAACTCCAGCAACGTCATCAAGCTCATTATCGATTCTTACAATTCTCTTTCATCTGAAGTCATCCTGGAGAACAACAAGGTGCCTGAAGGTGTGTCCATAAAATACAAGTCCATCTGCAAGAATGGCGTGGTTGGTACGGGAGAGAACGGAAGAAAATGCTCTAACATCTCCATTGGAGATGAGGTGTCCTTTGACATTACCATCGAGTCCCAGAAGTGTCCATCTCAAGGAAAGTCAGAGACCATTAGGATCAAGCCGCTGGGTTTCAATGAGGATGTGGAGATCGTCCTCAACTTCATCTGCGAATGTGAATGTTCCAAAGGCGGAGAACCTCTCAGCAAGATCTGCCACAATGGCAACGGGACCTTTGAGTGTGGAGCCTGCAGGTGCAACGAAGGACGTATCGGCAGACTGTGTGAGTGCAGCACAGACGAGGTGAGGACAGACGACCTGGACGGTAACTGTCGGAAGGACAACGGTACAGACATCTGCAGCAACAACGGAGACTGTGTGTGTGGAACTTGTGAGTGTAAGAAGAGGGAGAACCCAGAGGAACGGTACAGCGGGAAATTCTGCGACTGTGACACCTTCAACTGTGACCGCTCCAACAACAAACTCTGTGGAGGACATGGGCGTTGTGAGTGCAGGGTGTGTATCTGTGATGCCAACTACACGGGCAGCGCCTGCGACTGTTCCCTGGACACCTCCACCTGCCTGGCAGCCAACAAGCAGATATGTAATGGCCGGGGCACCTGCGAGTGTGGCGTCTGCAAATGCACCAACCCCAAGTTCCAGGGCCCCACCTGTGAGATCTGCCCCACCTGCCCCGGAGTCTGCGCTGAGCACAAGGAGTGTGTTCAGTGCCGGGCCTTTGAGACTGGAGAGAAGAAGGACACGTGTCAGAGGGACTGCAGCTATTTCAACCTGATCAGAGTGAAGGATCGGGACAAGCTGCCCCAGCCAGCCGACCAATCCTACCCCCTATCCCACTGTAAGGAGAGGGACGCCAACGACTGCTGGTTCTACTACACCTACGCCGTCAGGAACAACACAGAGAAGGAGGTCCATGTGGTGGAAACACTAGACTGCCCTGCGGGCCCGGACATCATCCCCATCGTGGCTGGCGTTGTGGCGGGCATTGTGCTGATCGGCCTGGCTTTGCTGCTCATTTGGAAGCTGCTCATGATCATCCACGACAGGAGGGAGTTCGCCAAGTTTGAAAAGGAGAAGATGAATGCTAAATGGGACACGGGAGAAATCCCTATCTACAAGCAGTGGTGACCCCTTCATTCAGGGCAGGCAAAGCTCCACCTATTTGCCTGTTTTACATGTTATTTTGGCATTAATACATGTCACATATCAGTTTGCAAACAATGCAACAAAAAAATATATAATTGAGTTAATAAAGCCGCATACAAACAGGCAGCACCAAAATACAGGTGTTTCAGCCTAGCTCAGTGCTTTCTGTGGTGGTGAGGCAAGACAGCAGAAAATACGGAGCGTTGCACCATGATTGGCTCAGTGTTCTGTCACTCATGGGGACACTAGCCTTTAGCAAGGGTAGACATCAAGAATGTGAGCCCTTTGGGTGCTACCCATAGAGTTACATTAGAAGTGCCCTTCCAAGAAGGCTCAACGTCAATGACCACAGACAAAATGACATCAAATCACGTTATATGTACAGTAGCTTTGATTGGACTGATCATGTCAACATCATACTTTCAAAATCTTAGCTAGTCATCATCATAAATCAACTGGCAAATCCTTTTTAATCCTTGTCATATGAAGAGAAATAATGAAGATAAATGTCTAATACATAGACATAAACATTACACAACAACTTGGAAATCGCAAATTCAACAATGAGTTGTTTGGAAGGAATCGGTGACAGTGGCTAACAGCAAGCATTGCAACTGGGAAGTCAGACTGGGAAGATACGTTTTGAACAGTCATCCAACTCAAAATTGTAAATCTTTTTCTTTGATGACAACATTTGCCAACATACGACTGCCGCGCACAGCAAGGTGAGTCCAAAAATGTCTTAAATGCTGCTGCATAAACGATGCAATATGCCAGGGAGATATGGTCATATCAGCTATGTTTTTTTTAAAAGGCAGTAAACCAGGCTGAATGAATTGTTTCGCTGCCAGACAAGGCTCCGCTGATAGCCAGGTGTAGCGGTGGTAAGGATTCACTCCATGGTGCTGAAAAGAAAGCTCTGCTGTCGGGACAGCTTTATGTAGACCCTAAAAGTTTGTGGGCACCGCTTGTCGCCGTTATAGGGCAATTCATGTATTGTTTAGTGTTGTGTTGTGTAGTGGCTTTGCTGGCATGCAT
--
>Locus_9724_Transcript_5/9_Confidence_0.000_Length_3585
GCGGGCGCCGTGGGCCCCACCAATAAAACCCTGTCTGTGTCTCCCTCAGTGGAAAGACCAGACTTCAGGAACGTCACCTTTGATGAGCTGGCTGAGGCCTACGCCGAGCAGGTCCGGGGTCTGTTGGATGGAGGAGCGGATATTATCATGGTGGAGACCATCTTTGACACGGCCAACGCCAAGGCAGCACTGTTTGCTATCGACAAACTGTTTGAAGAGAGCTACGAACCCAGACCTATATTTATATCAGGCACCATCGTGGACAGGAGTGGTCGAACTCTCTCAGGACAGACAGGAGAGGCCTTCGTCATCAGTGTGTCCCATGCCAAACCCCTCTGTATTGGTCTTAACTGTGCCTTAGGAGCCACTGAGATGAGGCCTTTTATTCAGGCTATTGGGAAATGCACCACGGCTCACGTCTTATGCTACCCCAATGCAGGTCTGCCCAATACGTTCGGTGGATACGATGAGACCCCGGAGTTGACAGCCTCACATTTAAAGGACTTTGCTACAGATGGTCTGGTGAATCTGGTTGGTGGATGCTGTGGAACGACTCCTGCACACATCAGGGCCATTGCTGAGAAAGTGAAGCACTGCCATCCCAGAGTGCCCCCTACTGACGTCTTTCAGGACTACATGCTACTCGCAGGTCTGGAGCCATTCAGGATCGGTCCGTACACTAATTTCGTCAACATCGGCGAGCGGTGCAACGTGGCTGGATCAAGGAAGTTCGCCAAGCTGATCATGTCGGGAAACTACGAGGAGGCGTTGAGCATAGCCAAGACCCAGGTGGAGATGGGAGCCCAGGTGTTGGACATCAACATGGACGAGGGGATGTTGGAGGGTCCTGCCGCCATGGCCCGGTTCTGCTGTCTCATATCCTCCGAGCCTGACATCGCCAGGGTACCTCTGTGTATAGACTCGTCGAACTTCGAGGTGATCAAGGCGGGGCTGAAGTGTTGTCAGGGGAAGTGTATCGTGAACAGCATCAGTCTGAAGGAAGGAGAAGAGGAGTTTCTCCAGAGGGCTACGACTGTCAGACGCTACGGGGCTGCCGTGGTGGTTATGGCCTTCGACGAGGAGGGTCAGGCTACCGAGACAGAGCGCAAGGTCGACATCTGCAGCAGAGCCTATCGCCTCCTGGTAACTCAAGTGGGCTTTGACCCCAACGACATCATCTTTGACCCCAACATCCTGACCATCGGCACGGGCATGGAGGAACACAGCGAGTACGCCATCAACTTCATCAGAGCCACCAGGCTCATTAAGGAGTTGTTGCCTGGGGCCAGGATCAGTGGAGGCCTGTCCAACCTGTCCTTCTCCTTCAGAGGCATGGAGGTCATCAGAGAGGCCATGCATGGAGCCTTCCTCTACCACGCCATCAAGGACGGTATGGACATGGGCATAGTGAACGCTGGCAGCCTGCCTGTCTATGATGATATCGACAAGGAGCTCCTGCTCATGTGTGAGAACCTTATCTGGAACAAAGACCCGGAGGCCACAGAGAAACTACTGCTGTATGCACAGAGCTGTGCCAAAGGAGGGAAGAAGGTGGTCCAGACGGATGAGTGGCGAGAGGGAACAGTGGAGGAGAGGCTGGAGTATGGGCTCATCAAGGGTATAGATAAGTATGTGGTAGAGGACACAGAGGAGGCGAGGTCCCAGGCTGAGCTCTATCCGAGGCCCCTACACGTCATCGAGGGGCCCCTGATGAACGGCATGAAGGTGGTGGGAGACCTGTTTGGTGCTGGGAAGATGTTCCTACCTCAGGTGATAAAGTCAGCACGTGTGATGAAGAAGGCTGTCGCCCACCTGATCCCCTTCATGGAGAAGGAGAGAGAGGCCATGCTACTGGCATCAGGATCAGTAGAGGAGATTGACCCCTACCAGGGCACCATAGTTTTGGCCACAGTGAAGGGAGACGTCCACGACATCGGAAAGAACATTGTAGGAGTGGTGCTGGGCTGCAACAACTTCAGAGTGATCGATCTGGGGGTCATGATTCCATGCGACAGGATATTGAGGGAAGCCATCGACTGCAAAGCAGACATCATCGGTCTGTCTGGCCTCATCACGCCCTCGCTGGATGAGATGATCTACGTTGCCAAGGAGATGGAGCGGCTTGGGATGAAGACCCCACTGCTGATCGGAGGGGCCACCACCTCCAAGACCCACACGGCAGTGAAGATCGCTCCCCGTTACAGCTGTCCTGTGGTGCATGTTCTGGATGCTTCCAGGAGTGTGGTGGTGTGTTCCCAGCTGCTAGATGAGAATGTGAAGGAGGAGTTCTTTGAGGAGACGACAGAGGAGTACGAAGACATCAGACAGGACCACTATGACTCTCTAAAGGAGAGGCGCTTCCTGTCTCTAGCCCAGGCCAGGGAGAAAGGACTCCATGTGGATTGGCTTTCTCAGACCAAACCAGTGTGTCCTCAGTTCCTGGGTACCCGTGTGTTTGAGGGGTATGACCTGCGGAGGCTGGTGGACTATATCGACTGGAAGCCTTTCTTTGACGTGTGGCAGCTGAGAGGGAAGTACCCTAACAGAGGGTACCCCAAGATCTTCAAGGACAAAACCGTGGGTGAGGAGGCTCGGAGGGTGTTTGACGACGCCCAGCGGCTCCTCAACAGACTGATAGATAATAAGGGTCTCTGGGGGCGTGGCCTGGTGGGCTTCTGGCCCGCCCAGAGTGTAGGAGACGACATCCAGGTGTACGAACATGACGTCACACCTCGCTCCACCACGCCCCTCGCCACCTTCTACGGACTACGCCAACAGGCAGAGAAGGACAGTGCCAGCTCAGACCCCTACTACTGCCTGTCCGACTTCGTGGCCCCGAGGGCCAGCCGTGTGTCTGACTACATGGGGATGTTTGCTGTAGCTGTGTTCGGAGCGGAGGAGCTGAGCAAACAGTTTGAGACCCAGGGAGACGACTACAACAGTATCATGGTGAAGGCTCTGGCTGATCGCCTGGCTGAGGCGTTTGCCGAGGAGCTCCACGCCAGGGTGCGTAGGGAGCTGTGGGGCTACAGCGTGGAGGAGAACCTCCCGACTGAGGACATGCACAGGATCCGTTACGAGGGCATCAGGCCAGCCGCAGGATACCCCTCCCAACCCGACCACACTGAGAAGACCGCCATGTGGACGCTGGGCGAGGTAGAGGAGAAGACGGGTATCAAGTTGACTGAGTCTCTGGCCATGACCCCAGCAGCAGCTGTCTCCGGGCTGTACTTCTCTCACCCTAAAGCTACCTACTTCGCAGTGGGAAAGATCACCAGAGAACAGGTGGAGGACTATGCTGGGAGGAAAGAGATGCCAGTGTCTGAGGTGGAACGCTGGCTGGGGCCAATCCTGGGCTACGACACTGACTGACAGTGATACTTCAACCAATCCTGGGCTACGACACTACACTAATGCATCCACAACCACTACCTAGAAAACAGAGGCGCTGCTCAATGGTCATGTCTAGATGGGATACAGCTTTTGTCAAATTGACGTCAAAAGTTGACAAATTCTAACCCTTTTCCCAACCTTAACCCAATTCTCCCTAACCTGCTACGTTAATTCTCCCTAATTCTCCCAAAC
--
>Locus_3188_Transcript_7/8_Confidence_3.000_Length_3564
TCAGACGTGTGCTCTTCCGATCTCTGGAGCCAAAATGGGGAGTTCTACAGCAAGCCTGTTCCTTCTGCTGGGCTGCTTCACCACTGTGTTCTGTATCACACGGGAATATTTTATCGGGATTCAGGAGATTCAGTGGGATTACGCTCCCGCTGGGAAAAACATCATCCTCAACAAACTGCTGAAGGAAGATGAACACGCTGCTACGTTCCTGGAGCGCGGGCCCCAGAGAATCGGCAGTGTGTACAAGAAAGCAGTTTACCTGCAGTACACGGACGCCACCTACACAAAGGAGATAACCAAGCCCAAGTGGCTGGGCTTCCTGGGCCCTGTGATGTCGGCTGAGGAAGGGGACGTGATCAAGGTCCACCTGAAGAACATGGCCACTAGGGCCTACTCCATCCACTCCCATGGAATCATGTACAACAAGACCAGTGAGGGTGCTTTGTACCCGGACGAGACGACGGATGCGGAGAAACATGACGACCGGGTGGATCCTGGGAAGAGCTACACTTACGTGTGGGTCCTGAGCGACACCCACGCCCCCACCAAGGATGACACCAACTGCCTGGCACGCGCCTATCACTCCCACCTCCACGCACCTCAAGACATCGCCTCAGGACTTGTTGGACCCCTCATCATCTGTAAAAAAGGTACCCTGGATGTCTATGGTGACAAGGCAGCAGACTACTCGTACGTCCTGATGTTCACTGTGTCGGACGAGAACATGAGCTGGTACCTGGACGACAACATCAAGACCTACTGCACTCAGCCATCAACAGCAGCCAACAGCCCACAACAGCAACAGCCATCAACAGCAGCCAATAGCCCACAACAGCCATCAACAGCAGCCAATAGCCAAAAAAAGCCATCAACAGCAGCCAACAGCCCACAACAACCCACAACTAAAGTAGACAAAGATGATGAAGCCTTCCAGGAGAGCAACCTGATGCACTCGATCAATGGCTTTGTGTACGGCAACCTGCCTGACCTGAGCATGTGTGTCGGAAACAAGATCCACTGGCACCTGATCGGCATGGGCAATGAGGTGGACATCCATTCAGTGTTCTTTCATGGCCAGATCCTGACCAACCTTGGTCACCACACTGACGCGGTCAGCTTGTTCCCAGCCACATTCACCAATGTGGAGATGACCGCTGACAACCCTGGTCACTGGCTGCTGAGCTGCCAGGTCAACGACCACCTAATGGCGGGCATGCAGGCCCTCTTCGAGGTCAAGAAGTGTTTCCCCGCCGTCCACAAGCCGCGGCCCAACGGGGAGGTGAGGGAGTACTTCATCGCTGCCGAGGAGGTGCTGTGGGACTATGCCCCCTCACAGGTCAACCACGGCACAGGGAAACCGCTGAACACAGACGGTGATTCAGAGACGTTTTTCCAGAGGGGTAACGATCGCATTGGCGGGAAATATAAGAAGGTCCAGTACAAGGAGTACACAGACAACACCTTCACCGTGCAAAAGGAGAGAACACCTGAGGAGTTGCACCTAGGGATTCTGGGTCCTGTGATCAGGGCCGAGGAGGAAGACACCATCAAGGTGGTGTTTAAGAACAAGGCCAGCCGTCCTTTCTCCATGCAGCCACATGGCGTGCAGTACAGCGTCGAGCAGTCAGGGACTCTCTACTATAACGAACTGGAAGAATCCTACACTGCCAAAAAACTCAGAGAACTCAAGAAGGAGACGAGAACTGTTACCCCTCCCCCGGCAGCGCTGGTCAAACCAGGCACCACCCACACCTATGAGTGGGTGGTCCCTAAGGGTGGCGGGCCGGTGGCGGACGATGCAGACTGCATTACATACTTCTACTACTCAGCCGTGGACCCTGTGAAAGACACCAGCTCCGGCCTTGTTGGACCCCTCCTGGTCTGCAAAAAAAAGACCCTCAAGAAAGGGAAACAGAAAAACGTCAACAAGGAGTTCCACATGCTGGCTACAGTGTTTGATGAGAACCTGAGCTGGTTCCTGGATGACAACATTAACCAGTTTACCAAGGCTCCCAAAACTGTCAACAAGGAGGACGAGGACTTCCAGGAATCTAACAAAATGCACTCGATCAATGGCTACATGTATGGGAACCTTCCAGGGCTGACCATGTGTAAGGGGGACAAGGTGTCTTGGCACCTGTCTGGCCTGGGCTCGGAGGCTGATATCCACGGCCTATACTTTGAAGGGAACAGGTTCATCTACAGAGAGACACGCAAAGACGTCATGAACGTGTTCCCTCACATCTCCCACACTGTCATGATGGAGCCAGACAGCATGGGTCAGTTTGAGGTGGTGTGCAAGACGACGGACCATTACCAGGGAGGTATGAGGGCCAACTACACTGTGCAGAAGTGTAGTATGTTCAACAGGCAGTCAGAGATCATGCTCCACTCGAAGACCTACTACATTGCCGCCATGGAGATAGACTGGGACTACTCCCCCAACCGGACCTGGGAACAGGAGATGTACCATGGCCTCACACAGAGTCCAGGAAATGATTTCATTGATAAACAGGGTAAGTTCATCGGCTCCATGTACAAGAAGGTCGTGTACAGGGAGTTCACCAACAATAAATTCACCAAACAGAAGGAGAGATCAGCAGACATGCAACACCTGGGGATCCTGGGCCCTATGATCCATGCAGACATTGGTGACAAAGTCAATATAGTCTTCAAGAACATGGCCACAAGAACTTACTCTATTCACGCACACGGGGTGAAGACAGACGTTCCACAAGTCAAAGAAACTAAGCCAGGTGAGACCCAGACATACACATGGTATGTCCCCAAGACAGCTGGGCCTACAGACAAACAGGAGACATGCAGTGTGGGAGCTTATTACTCCACAGTCGACGTCAACAAGGACCTGTACAGCGGTCTAATTGGTCCCTTAGTGATATGTAGGCGGAGCTATGCGAGATCATTTGGACTGAAGAAGGAAGTGGAAGAGTTTGCTCTCCTTTTCATGGTGTTTGATGAGAACGAGTCCTGGTACCTGGACGACAACATCAAAACAAACATCAAGACCCCCACCAGGAACATCAAAGAGGACGAGGACTTCATCGAGAGCAATAAAATGCATGGCATCAACGGGCAGCTGTATGGAAACCTGCTGGGACTGAACATGGAAGTGGGGGACAAGGTGTACTGGTACCTGATGGGGATGGGCAACGAGATAGACATTCACACTGCCCACTTCCACGGGCACAGCTTTGACTATAAGCTGAGTGGAGGGTCCCACCGTGCAGATGTGTTTGGCCTGTTCCCAGGCACCTTCCAGACAGTGAAGATGAAACCAAAGTACCCTGGCTCCTGGCTGCTGCACTGCCACGTGGCAGACCACATCAAGGCCGGCATGGTAACGGTCTACAAAGTCACTGAGAAGGAAAAGAAGGGCTTTTTTGGATGAACGTGGAGCATTAACACAAACAGCGAATACAAGCTACGTACATCTCTTCAGTAATTACACATTGACCTCGTATTCCACACGAGGAGCACAGTGACCACTGACAATGCATGAACTAACTAAAACGGCAGATCGGAAGAGCACACGTCTGAACAAAA
--
>Locus_1767_Transcript_11/35_Confidence_0.000_Length_3515
GTGTGCTCTTCCGATCTGTTTTGTTCAGCAGCATGGCGGCTCCTCCCACTGACCAGGAGAAGCGTAAACAGATCAGTATCAGAGGAATTGTCGGGGTGGAGAACGTCGCCGAGTTGAAGAAAGGTTTTAACCGACACCTCCACTTCACTTTGGTCAAAGACCGGAATGTAGCGACGCCGCGGGATTATTACTTCGCCCTCGCGCACACGGTTCGAGATCACCTGGTGGGAAGATGGATCAGAACCCAGCAGTTCTACTACGAGACCGATCCCAAGCGAGTGTACTACCTCTCCCTGGAGTTCTACATGGGCAGAACCCTCCAGAACACCATGATTAACCTGGGGCTGCAGAACGCCTGTGACGAGGCCATCTACCAGTTGGGTTTGGACATGGAGGATCTGGAAGAGATGGAGGAAGATGCAGGGCTGGGTAACGGAGGCCTGGGCAGACTGGCAGCATGTTTCCTGGACTCGATGGCCACCCTGGGTCTGGCAGCGTACGGTTATGGCATCCGTTATGAGTATGGGATCTTCAATCAGAAGATCAAGAACGGCTGGCAGGTGGAAGAAGCAGACGATTGGCTGCGTCATGGTAACCCTTGGGAGAAGGCCCGCCCTGAGTACATGCTACCAGTGCACTTCTACGGCAGAGTGGAGGAGTCTAAGGAAGGGGCCAAATGGGTGGACACACAGGTGGTCCTTGCTATGCCCTATGACACGCCCATCCCTGGATATATGAACAACACAGTCAACACCATGAGGCTGTGGTCTGCCAGAGCTCCCAACGACTTCAACCTGATGGACTTCAATGTTGGAGATTACATCCAAGCTGTTCTGGACAGGAATCTGGCGGAGAATATTTCTCGTGTCCTCTACCCCAACGATAACTTCTTTGAAGGGAAGGAGCTGCGGCTGAAGCAGGAGTACTTTGTGGTGGCTGCTACCCTCCAGGACATCATCAGACGCTTCAAGAACTCCAAGAAGGGCTTCTCCGGCCCGGTCTCCTTCGACAGCTTCCCAGAGAAAGTGGCCATCCAGCTGAATGACACTCATCCTGCCATGGCCATCCCAGAGCTCATGAGGGTCTTTGTGGACATTGAGAAACTCGACTGGGACACGGCGTGGGCCATCACCAAGCGGACCTTTGCGTACACCAATCACACGGTGCTTCCCGAGGCTCTGGAGCGCTGGCCCATTGGACTGCTGGAGACCCTGCTGCCCAGACACCTCCAGATCATCTACAGGATCAACCAGGGCCACCTGGACGAGATTTCGGCTCTCTTCCCAGAGGACATGGATCGGATGCGCAGGATGTCTCTGATCGAGGAGGACGGGGGAAAGAGGGTCAACATGGCTCACCTGTGCATCGTGGGATCTCACGCCGTCAACGGAGTCGCTGAGATACACTCCAACATCATCAAGACTGACGTGTTCCGAGACTTCAGCGAATTAGAACCGGAGAAGTTCCAGAACAAGACCAATGGCATCACTCCTAGACGCTGGCTCCTCCTCTGTAACCCGGGATTGGCTGAGCTCATTGCTGAGGCCATTGGGGAGGAATATGTGAAGGACCTCAGCCAGTTACAGAAGCTCAATGAGCTGGTAGACGATGATACCTTCATTAGAGATGTGTCTAAAGTCAAGCAGGATAACAAGGAGAAGTTTTCCCAGTACCTGGAGAAAGAGTACATGGTGGAAATCAACCCGTCCTCCATGTTTGACGTTCACGTCAAGAGGATTCACGAGTACAAGCGCCAGCTCCTCAACTGCCTTCACATCGTCACCATGTACAACCGCATCAGGAAGAACCCAAAAGCACCTTTTGTTCCCCGGACTGTGATCATTGGTGGCAAGGCTGCGCCGGGGTACCACATGGCCAAGATGATCATCAAGCTGATCACGGCTGTGGGAGAGGTGGTCAACAAAGATCCTGTGGTGGGCAGCAAGCTGAAGGTCATCTACCTGGAGAACTACAGAGTCTCTCTGGCTGAGAAAGTAATCCCAGCCACAGACCTGTCTGAGCAGATCTCCACAGCTGGCACTGAGGCGTCTGGCACTGGCAACATGAAGTTCATGCTGAACGGCGCTCTGACCATCGGCACAATGGACGGCGCCAACGTAGAGATGGCTGAGGAGGCCGGAGAGGAGAACCTCTTCATCTTCGGCATGAGGGTAGAGGATGTGGATGCCATGGACAAAACAGGGTACAATGCCAGGGAGTACTACGAGCGTCTATCAGAGCTGAGGCAGGTGATAGATCAGATCCAGACTGGCTACTTCAGTCCCAAAGAGCATGAGCTCTTCAAGGATGTGGTGAACATGCTGATGAACCACGACAGGTTCAAAGTGTTTGCTGACTATGAGGCCTACATCACTTGCCAAGATCGAGTCAATGAGCTATACAAGAACCCTAAAGAGTGGACAAGAACAGTGATTCGAAACATTGCGGGTTCCGGCAAGTTCTCCAGCGACCGAACCATCAGCGAGTACGCCCGGGATATCTGGGGCGTGGAGCCCTCCGATGTGAAGATCCCACCCCCCAACGAGCCCCCTGTTGAATCCCGCAAATGAGGAGCCCGCCTTCACTCTCCAGTTAGGAGAGAAGTGCTTGTGTTACTTCTCCTCGCTGTAGGTCTGTCTCATCAGGCTTGACTCATAGCCCACCCATTACCACATTGCAGAGATGGGGTTCGAGTCGGAGGCAGATCGCATGTACAACGTCTTAAACAGCCAAAGGAAGCGTGTTTGACTCTAGCCTCTGCTTACTATTACTCCTGCTTGTCTTTGACTCCACCATGTGCACGTATACTGTAGATGCCAATCCCAGTTGATCAGTAATGACCATACAGTTTACACTGCTGAATATGATTGGTCTACTACTGCCTCGGAATAGTCAACCAAAAATAACACATTTTGTTTGCTACTAAGACTTGTAATGGGGATTTTGTTTTAATCATCACTGACAAAGCATTGCATTTCAGAGTTATAGAATGTGTACTGTGATATTTGTCTATATGTTAAGTAAGTGCCTGGTCATTAATGTACCAATTTTGGACCATAGCATTCATAAGAGAGAGAAACAATTATCTAGAAGCAAGTGCCTGGTTTAAAGTTGTAACATGCCATTGGTCTAATGGAACGTTTTGTACAATTCTACTGTATTTGATTTGAAAATGTGTAGTATACAGCTTGGCGAAACAGTTCTGATGCTTCACTATGTCCCTTATGAGGAAAACCATGCTCAGTGGCCTGTTCGAACACTCCCACTTCAGAGATTATGGAGCAGCTGTCACCACAAATGGCCTTGGCGTGACTTCTGAAATGAGATGGCTACTGTATGAGTATAATCTATATTTCAGTAGCATCACTTAAATGTCTTCGCTAAATGTACTTCAAACAAAAATATGCTGTTTCTCAGTAACTACCTTTTTTTAAGCAGTTGTCTTTTTTCATCCTTCAATAAGTACTGTATCACTTGTCACCGCAATCACGTTCATATTATTAAATGTTTTTTTT
--
>Locus_11552_Transcript_6/9_Confidence_0.000_Length_3509
CGAGAGGAGAAACTTCCTTACCAAATGTTCCAAGCGGTCAAACCCATTCATTTTTGAAACGTGGTTGTCACCAAAGCTGTGTTGTATTCATTAGGTATGGCTATTTTCAAAGATTCAGTATAATACATTAAAAGCGCAAAACATTTTTTTAACAAAGATGACTGACAATATCCATGGCCGTTTTCATGACAATTAATTGTTACCCAAAATTCCATAGTGGTCAAAGCCCCATGTACTACATAGTCTCTCTCAGATTCCCTTTAAGCTATATGTGGGAGGGATCTGAGCTGAGGCACTAGATAGTAGCAGTACACTAGTGTCTCATTGGTCCCGTGTAGCTCAGTTGGTAGAGCATGGCACTTGCAACGCCAGGGTTGTGGGTTCAATTCCCGCGGGGGACAACTATGAAAATGTATGGACTCACTAATGTAAGAAGCTCTGGATAAGAGCGTCTGCTAAATGACTAAAATGTAAAATGATCAGCTCTCCATGATGGTTGACATCCTTCCTGATAACAGTGCCATTGATTTAGTATATGTGGTTAGTGGTGTGTTATAGGCTGCAGTTGTAGATTATTAATGCTTTCTGGGTTGACAGTTGCCATATTCCTGGGTACTTGTTTATTTGTCACTAGCCATTCCTGCCCCAGTGAATCCCATAACTGATGACAATTATCCAGATTTAAACACTCATCCTGTGAGCAGTGGATCAACCAGTTCAGCACAATGCAGTCTGTCCTGTCTGTCTGCAGAGGTAAAGCCAGTACAGTCAGATCCACAAGGGGAGTTTAGGTGGTTTTAGGTCCTTACCCTGACTGACTGTGACCTCTACTCCTTTTTATTTGGTTTGGGTGTTTTCTATGTATCAGCCGGCATATTTATTGATATTTTACATCATGTTCATGTCGTTTTTAAACATGCTGCTGACTGTCAGACTGCCCTGGTCAGTGTCCCTCCTTCCAGATTAGTTCAGATCCATGTAAGTGCTGCGTAACCTTTTTGTAGTGCTTTATGGATGTGTGTTACCATGGAAATGGGTCATGGTTGTCATGGCAACCGTACTGGCGCAGTCTGCCTTGTGACTCACCTCCCTGTCTCCTTAATTATGCCACAGAGGCTGTAATGTCTGTTAGGCATTTTGATTTCTAAAACAATAGTGAGCAATTAAAGCTGTGGAGTGTGATGAAAATACAACAGATTTCAATCTTTATTTGACTATTATAAACTAGAGCAATTTTTGGGTAAAACAAGGTTAGTGGGCTATGGATCTATATAAAGGTAATTCTAATGCCATCTAGGCGAGCGCATTGGTCATTCATGTATGTCTCACACACTCACAGAAACACAAACAAATGTGCACAATTTATTTTTTACACTTTACTGTCTGGTAGGGAAAACATTAGAATGTAGTTGTGTTAAGATATTCCTTCAAATTAATGTCCTGAAAATGCTGACTTTAATTTCTTAACAACTGGGGCCAGTGCAATGTAAAAACATGCTGGTCTTATTTATTTTTTTACAAAGTGCATTTTGTGACAAGTATCTAAGTTATTTAGATCCCTAACTTGTGGAAGAACCTGTTTACTGAGGAACTGGAACGTTTAGTCATGGCACAGAATGAACTTGGGTTCTAGTCATATTTGAGCTGACAACTGACTGTACTGGGAGGAAAGTGGGTGAATTATAACTTCCTCCAATAGAACCCAGACGCACAGTCATAGAGAGGAACCACTCAACTGAATAACTGAGTTTGGTCCAAAAGATCATTAGAGACGTCATTATCGATGTGGTTTGGAAATGATAATTTCCCTACAGGAATCTGCCTCTGAGGTGGGTGAGGGATTTAAAAATATATATTTATTTTTTGTCAGGAATGCATGGGTTATAATGGGTAATCACCACCTTGGGTAGTCACCACTCCACTCCCTCCACCCTCTTTATCCTCCACCCTCCTTATGTTTTATGACCTAGTTGGGTCTCCGGTTCAGTTGACGGTGTGAGAAATCTCTCATCATGTAGACCTCTCTCAGATTTAGATCATGCACAAGGGCACTAACCAGCCAGCGATGGTTGACTGAGTCATTTGTATGCAGGCAAAGGGCATTTTTCATCGTCATTCAACCTCTTGTGAATTCCGACAACAAAGAATGCATTCAAAGCATGGCTCTTCAGCATTGCTAAGATAAAGATTGTCTTTATACAAATCTGGGCTAGAACTTTTGAGAGGGCTCATGGCTCAGTTCCTATGTGGCCCTTCGGCAGTCTATTACAATGGAGAGTGGAGATGGAGGCGTCTGAGGGCAGACTCTAAACACTGTGCCTCCGATTGTGGATCATGGCGACTATGTGGGTGAGATCCAAGGTCTTCATCATTACTTCCATGAAGTCTTCGTCAGTGTGAGCCCCTGCCACAAACTCCTCCAAAGACAGCTCCCCATCTCCGTTGACATCTATCTTATCAAACACCCGGTTGGTGAACTCCTCCGCATCAACTTCCTGGTTTTCATTCCCATTGATTGCACGGATAGCCTTTATGATGTTTAGCAGCTCACTTCGATCAATGCACCCGTTGCCGTCCACATCATACAGCTTAAAGTACCAGCGGAGCTTATGTTCCATTTTACCCCGCATCACCAGGCTCAGAGCAGCCACATACTCCAAGAAGTCTATGTAGCCATCCTTGTTCATATCGAACGTGCGGAACATCTGCTCGATGTAGGCGTTGGCTTCAGCATCCAGTCCCCGGAGCCCAAAGAACTGCTTGAACTCATGCAGGGTGAGCTGACCCGAAGGACACTCTGTCATGAACTTCTTATACCAGAGGTGCTTCTCCACAGCCTGGAGATCTTCCACGGTGGATCCTGTAGCGTTACCCATGTCTGTACAGTCGCTGACTTTTGTGATGGCTGGAGCCTATAGAAGTGTCGAAAGACGGGGTTAGCGCTACAGGATCCACCGTGGAAGATCTCCAGGCTGTGGAGAAGCACCTCTGGTATAAGAAGTTCATGACAGAGTGTCCTTCGGGTCAGCTCACCCTGCATGAGTTCAAGCAGTTCTTTGGGCTCCGGGGACTGGATGCTGAAGCCAACGCCTACATCGAGCAGATGTTCCGCACGTTCGATATGAACAAGGATGGCTACATAGACTTCTTGGAGTATGTGGCTGCTCTGAGCCTGGTGATGCGGGGTAAAATGGAACATAAGCTCCGCTGGTACTTTAAGCTGTATGATGTGGACGGCAACGGGTGCATTGATCGAAGTGAGCTGCTAAACATCATAAAGGCTATCCGTGCAATCAATGGGAATGAAAACCAGGAAGTTGATGCGGAGGAGTTCACCAACCGGGTGTTTGATAAGATAGATGTCAACGGAGATGGGGAGCTGTCTTTGGAGGAGTTTGTGGCAGGGGCTCACACTGACGAAGACTTCATGGAAGTAATGATGAAGACCTTGGATCTCACCCACATAGTCGCCATGATCCACAATCGGAGGCACAGTGTTTAGAGTCTGC
--
>Locus_1437_Transcript_2/7_Confidence_2.000_Length_3505
ATTCTACCGAGATACATGAAGAAATAAAACGCTCCAACTATCCTCCACCGGTCTTTTTTTTGGACGGAGATGGTCTCGCGCGGAATAACGGATTTGTGAAGCTATGGCGCTCGGGCACGGCTCCAAAAAGTCGCGCTCCTGTGATTTGGAGGTAGCGCCAGCTCCTGTGGACCTGCCATTGGAATGGGTGGGGCCCGGTAACGAAGCCTCCATGACGTCCTCTAAGATGTTGAGACGACCCTGCAGGTGTCTCCTAGCCTTCCTTATCATCGTCACCATCATCATCCTCTCGGGAGGAGCAACTCTGGCATGGTACTTCCTGGAGTACAGGGTGTGGGTACTGGAGCCCAGGGTACAACAGCAGTATACTGCTAGACTCTCTATCCTCAACAGGAACTACTCCTCTGGTCTCTCCTCTCACACCAGCCCAGCCTTCACAGCCCAGGCAAAGGAAGTACAAGATATGGTGAGGAGGATAGTGAAGGGCTCAGACCTATCTCGCTACTTCAACTCCACCAAAGTCTTTGCTTTTGGGGAGGGAAGTGTGGTGGCACACTTCTGGCTGGTACTGTCAGTCCCCGACAGCCATGTTGGTAAGGTAACTATGGAGCGAGTCAGCAGCTGCCTACACAGTCTACTAGGGGCCTACAGAGGGAGCGACAGAGAGGAGACTGCTAACTATGGAGAATATCTGTTGCATCTTCCCTCTTTCTCTATCACAGAAACAGACCCCAAAGTTGTAGAACTTTTGAAAGCTTCATTTGACTGCTACAGGTACCAGGTGGTCAGCTCCAGCACAGCGGTGGCTATGAGGGGACCTAACACCCAGCGCTCGTCCTGCCTTTGGCACCTCAGGGCCCCGCAAGGCTCCAGCACCCAGAGTTTCAGACTGGAGCTGAGGATGGAGTGGCTGCTACCAGAGTGTAGAGATAGACTGGCTGTCTATGATGGTTTAACACCTACTGATACTCACCTCATCACCTCTCTGTATGGCTGCAGCAGACAAGAGCGTGTTGTTCATGTGTTGTCATCAGGAGAGTGGATGACAGTGGTCTGGAAACAGGGTCTCTACAACTACAAAGACCCCTTCTCCCTGTCTGCACAGGCCTGGACCACTGAAATGTGTTCCTCCAACATAGAGCTGCAGCCAGTATCAGGGGTACAGGGTAGTCTACGTACCCCCTTCTATCCCAGCTACTACCCACCAGACACCAACTGTACCTGGACATTCACTGTGCCCTCTGCAGACTATGGACTATCACTGGAGTTTGAAGGTTATGAGCTGAGCAGGGCCAACTATAACCAGGCCTGTACACAGGGACAGTGGATGGTACAGAACCGCAGGTTCTGTGGGACGAGAGGTCTCCAGCCGTATGCTGAGCGCCTCTACCTCCTCTCCACGGCAACCAGAGTTGTCATGACGTCCGAGGTGTCAATCACAGGGCCTGGACTCCAGGTCCACTACAGCCTCTTCAACCAATCAGATCCCTGTCCTGGTCAGTTCCTGTGTACTCTAAATGGTCTGTGTGTTCCAGCCTGTGACGGCATTAAAGACTGCCCCAACGGACTGGACGAGAGGAACTGTGTGTGTATAGCCCAGTACCAGTGTCCAGAGGACAGTCAGTGTGTTGACTACTTCAAGGTGTGTGACCAGCACCCAGACTGCCTTGAGGCCATGGATGAAGAGAACTGCACAGAGGGTGTACAGTGTACAGACAAGACGTATGTGTGTGCTGATGGGACATGTCTGAAGAAGCCGAACCCAGAGTGTGACTTCATCACCGACTGTCCTGATGCCTCCGATGAGAGACACTGTGACTGTGGTCTGAGGCAGTTCACCAGTCGCGTTGTGGGAGGAGTCAACGCTACTGAAGGGGAGTGGCCATGGCAGGTCAGCCTTCAGATCGGTGGACGTCATGTCTGTGGGGGGGCTCTGGTCTCCAGCCAATGGGTGGTGTCCGCTGCCCACTGTTTCTATGATGACCGTCTCTCTCCCAGAGCGTGGACGGTCTACCTAGGTAAGTTCCTATTGAACCGCAGCAGTCAGATGGAGGATGCCATTCGGGTGCAACAGATCCTCCTGCACCAGTACTACGATGACGAGACACACGATTATGACTTGGCTTTGCTGCGACTGGAGAGACCTGCAGCCCCAGGCACCCTGGCCCAGCCCGCCTGCCTGCCGTCACCTACACACCAGCAAGAACCTGAGCTACTCTGTTGGGTCACGGGCTGGGGGGCGCTACGTGAAGGAGGCACTCCCAGTAACGTGCTGCAGAAGGTGGACGTGCGTCTGGTGAGCGAGGAGGCCTGCTTCCGTTCCTACGGTTACATGGTCACTCCCAGGATGTTGTGTGCCGGCTACCGCAGCGGAGAGAAGGATGCCTGTCAGGGTGACTCGGGCGGTCCGTTGGTCTGCCAGGAGAACTCGGGTCGTTGGTTCCTAGCGGGCGTGGTCAGCTGGGGAAAGGGGTGTGGCCGGGCCGACTACTACGGCGTCTACACCCGCGTCACCAAACTCACCGGCTGGATCAAAGAACACATCTCTGGACCTGGCTGACCTTCATCATTCTCACCATCATCATCATCATCATCATCCCAAAACATTGTTATCATGTAGTAATTGTTGTGATCTATTCTCTGTGTCAGTCCTTAGTATATTTAGATGTCCGTCAGGGTTTTAACAGTGTCATTGACCTTCTGGCACCAAAGTTCATCAACCTAACAAGCAGACTTTCTGTCTCCTCTGGGCAAATACACACTCTGCAGTTTTGGGCTCTACATTCAACACTGCCACCTAGTGGAAGTTGTTAGAATTACAACATAATTAAGACCTACCATACCAAGGCAATAGGCCCCTCAAATTCAAATCTGGACCTTAAAGCTCCACTGCTTTTGTTCATTCATCCCCTAATCAGGGATGGATTTACACCTGCGACACCAGGTGTGTGCAATTAATTATCAGGTAGAACAGAAAACCAGCATACTCTGCACCTCGTAGGGTCAGATTTGAATGCACCTGCAATCGTCCTTGATTCCTTCATCGAATGTTTGTCTGTTTATATACTGCTGTGGATTGGAATGGGTTATGCACAGATCATTTCAGTCAGTGCACTACACTTGAAATGCTGATTGCTTTCAGTGTATTTCATTACATGATCTAAGGTTTCTGATGAAAGCCATTGAAGGCTGAAACGTCAATCTTTAAACTGGTGGATGCTCTACCTCCTCTCTTCAATGAACTGAATCAGGATGTTATAAAGTAGAGAAATATTGGTCTAGATAGAACCCTTAACTCCAAAATCAAAGCCAGTTCCTCTGTTTTTATTTATTCCATTTCTAATCAGTGACTGATTTAGACACCAGGTGGGAACAATGAATTATCAGGTAGAACAGAAAACCAGCAGTACTCCAGACCTCCATGGAAGGATTTGAATACCCCTGGTCTAGAATGTGAACCACTATATAGATTCTAGAATGTTAACCAGTATATAGATTCTAGAAC
--
>Locus_7230_Transcript_5/22_Confidence_0.000_Length_3499
GTTCAGACGTGTGCTCTTCCGATCTCGAAGAGACGTCATTGTGCATCTTTAAAAAAACGTTTAATCGTTTTCTGACACGGATGGACTTTGTCTGCCTTTAATCTAAATAGGGACGGATCAATTGGACAATCTGCAGAGCAAACAGACCAGAATAAGGTACTCACCAGTGTTATTGTGTTGCCATGGAGAAGGCTTGGAGGGTGGAGTTTAGGAACGTGGGTAGTAGCTACTTCCCTCAGAGCCGCGTGGAATGCCACTACAGCATCAGCTCGCAACATACCTGGGCCAGCCATGACTGGGTCGGACTCTTCAAGGTGGGATGGTTGTCAGTGAAGGACTACCACACCTTTGTTTGGGCCCTGGCCCCGGAAGGCTACCAGGAGGGCACAGATGTCAACTGCTGTGTTAACTTCCAGGCCTCCTATCTGCCCAAGTCCAGTTCCCAGCAGTACCAGTTTGTGTACGTGGATGGGAAGGGAGAGGTGTGCTCTGCCAGCTCCCAGTTTACCTTCAGCGCCCCTAAACCTTTGGAGGACCTGGTCACCTTGGAGGAAGGAGCCCACGGAGAGGAGGGGGGGACCGACATGCTTCTGGTCGTACCCAGGGCCGAGCTACTGCAGAGTCGCCTGCAAGAGTGTCTTCGGGAGCGAGCCGAGCTGCTCCATGCACGCGAGGCAGCCGAGAGGATGAAGGAGAGAGAGAGGGAGAAGTACAGGAGGGCAAGAGAGGCGTGGGACAGAGGCTGCGAGGAGCTGGAGAGGAACATTGCGGACCTGAAGGAAGAGCTGCGAGAAAGCAGAGATAGGGTGGAAGAGATGGAGAGGAGGCAGGAGGAGGTGGAGGCATCAGGAGAGGCCTTGGCTCAAGAGAAGAGCTCCATACTGACTATGAAAGCAGCCAGCGAACAGCGAATCAGAGAGCTGGAGGATGACATTAAAGCCCTGGCACTGAAGGCCTTGGAACGAGAGACTGAACTAGAGAGGATGAAGGAGAGGGCCAAGAAGCAAGCAGTTCAAAGGAGGGAGGAGGAGAAAGAGAGGAAAGTTCTGCAGCTCAAGCTGGAGCAGTCCGAGGGGGAGCTGCGCAGTCTGTCTGCTGAGTTCCAGGGTCTGAGGAGCTCCCTGGCCCAGAGAGACACACACGCCCTACAGCTACGGGACACCATCACCACCCTCACATACAGGCTGAGTACGGCGCAGCGGAAAGAGGCGGAGAGCGAGGCCGCCCTGGCTGAGATGCGGGGCCTGCGGGAGCGTCTGGGGGCCAGCGAGCGTTGTGCCGAGGGCCTGAAGGGAGAGCTGTGTGCCCTGGTGGCCCAGAGGGACCAGGGCCAGACAGAGCTGCACCAGGCCAGGCTCCAAGCGGCACAGCTCACCCTGCAGCTAGCCGACGCCAGCCTGGCCCTGAGGGAGGCCAGAGCACACTGGGCCCAGGAGAGACAGAGCCTGCAGTGCAGCACTGAGAAGGCCAGAGAGCGTCTGGAGAAGCTGAATGGAGAGACGCAACGGATAGAGAAGAAGCTCCAGGAGGAGAGGATGGAGAGAGAGAAGGTGGAAGTGGAGCTGGGAAGAGAGAAGGACTGTAACCGGGTGCAGCTGGGTGAGACATGCAGGGAGCTCCAGGAGCTGAAGGCCAGTCTGAGGGTGGCCCAGAAGGAGAAGGAAGAGCTGCTGCTGGAGAAACAGGACCTGATGGAGTACATGCGTCAGGTGGAACAGAGGATGGAGGCTGTGGCAGACGCCAAGTGGAGCGCTGCAGTGTTCGCCCCCACCAGTCTCCCTGACAGTTCTCTGTCTGACTCTGAGGATGAAAACCCTGAGGCCCTGCAGCCCCCCCGCCAGCCCTCTCTGTCCTCCCGCCCTCTGGCCCACTACAGCCTGTGTGACCCCCAGGCCCAGCCTGACTCCCTGCTCCCCTCCACCCCCCCTTCCTCCCCCAGGGATATGTCACGGCCCCTCTCCCGAGGGGGCGTAGTCATCAGCCAGCCCGCCCCCCTTTCGTTGCCAAGGCAATCAGGAGATACCCTGACACACAGCTCTGATTCGGAGGAGGAGGGTGACACAGCCCTATGTGGAGGACACAGCTCTGGAGACGAGACAGCTCTGCTGCTGCCTGAGACCACTGTCCTCAGTGACCTGGCTGATACCGCTCAGTGGTAGAATGGCGATGCAGGATCAGATCTACACCAGCACTGGCTGTTTGGCCATTACTTTAACTTGCCATTCAGCACACAAGCACACACACTACAACTCACCTCTACTCTTGACAAACTATGTTAATATGCAATTTGCTTTTACATTTTATATGAACTCTTTCTTTGACGAATGACTTTAAGGCTGTTGTGTTGCCCCCATTATACTTAACATGGTCTTAAGAATGACATAATACCTGTCGTAATAGCTGAAATCGTAGTTACGACCTGACATAGCACTGTTATAAAGCGTAAAACATTTGACATTTTAAAGGGTTAATTCGATTTCAAATAGTAATGTTGTATAACAGGGTTATTTCAGTTGCAGGAGGAGTTGATGTCGTGAGCTTTATGGATTGTGTTATGTCACTTTATGAGACATCATGACAGGTCACTAATTAACATAAGTCAGTTATTAAAGGCTCCCTCTCTGATTTCAGTCGAGCCAGAAAGAAATACTGTATAATTGTTTCAACGTTTCGTCTCCTAGAAAAGAACGATGAAAAACATTGCATTTATTTGTTACAGTATATTCATAGTAGCCTGGTTGAGTCAGTCTGGTTGATTAGGCTATATTCACAGTTCTCTCCATTTTTAAATCTAAAAGTTGCTTTTAACTTTTCTGTCTGCGCAGCAAACGTGTACCTCTTCAGAATACTGTAATTATAGTTATTGAAACACACTACAACTATATTAGAAGAATCATTGTAAAGTACTGACACATAACATGATTTTCCTCATATTCAAACCTAAGACTTTATATTATAAGCACTTTCTGTTCTTCATCATTATTTGATTCTTGCTTTATTAATGCTGTCCTAGTGCTAGTTGAGAGGATAATTACAGACAGAGAAGCATCTGAAATGGGAAAAACGGTTGGGGGAAGTTTGGTTATAGAGAGATTAATCAAGATGAATGGTAGAGCAGAATGGTAGTTAGAGTGGTCGGAGTGACATTTTAATGTTCTCTCATGTTTTTATTAATCTCATAATATATTTTATCCTCATCTACATAAAGCTATTGCTCCTGCAGGCTGGTAGCTGTAGAGTCCCTGCAATAAGAGCATACATCATACCACATTTTAACCTTAAGTCAGTGTTTGGTTTTAAAGCTAAATCAATGTATTTGTTATAGAAGAAGTATTTCTAGATGATCAGTTTTATTAGACTAGACGTACTGTACATGGTATGCTCAAAGCTCTGCTTTAGAGTGATGCAGTTCTACATTTGTGCCTAAATAACACATTGGGAAATGAATAGTCTCTTCTTCAGCCAAGCATCATCAGTCTGGCAAACAAGACTTGTAAAC
--
>Locus_11257_Transcript_1/3_Confidence_2.000_Length_3491
ATTGCCAGCCTTTTTGGGAGTTTTTATGTTCCTAGTTGTTAGCGTATGCCACATTAGAATGTCAATGGCCGATAAAATACTCTAATTCACTGATCAATGAAGCCGTTGGTCAGCAATGGCTGTCGTGTCGTGGATGGAGATCTTGCTTTTGACTGGACTGGTGGTGGGGTGTTACTGGAACAGTCTGTCCTGCGGCTTTGTGTTCGATGATGTCTCAGCCATCCTGGACAACAAGGACCTGCGGCCTGCCACCCCTCTCCGCAACCTCTTCCTCAATGACTTCTGGGGCACGCCCATGGCTGAGGAGCGGAGCCACAAATCCTACCGGCCCCTGACAGTGCTCACCTTCCGTCTGAACTATCTCTTCAGTGAGCTGAGTTCTGCATCCTACCACCTGCTCAACGTGGGGCTGCATTCTGTGGTGTGTGTGCTTTTTCTGAGGTTCTGCCGTCTGTTCTTGGACAAGACCTCCAGCCTGGTTGCGGCCCTGCTGTTCGCTGTCCACCCCATCCACACAGAGGCCGTGACGGGTGTCGTAGGAAGAGCGGAGCTCCTGTCCTCCATCTTCCTCCTGGCGGCGTTCCTGGCCTACACCAGATCTAATGGCGCTGACCAATCCATCGTGTGGACTCCCATTGCTGTGACTGTTGTTCTGGTGGCTGCAGCCACTTTATGCAAGGAGCAAGGCATCACAGTCATCGCCATCTGCTGTGTCCACGAGGTGTTTGTTGCACAAGGGTTCACACTGCCCATGCTGTTGGATACACTCCTCCAGGTGCTGAGGGGTAAAGATGGTTTCCCCTATGCTGTCCTGCAGACGCTCCTCAAGCTCATCGTCCTCATCATCAGCACCTTGCTGCTGGTCATCATCAGGGTCCAGGTCATCCAATCACAGCTTCCTGTTTTTACCAGGTTTGACAACCCCGCGGCTGTCAGCCCGACTCCGGCCCGGCAGCTGACCTTCAACTACCTGCTGCCATTAAATGCCTGGCTCCTTCTGAACCCCTCGGAGCTCTGCTGTGATTGGACCATGGGTACCATTCCTCTGGTGGAAAGCCCTCTAGACCTGAGGAACCTGGCCACCCTGGCCTTCTACAGCCTGCTGGGCCTGCTGGCCTTTCACAGCCTCCGCCACTCACACTCTTCCGCCAAGACCGTCCTCATGGCCCTGTCTTTGATTGTTCTCCCCTTCATCCCAGCCTCAAACCTCTTCTTCCCTGTGGGCTTTGTGGTGGCAGAGAGGGTGCTCTATGTGCCCAGTATGGGATTCTGTGTCCTCGTGGCACATGGCTTCAGGATTGTTTCCCATAAGAGACACTTGAGGAAGATCTCCTGGCTGATGATTGGAGTCCTCCTCGCCACACACGCAGTCAAGACCTTCAACAGAAACTGGGACTGGGAATCTGAATATACACTGTTTACCTCAGCCCTAAAAGTCAACAAGAACAACGCCAAGCTATGGAATAATGTTGGTCATGCTCTGGAAAATCAAAACAATTATGAAAAAGCTCTGAGATATTTCCTTCAGGCCACCCGGGTCCAACCAGATGACATTGGAGCCCATATGAATGTGGGAAGGACCTACAAGAACCTGAATAAGTCCAAGGAGGCTGAGGACGCCTACCTGGTTGCCAAATCCCTCATGCCACAGATCATTCCAGGGAAGAAGTACGCCACCCGTGTGGCGCCCAACCACCTGAACGTGTACATTAACCTGGCCAACCTGATCCGTACCAACGACTCACGGCTGGAGGAGGCTGACCAGCTCTACAGACAGGCCATCAGCATGAGGCCCGACTTCAAACAAGCCTATATCAGCAGAGGGGAGCTGCTGCTGAAGATGAACAAGCCGTTGGAGGCCAGGGACGCCTACCTGCGGGCCCTGGAGCTGGACAGCACCAACGCTGACCTCTGGTACAACCTTGCTATCGTCAACATCGAGATGAAGGAGCCCTCAGAGGCCCTGAAGAACTTTAACCATGCCCTGGAGCTCAACCCACGCCACAAACTGGCACTCTTCAACTCTGCCCTGCTCATGCAGGAATCTGGTGAGCCCAGGTTCCGTCCGGAGGCCAATCGTCGTTTCCTGACCTACGTCCAGGAGGAGCCAGATGACGCCAACGGCTACTTCAACCTGGGCATGCTGGCCATGGACGCCAACGAGAACACTGCGGCCGAGCGCTGGATGAGGGAGGCCATCCGTCTACAGACAGGCTTCCGTAGCGCCCTCTTCAATCTGGCCCTGCTCTACTCGCAGTCCCGACGGGAGCTGGATGCCCTGCCTGTATTAGATGAGCTGCTACGCCACCATCCAGAGCATGTTAAAGGTTTGATTCTCAAGGGGGATATCCTGATGAACCACAAGAAGGACACCCAGGGGGCCAAGGTCTGCTTCCAGAGAATCCTCAGTATGGACCCCACCAACGTGCAGGGGAAACACAACCTATGTGTGGTCTACTTTGAGGAGCGAGACCTGCCGAGAGCGGAGCGGTGCCTGGAGGAAACGCTGGCCCTGGCACCCCATGAGGAGTATGTGCGTCGCCACCTGGGCATCGTGCGCGGTAAGATGGCCGCCATGTCCGTGGCAGGGCAGCCGCTGAGCCCAGCGTCAGCAGAGGGCGCAGCTACGCCATCCATGAAGGAGGAAAAGAAAGGGGGAGGAGGAAAGGAAGAGGAGGAAGGGAGGGGAGCCACTGGCAGTGCTGGGGCCGGGAGTAAGAAGAATGTACGGAAATCCTCCTCGGCAGAAAGCCTTAGTGGCAACATCCAGTCAGAGCTTCTTGACGATGGCCAGGCTGATAAGCAGCAGCGGACTAAGAGCAAATCCACAAAAGAGATTAAAGACATAGAAAAGAAACGGGCGGCCGCCTTGAAGAGACTGGAGGAGATTGAGCGCATATTAAGCGGTGATTAACCTTGTTATTTACCGCAGTGCAGGACTACTTTTTGGTAGAGCTAGTTACAGCTCCTGAATCACAGATGTGATGCGTCCCAAATGGCACCCTATTCCCTATATCAGCAGGCAAGGCCCCTTGCACCACTTTTGACCAGGGCCCATAGGGTAGTAGCCCATAGTAGTGCACTATATAATAATTAGGGTGGCATTTCGGACACAGCCATAAAGATGTTTTGGTTTTCATAAACAAATGCCCTCCTCATTTCATCATGCATGCTTTAACTCCTTTGATTGTTCGTTTGTTTTGTTTATCATGTTTACAGGCTGCCCTACCTTCTGCGTTCCCTTACAGGCTGCCCTACCTGCTGCGTTCCCTTACAGGCTGCCCTACCTGCTGTGTCCCTTTTATTTTAACACCATTGCAAAAATCTAAAAGGGATTTATTTTTTTTGCACAGCACAAGAAAAGCACAGTTTTTTTTAAAAATCTTCACTACAGGTGCAAAACCCTATGTGTTGTTTTTTTCTGAATGGCATTTTATCGTATGCTAATTATTTATGCTTGTTTGATTTGCTACGTTTACTAGCCTACTTGT
--
>Locus_10275_Transcript_10/14_Confidence_1.000_Length_3467
CATTGCTCTCAAATAGTTCGTCGTCGGGTCGTGTATGATCATAGGATGCGCAATGCAGCGAGTGCCTCTTTTTCTCTGGGATCGCTGGGTCTGCTGCGTCTCTTCGGGGTCCCCTGGTCCTGGAGCTTAGCAGCAGGCTTCGGGGTCTTTCTGGGCACAGGTGGTTGGAAGTACCTCTACATCGTAGTCCGTACTGCCAAAAGAGACCTAAATGGCCTTTACGTGTTGTTACGAGTCAAGATAGCCTTGTGGCACCACCTACGGCGCAACAGCAATATCCCCTCCATCTTTGCCCAGACGGTGAAGCAGCACCCAAATAAACCCGCCCTCATCTACGATGCCACAGGAGAGACGTGGACCTTCACCCAGCTGGACCTGCTGTCTAACGCTGTGGCCCAATGGGCTCTGGCCCAGGGCTGGGCCCCGGGGGATGTGGTAGCCCTCTTCATGGAGAGCCGACCCTTGCAGGTGGCCCTCTGGCTGGGCCTGGCCAAGGTGGGGGTGGAGGCAGCACTCATCAACTTCAACCTGCGGAGGGATGCTCTCCTGCACTGTGTTGGAGTGTCTGTGTCCAGAGGGATCGTGTTCGGAGCCGAGCTGGCTGATGCCATGTTGGAGGTGAGCTCATCCCTGAGCCCGTCGATGGTGCGGTTTTGTACAGGAGAGCTCAGTGTAGACTGTCTGGCCTCCCTGTCTGCCCAGAATCTGGACTATATCCTGGCCTCGGCCCCTACACTGCCCCCTCCTTCCTGCATCCCACCCAAGAGCTTCAATGATCGTCTGTTCTATATATACACCTCAGGCACCACAGGACTCCCTAAAGCTGCCATAGTGGTGCACAGTCGGTATTACCGTATTGCTGCTTTTGGCTACCATGCTTTCCGCATGCGCCAGGATGACATCATCTACGACTGCCTTCCCCTCTACCACTCTGCAGGTAATATCATGGGTGTAGGCCAGTGTCTCATCAATGGACTCACTGTGGTGGTGAAGAAGAAATTCTCAGCCAGTCGCTTCTGGGAAGATTGCATCAAGCACAACTGCACTGTGGTGCAGTACATAGGGGAGATCTGTCGCTACCTGCTGTCTCAGCCGGTGCGGCCTTCTGAGAAGGGTCATCGGGTTCGCCTGGCAGTGGGGAATGGGCTGCGTCCTAGTGTCTGGGAGGCCTTCACCGAGCGCTTTGGTGTGGCTCAGGTAGGGGAGTTCTACGGAGCCACCGAATGCAACTGTAGCATCGCCAACATGGACGGCAAGGTGGGAGCTTGTGGGTTCAACAGCCGCATCCTGCCCAATGTGTACCCAATCCGCCTCATGAAAGTGGATGAGGAGACCACGGAGCTGGTGAGGGACAGGCACGGCCTGTGTGTGCCCTGCCGTCCTGGGGAGCCAGGGCTGCTGGTGGGAAGGATCAACCAACAGGACCCGCTACGGAGGTTTGATGGCTACGCCAACCAGGATGCCACCAGGAAGAAGATCGCCAACAATGTCTTCAAGAAAAAAATGACTCAGCATATCTGTCAGGGGATGTGTTGGTGATGGATGAGCTGGGCTACATGTACTTCCGGGACCGCAGTGGAGACACGTTCCGCTGGAGAGGAGAGAACGTCTCCACCACCGAGGTGGAGGGAACACTGAGTGGTCTGCTGGGCCAGGCCGATGTGGCTGTGTATGGGGTAGCTGTACCAGATGTGGAAGGGAAGGCAGGGATGGCTGCCATTGCAGACCCAACAGGGACATTTGACTGTGATGCGTTCCTGCGAGTGGTCCAACAGGCCCTTCCCCCTTACGCCCGTCCCGTGTTCCTACGCATCTCCCCACAAGTAGACACCACAGGTACCTTTAAAATCCAGAAGACCCGGTTGCAGAGGGAGGGATACGATCCGCGCTTATCAACCGACCAGATTTACTTTTTGAACTCCAGAGCAGGGCGTTATGAGGCTGTGAATGAGGAGCTACACAGTGCTATAGTGGAGGGTAGAATGGCTCTATGAGATGGACTATTTTAAGCTGGGTTTACACAACACGTTTATGAGGCTGCTTTGAGCCACAGCTTGTTGTAGCTATGTTAAATCTAATCACATAACTGTTTTCGCGAGACACGGTGGTATGGACAATCCTCACGACCAAGTGAGGAATCTTGTAGTGTGTGACCCCTGTCTATGCCACATGGTTTAGTGTGTGAGCCCTGTCTGTGGCACATGGTTTAGTGTGGCACCACTACGTTGGCAAGACAACAAAATACTACAGGAAAGATGGTCGTTTAGTGCGAGAGGCTCAGCCATGTTAGGATTTTGAAAGTCATGTAGTGCACACCGGCTTTAGGAAAGTGACTGTCAAGGTGTCAGATACTGGAGACTGTGATATGCTGGAGTGGAAAGCCTTATTGTGCCGTTATAATGCATTGTAAGACTTGTCATAAGCATGCATGACCCCTTATAATGTCTTATCAACTCATAATGATCCTGTCTCAACTTGATATTTTCATACGTTGTGAAAAATAACAGTATTATAAAGGCTCATCTGTGCTTAGAACACGTTATAAAGCAGTACACCTGCAGGCTTTAAGTAGTGTTATTACTGAAGTCTCCATGTATTAGTGTTTCTCCCTGGATCTAGTCTAGATCAGGGGACTGAAGGGCTACTGATCAATCAATAGGGAAACCTTACTGTTCCAAAACCATGTGTTAACACTATCAATAACGTACAAGGACAAGGTTGGATGAGGGCTTTTTTCCCCCTTTTCATTCCCCCTTCATTTGTGTTGTTTCTTAGTTTAGCCAAATGAAAACGTTCAAGCCTTCAACACTACAATGCACATAGAGTATAGCAAGTTTTCACATGAAACCAGGATGTCTGTTACAATGACAGCGTTTGTCTGTTTGTTACAATGAGAGTGTAAAGGAAATGAGAGCTGGGACTGAATAGACCACAGTCGTTGAGATACCAGTCTCTTGAAAATTGTGTTCCAGGCTATTTGCTCCCAACCTTGTAATAGTAGTGTGCCACCATGTACATAACAAAATACTGAACAGGTTTTTAGCAATACTTGAGTGTCCATGTTGGATGAGGTGTTGCTACCTGTGTGTTAATAGTATGATAGAACATGCCACAGCTGAACATGCCTCTTATTCCGAACACTAACTGTAGGAGCTTCGATTGCGAGATGACATTTTTTTAAATTAAAACTAAACCTGATTACGTAACATGTTTGAAGTAATGGATGATATGCACTGACTGACCACTCAGGTTCACACACATTGATATTATGTGCCTTGTGGGAACCCTGTGGAAGCCCTGTGTGTCCTGGAACTATTGGGGTTTTATGCTTAACCTGACTAGGGAACTCCAATACATAAGAAAGAACATTATTTAAACAATATCTTCACAATCTGTCAATTAGTCAGAGATCATGGTTGCCCTATTATTATGTAATAAAGCAATTTCTCAGAGTAATATTGTAGATA
--
>Locus_1891_Transcript_6/12_Confidence_0.000_Length_3399
TAAAAGATTCTAACTTGTTGGATCTGAGAAGTAACTCTCCGATATACCGTTTAACTATCGAACAGCTGTTTTGTCGCTTTGCGCCAGGTACGTGGGTGCTGATGCAAATATATCCAGAGAGTTCTCTGTAGCCTCTCGATTGAGCTCAGTATCGCGACCTCGTTGCGGACACAGACTTTTTGGTATTCCATTTGGGGCAGGGAATCACCAGCGGGTTCTCCCATCCGAGCCAAACTTGAATCTCTCAATTTAGTAAAGCACCGACTCCAATTCAACCTCTCAGCCAGTAGAGGGGAGTGGCTACCTATCTAAATTCTTAACAGAACTCTGACCGATTGAAACTCTGCTCCTGATCTCGTGGGTCTCCTCGTCATCTCTCAAAGGCTGGGTAGGTTTTGTGGGACTTCATTTCTGCGGAGGTCATGATGAAGGGAGTCTCTGTAGGAGTCGGCCTCCTTGGGCTGCTGCTGGCCTGCGTTACCACAGCACCAACCGATAAGAACAGGGACTGGGACATCTACAGCTTTCACATCAACTCCACAGTGACCAGTCGCTATGCAACCACTATCATTACCAGCCGGGTTGCCAATCGGATCAACCAGTCACAGGAAATAGAATTCCATGTCAAGATCCCCAAGAATGCTTTCATCAGTAAATTCAAAATGACCATTGAGGGGCAGACGTATGATGGGATTGTGAAACAGAAGGAGGAGGCTCAGCAGCAGTACACTCAGGCAGTGTCTCGTGGTCAAAGCGCTGGCATAGTCAGTTCTGTGGGGAGGACCCTTGAGGAGTTTAAGACGTCTGTGACTGTGGCCGCGCTCAGTAAGGTGACCTTTGAATTGACCTATGAGGAGCTGCTGAAACGCCGACTGGGCAAGTACGAGCTGCTGATCCATGCTCGACCCATGCAACCTGTTGCTGACTTCAAGATTGACGTGTACATCAATGAGCGACCAGGCATTAACTTCCTGGAGGTAACAGGAGGGCTGAGCACCGAAGCACTGGCAAATGCCATCACCAAAACCCTTGCTTCTAGTGAGGCCTGGGTACATTTCTACCCCAGCAAGGAGCAGCAGAGCCAGTGTGAAAGATGTGGAGAGCCGGGCCTGAATGGAGACCTGGTCATCGCCTATGATGTCCACAGGAAAACATCCATGGGAGATCTCAATGAGGCAGAGGGGTATTTTGTCCATCACTTTGCCCCCAGTAACCTACCACGCATTCCAAAGAATGTGGTCTTCATCATCGATCGGAGTGGCTCCATGCATGGCAGGAAAATGGAGCAGACCCGTGAGGCCTTGTTGAAGATCCTGGGAGACCTGGCGGAGGACGACCACTTTGGCCTGATCACGTTCGACAGCTCAGTGTCTACCTGGAGGAAGGAGCTGCTGCCGGCCAACCAGGACAACCTGGAGGCTGCCAAGAGCTTCGCACGACACATCCATGAAAGAGGAGCCACGGACATCAATGCTGCTGTGTTGGAGGGCACAGCCATGCTGAAACGACACCCACAAGAGGGCTCAGCCTCCCTTCTTATACTGCTCACTGATGGAGACCCAACCACAGGTGAGACCAACCTGGAAAAGATTCATGAGAACATAAAGGAGGCTATTGGTAAGAAATTCCCTCTTTACTGTCTCGGCTTTGGAATGGATGTCAACTTTGACTTCCTGGAGAAGATGGCACTGGAGAACGGAGGTGTGGGACGCAGAATATATACAGACTCTGATGCTGCTCTGCAGCTGCAGGGCTTTTATGAAGAGGTGGCCACACCCCTATTGACGGACGTGCAGATGGTGTATGTGGGTGGAGCTAACCTGACCCAGACCAACTTCAGCCAGTACTACAACGGCTCTGAGATCGTGGTGTCTGGCCAGATCACCGACAACAACATAGAGACATTCACTGCAGAGGTCATAGCCATATCGAAAAGCAATAGGGTGATGTACTCTGACACATTACCAACGAAGGAGCCCATTGAAGCCAGGTCTGACAGCCACATCCAGAGGCTGTGGGCCTACCTCACTGTAAAGCAGCTCCTGGACAAAGAGGTGCAGTTGAGCGGGACGGCAAAGGAGAAGGTGAAGAAGGAGGCCCTGGATCTTTGTCTGAAGTACGGCTTTGTGACTCCTTTCACCTCAATGGTGGTCACCAAGCCCCAGGGAGAGGACTCACAGGTGGCCCACAAGCCCAAGGAGGGGAAGAAACGGATACAATCTAGTCAAGTCGACTACGGGTCATCATTACATTTCTTGAACCACCAAGTCTACGGATCGCCTGCATTGTCAGCCCGAAACATTCCTGCTGGTGCTCTCCCAGAACAAGGACTAAGAGGAAATGCCAACAAAAGGGGAGGGGGAGGAAGAGGAATCATGTCAAGTGGTGGCTTGATGAGTCGAACTGATTATGATGTTGGTCATGCTGTCCAGCAGTCATTTCCTGACTTTGCCATGGGTTTTCAGGATTTTAATGATCCTCTGCGAGCTCACCCAACTAAAACTACAAGGAGAACTACAACTACAACTGTGAGTCCTCTCCGGAGGTTCCTGTTGCCCGCTGAGGGCCAGGCTCTGCCACTGTGCTATGACATTCCTGTGGCTCTCTCTCTCAGACTCCTAATAGACCCCAACAATGATTTGGCTATGAATGGTCAGCTTGGACAATCACCCAGTGCAGGCTACCAGAAGATTGTGATCCATTACAGAAGCGATCAACATATTGAGTTAGACACTACTGGCATCACCTTCAACGATGGGCAGAATACAACATACTTCTCCTGGAGCCTGAAAATCAACCACGAAACGGACAGTGTGTCTCTGATCCTAAGGGACAAGGAGATGGATGTCACCATAGCATCAACACGGGTCGTCATCATGCTCTACAGGAGGAATGGAATCAAGTTCCTGTGGCCCGTCCTGAGGCAGCGCCCGACAGGAGACAATATTATCGGGATCATGGCTCTTCCACCTGTTGCCTATGAGGAGGTCCAGGGAATAACAATGAAACTTAAGATACAGGACAAAGAAGTAGACGTCTCCAGGGACTCTGCTGTGGATCTCAGTGTTCGCTCTGCTCCCAACGTGGCATGCTGGTTGATGCCTCTTCAGTCTGCCCTACTGGGGGGTCTAGCTGACTTCACCGTCACACAACTCTAACTGACCATGTAGTTGCTCCCACCGCCAACTCATAGACATTAAACATACAATAATTATGTTCCAGAATTAAGAAGAACAACCATTAAGACTGAGGTTTCTAGGAGTTCACTTAGTAACGCAACTCATAGACATTAAACATACAATAATTATGTTCCAGAATTAAGAAGAACAACCATTAAGACTGAGGTTTCTAGGAGTTCACTTAGTAACGCAACTCATAGACATTAAACATACAATAATT
--
>Locus_9123_Transcript_9/14_Confidence_0.000_Length_3377
TGAACCCACAGTTTAGTGCTGACTATGGTTTACAGAACATCTGCCAGCAGCACCCTTGTACCACAGTGCAGCTGTCACCATTTCTTAATCCGCTGTGGTTTGCAGCAAAAAGCAAATTGAGCAAGACAACTCAACAGCGCTGAACCCCTGTGCCCTGGTCATCGATTCAGAACGGTCAGGGGTGGACTTTGCCCACAATTTTTGGACTCTTTTGGGGAATGCTAAAGAGGAGGATACGCTATTTGGAACATGTTACTGGGAAAATTGTTAGTTGTTCTCTTCGCACTCCTTACCGGATCCGGTGTTAGTGTGGCATATGTCTTTCAAGCAAGTCGACCTGGAGAAGATGCAGGATCTCCGCCACAAACCAAAACTATCTCAGACTCCCTGTGGGTTAGCTCAGCAGGATCATGTAAGGGCAGATGTTTCGAATTGGAAGAAGCTTTACCGCCAGGTTGCAGATGTGACAACTTGTGCAAAACCTACTACAGCTGCTGCTCAGATTTCGATGAGCACTGTTTAAAAACAGCGGGTGGCTTTGAGTGCAGTGAAGATCGCTGTGGGGAGATGAGGAATGATGAACATGCATGCCACTGCTCAGAAGATTGTCTGAAGAAAGGAGACTGCTGCACCAACTACAAAGCCCTCTGCAAAGGAGACACTAAATGGGTGGATGGTGAATGTGAGGACATCACAGGCCCTGAATGTCCTGCAGGTTTTATCCGTCCTCCTCTGATCATGCTGTCGGTGGATGGGTTCCGGGACTCCTACATGAAGAAAGGCAAAGCGGTGATCCCCAACATGGAGAAACTGAGAACATGTGGCACTCATGCACCCTACATGCGACCAGTGTACCCCTCCAAAACTTTCCCCAATTTGTATACTCTTGCCACGGGGCTATATCCCGAGTCTCATGGAATAGTGGGCAACTCCATGCATGACCCCGTGTTTGACGCCAACTTCAGCCTGAGGGGGAGGGAGAAACTGAACCACCGCTGGTGGGGTGGCCAACCTATCTGGATCACTGCAGAGAAGCAAGGGGTGAAGGCAGGCACCTTCTTCTGGCCATGGGTGATTCCACTGGAGAGGAGAATCCTGACCATCTTGCGTTGGCTAAGTCTTCCTGACGATGAGAGGCCCTATGTGTACGCTGTCCACTCAGAGCAGCCAGACACCTTCGGACACAGACTGGGGCCCTTCAGCAATGAGTTGGACAACCCCCTGAGGGAGATTGATAATGTCATTGGACAGCTGATGAACGGCCTGAAGCAGATGAACCTACACCGCTGTGTCAACATCATCGTCGTTGGAGACCATGGAATGGAGGAGGCCCACTGTGATAGGACTGAGTTCCTCAGTACCTATCCTGTGAACGTGGACGAGATCAATCTGATCCCTGGATCTCTTGGGAGAATCCGGGCCAGGGATCCCAAATCAACCACCTATGACCCAAAAGTAGTTGTGGCAAATCTTACATGTAAAATGCCAACCCAGCACTTTAAGCCTTACTTGAAACAACACCTCCCGAAACGGCTTCACTACGCCAACAACCGCAGAATTGAGGCTGTCCACTTACTCATGGAGAGAAAGTGGCACGTTGCTTGGAAAGTACCTGAAAACAGGAGGCATCCTGGGAGATGTGGTTTCTTTGGTGACCACGGATTTGACAATAAGATCACCAGTATGCGGACAATCTTTTTGGGCTACGGACCAAGCTTTATGTTCCAGACAAAAGTGGCAGAATTTGAAAGTATTGAGTTGTACAATGTCATGTGCGACCTCCTGGGCTTAGTCCCTGCCCCTAACAATGGAACCCATGGCAGTCTGAATGACATGCTGAAAGCTCCTCCTTTCACACCGATCATGCCAGAGGAAGTGACCGCACCCACCACCTCCGACACCACCTCTGCCACAACCTACGATTTGGGATGTAGCTGTGACAATGAGAACAAAGTAGAGGAGAACAATCAGAGATTCAGCCCAGCAGCAGATGAAGCCACACACCTCCCCTTCGGTCGACCAGCGGTTCTTTTCCAAACGACGTACAGCCTCCTCCTCCACAGTGATTTCATCAGTGGATACAGCCAGGAGCTCTCCATGCCCCTATGGACGTCATTCACAGTGCCCAAACAAGAAGAAGTCATGCCCCTCCGTGAGCCTGAGCCAGTGATTGAGTGTGTGAGAGCAGACATGCGGATCGCTCTAGAACACAGCCAGGCCTGCACCACCTACAGCCAGGACACCGATGGCTCCTATGGCTTCCTCTATCCACCAGAGCTGGCCATGTCTTCTGAATCAAAATATGATGCATCACTGATCACAAACACCGTTCCCATGTACCCTGCATTCAAAAAAATATGGAGCTACCTCCAGGGGACTCTTCTCAAGCGCTACGCAGAGGAGAATAACGGCATCAATGTGGTCACCGGTCCCATCTTTGACAACAACTATGATGGCCTCCGGGACACCACCGTGAAGATCAAAGAATACGCCGCAGTCTCGGCTCCAGTCCCTACACACTACTATGTAGTGATCACCAGCTGTCAGGATGTCAACCAGACGGCCGGGGTGTGTGACGGCCCCCTCAATGTCTTCTCCTTCCTCCTACCCCACCGCTCAGACAACGACGAGAGCTGCAAGAGCTCAGAGGACGAGTCGCAGTGGGTGGAGGAGCTGCTGAAGCTGCACACAGCGCGGGTCAGAGACGTGGAGATCCTCACAGGGCTGGACATGTACCGCTCCACCACCCTGAACTACACCCAGACCCTCTCCCTCAAGACCTACCTGCACACCTTCGAGAGTGACACCTAAAACAGACACACACAAACTCACTCTCACTGTATCTCTGTATCGTTTTCTCTTTCTTCTCAAATTTCATACTGTGTTTCACTTCCACTCTTTGTCTCTCCCCTCTTTGTCCCACTGGGCACAGATGTAAATTCAACGTCTATTACACGTTGGTTCAATGTAATTTCATTGAAATGACGTGAAAAACAACTTTGATTCAAACCGTGTGTGCTCAGTGGGGTCTCTCTCTTTCTCTTTCTCTCTCCCCAGTACATGTCTGATCCTTAGGTGTATATTTTTTATAGTATTTGTCATATTTATTATGTAGAGGATAATAATGCTGCCACTTCGTCACACTAATCCAGAGAGCTCTTGTGTTCGAAATAGGAGTGGAGTTAGACTTTTGTTGTGTATGGTTTGAGAGAAAGTGTTGTGTTGTGAATTAAGTGTTTGTTTGGGGAAGTGGAGGAATGGGTTGGATTAGGTTAATGGAAGCTTTCGGTTGCAGGAAGATGATGTCATATCCAGTGGTGGAAAAAGTACCCAATTTGTCATCTTTGAGTAAAGTAAAGTTATCTTTAATAGAAAAT
--
>Locus_9123_Transcript_1/14_Confidence_0.000_Length_3377
TGAACCCACAGTTTAGTGCTGACTATGGTTTACAGAACATCTGCCAGCAGCACCCTTGTACCACAGTGCAGCTGTCACCATTTCTTAATCCGCTGTGGTTTGCAGCAAAAAGCAAATTGAGCAAGACAACTCAACAGCGCTGAACCCCTGTGCCCTGGTCATCGATTCAGAACGGTCAGGGGTGGACTTTGCCCACAATTTTTGGACTCTTTTGGGGAATGCTAAAGAGGAGGATACGCTATTTGGAACATGTTACTGGGAAAATTGTTAGTTGTTCTCTTCGCACTCCTTACCGGATCCGGTGTTAGTGTGGCATATGTCTTTCAAGCAAGTCGACCTGGAGAAGATGCAGGATCTCCGCCACAAACCAAAACTATCTCAGACTCCCTGTGGGTTAGCTCAGCAGGATCATGTAAGGGCAGATGTTTCGAATTGGAAGAAGCTTTACCGCCAGGTTGCAGATGTGACAACTTGTGCAAAACCTACTACAGCTGCTGCTCAGATTTCGATGAGCACTGTTTAAAAACAGCGGGTGGCTTTGAGTGCAGTGAAGATCGCTGTGGGGAGATGAGGAATGATGAACATGCATGCCACTGCTCAGAAGATTGTCTGAAGAAAGGAGACTGCTGCACCAACTACAAAGCCCTCTGCAAAGGAGACACTAAATGGGTGGATGGTGAATGTGAGGACATCACAGGCCCTGAATGTCCTGCAGGTTTTATCCGTCCTCCTCTGATCATGCTGTCGGTGGATGGGTTCCGGGACTCCTACATGAAGAAAGGCAAAGCGGTGATCCCCAACATGGAGAAACTGAGAACATGTGGCACTCATGCACCCTACATGCGACCAGTGTACCCCTCCAAAACTTTCCCCAATTTGTATACTCTTGCCACGGGGCTATATCCCGAGTCTCATGGAATAGTGGGCAACTCCATGCATGACCCCGTGTTTGACGCCAACTTCAGCCTGAGGGGGAGGGAGAAACTGAACCACCGCTGGTGGGGTGGCCAACCTATCTGGATCACTGCAGAGAAGCAAGGGGTGAAGGCAGGCACCTTCTTCTGGCCATGGGTGATTCCACTGGAGAGGAGAATCCTGACCATCTTGCGTTGGCTAAGTCTTCCTGACGATGAGAGGCCCTATGTGTACGCTGTCCACTCAGAGCAGCCAGACACCTTCGGACACAGACTGGGGCCCTTCAGCAATGAGTTGGACAACCCCCTGAGGGAGATTGATAATGTCATTGGACAGCTGATGAACGGCCTGAAGCAGATGAACCTACACCGCTGTGTCAACATCATCGTCGTTGGAGACCATGGAATGGAGGAGGCCCACTGTGATAGGACTGAGTTCCTCAGTACCTATCCTGTGAACGTGGACGAGATCAATCTGATCCCTGGATCTCTTGGGAGAATCCGGGCCAGGGATCCCAAATCAACCACCTATGACCCAAAAGTAGTTGTGGCAAATCTTACATGTAAAATGCCAACCCAGCACTTTAAGCCTTACTTGAAACAACACCTCCCGAAACGGCTTCACTACGCCAACAACCGCAGAATTGAGGCTGTCCACTTACTCATGGAGAGAAAGTGGCACGTTGCTTGGAAAGTACCTGAAAACAGGAGGCATCCTGGGAGATGTGGTTTCTTTGGTGACCACGGATTTGACAATAAGATCACCAGTATGCGGACAATCTTTTTGGGCTACGGACCAAGCTTTATGTTCCAGACAAAAGTGGCAGAATTTGAAAGTATTGAGTTGTACAATGTCATGTGCGACCTCCTGGGCTTAGTCCCTGCCCCTAACAATGGAACCCATGGCAGTCTGAATGACATGCTGAAAGCCCCTCCTTTCACACCCACCATGCCAGAGGAAGTGACCCCTCCCACCAGCTCTGACACATCCTCTGCCACAACCTACGACCTGGGATGTAGCTGTGACAATGAGAACAAAGTAGAGGAGAACAATCAGAGATTCAGCCCAGCAGCAGATGAAGCCACACACCTCCCCTTCGGTCGACCAGCGGTTCTTTTCCAAACGACGTACAGCCTCCTCCTCCACAGTGATTTCATCAGTGGATACAGCCAGGAGCTCTCCATGCCCCTATGGACGTCATTCACAGTGCCCAAACAAGAAGAAGTCATGCCCCTCCGTGAGCCTGAGCCAGTGATTGAGTGTGTGAGAGCAGACATGCGGATCGCTCTAGAACACAGCCAGGCCTGCACCACCTACAGCCAGGACACCGATGGCTCCTATGGCTTCCTCTATCCACCAGAGCTGGCCATGTCTTCTGAATCAAAATATGATGCATCACTGATCACAAACACCGTTCCCATGTACCCTGCATTCAAAAAAATATGGAGCTACCTCCAGGGGACTCTTCTCAAGCGCTACGCAGAGGAGAATAACGGCATCAATGTGGTCACCGGTCCCATCTTTGACAACAACTATGATGGCCTCCGGGACACCACCGTGAAGATCAAAGAATACGCCGCAGTCTCGGCTCCAGTCCCTACACACTACTATGTAGTGATCACCAGCTGTCAGGATGTCAACCAGACGGCCGGGGTGTGTGACGGCCCCCTCAATGTCTTCTCCTTCCTCCTACCCCACCGCTCAGACAACGACGAGAGCTGCAAGAGCTCAGAGGACGAGTCGCAGTGGGTGGAGGAGCTGCTGAAGCTGCACACAGCGCGGGTCAGAGACGTGGAGATCCTCACAGGGCTGGACATGTACCGCTCCACCACCCTGAACTACACCCAGACCCTCTCCCTCAAGACCTACCTGCACACCTTCGAGAGTGACACCTAAAACAGACACACACAAACTCACTCTCACTGTATCTCTGTATCGTTTTCTCTTTCTTCTCAAATTTCATACTGTGTTTCACTTCCACTCTTTGTCTCTCCCCTCTTTGTCCCACTGGGCACAGATGTAAATTCAACGTCTATTACACGTTGGTTCAATGTAATTTCATTGAAATGACGTGAAAAACAACTTTGATTCAAACCGTGTGTGCTCAGTGGGGTCTCTCTCTTTCTCTTTCTCTCTCCCCAGTACATGTCTGATCCTTAGGTGTATATTTTTTATAGTATTTGTCATATTTATTATGTAGAGGATAATAATGCTGCCACTTCGTCACACTAATCCAGAGAGCTCTTGTGTTCGAAATAGGAGTGGAGTTAGACTTTTGTTGTGTATGGTTTGAGAGAAAGTGTTGTGTTGTGAATTAAGTGTTTGTTTGGGGAAGTGGAGGAATGGGTTGGATTAGGTTAATGGAAGCTTTCGGTTGCAGGAAGATGATGTCATATCCAGTGGTGGAAAAAGTACCCAATTTGTCATCTTTGAGTAAAGTAAAGTTATCTTTAATAGAAAAT
--
>Locus_5626_Transcript_12/21_Confidence_1.000_Length_3361
TAATTTACATCACAATGCTACGTGTGGCTTGCATTGGAATCACTGGACTTTGTCGTGCCTTATGGAAAAACATGCTGATCATGTGAACAGATCAGTGGCCACCCGGAGGACTGGCAGCAGAAAACATCTAGAGCAGTGGTTCCCAATCTTTTTCGGTTACTGTACCACCAACTGAATTTTGCTCTGCCCAGACAACCCCTGAAGTACCCCCTCATGTGCATTTTACAGTAGGCCTATGGTCTCATGAGTCTTCTCAAGTACCCCCTGTGGATAGGCTAAGTACTCCCAGAGGTCCTAGTACCCCTCATTGGGAACCACGGATCTAGATAACAGAACCAGTTTGCGAATTGAGAGACATGGCCACAATATAGTGAAAAGATGATACATGAGAAAGCCTTTCAAAATGATAAATATTCCTGGTCTGGTAGTTTGGGAACATCTGACCTTGACAGGTTTTTTTGATCTTGAGAAAGACACCATGGTTGTAAAGACTTGGCAAATGCAAATAAATAACATCTTAAATTGTTTTAAAGCAAAATCCCAATGGAATTGCACTTGCAAAAAAACATTTCTAATTACTTTACAAAATGGACAGTCATTGTTACCTCAGACCATCTTAACGCTTTGCATGGGTCCAAATCTATCTGCAAAAACGTTATTTCCACTTGGTCTTTAGCAAATTGTGCTCGACTACTAGCTTCAATAATGCTCTCAGAGCATATTAAGGCATTATTCCCACACCATGGCCTTTCCAGGGGTAATGTCAAAGGTTTAACTGGAAGTAACCAAAACCATCTAAAACATTGATACAAAACAGACCTCAAATTCACATGATCGTAGAAAATACATTTAAAAAATCTCAGTAATTCCCAGTCACCATCTTGATCTATGCAGTGCTACATCAAAGTTCAGAATTAATGACCCACCCACCACAAGAACCATACTGGTTGTAGTTCCTCAATTCATAGCATAAAACACTTGTTAACTGCTCCATCATCAAGGAAACAATCCTAACTTGAGACATGTGCAAGTAACTCGGACTTCCGTAAATCATGAATTGAGGTCTGCATAACAGTGCAACAATTTGTGGTATGTGCATCGATCTCAAGTTAGGGTTCAGACCTCAGGATATAAATACCATGCATATAGTTTCCATTATCCAAGGTTATCGGACCCATGAGAACTCTGGTGCTTCAGAAACTTCTGCAAGGAAGAAAAAGTCTCTGTACACTCAGTGCATTCATACAGCACCTCTGCTGGACCAATGTTTTCACCATTCCCACCCTTGACATCGTCAATGTCCCCATGACCGACTAAATCCTTTGCATTGTCTTGGTCAGAGTCCAGGTCTGGATTGGAGTCAGCAGTGGGAGATGCCCGTCCTTCCATGTCCGTTTCCCCGCTTGACTGACTTGGGTGAATCTCAAGATGGCGCCCTAGAGCAGAAGAACTCCGGAAGCGACTTGGGCAGCGAGGGCACTTAACCATTTCACTACCCGGTTCCCTTTTGTGGTACCGCAAATGCCGTTGGTACACACACAGCAGCCCAAACTTTTTCCCACATTGGTCACACTTGTAGTTCCTCCGTGCCTTAGGAGCAGCGAACACTTCTCCAGTAGATGTGGTTTGTTGATCGTCACCATTGTCACTGTCCAATTCTGTTACAACACCGTCTAAAGATTTCTTGGGTTTTCCTTCAGATGACGCATTCTGTTCCAACACATCAGAATTCAATTGGGAACCACCATCTGGTTTAGAATGCAATGCCAAGTACTTAAGACTTGGCTTCTTCTCCAATTCAGGTTTGTGATACATGGCTATATGCCTCCGGACATCACAGCGTTGTGGAAAATGTTTCCCACAGAGAACACAAGTGTGAAGAGTCCCCTTGTGGGATCTATTGTGCCGAGAAAGACTACTAGAGTGACTGAATACACGGTGGCAGTGCTTGCATGGATGTAATTTTGTCCCAGAGCCTTTTTTATAAAGTGGGGGCCTTCCTCCCTTCCTTGCAGGTGCTTTTGTTACGATGCACTCAATGCCAGTATACCTTCGCCGCCTTTTTACAACTCTTTGTGACTCTGAATCCTTATTTAACTTGTCAATTTCTTCTTGTGTCTGATGGGTAAGATGATGCTCCTTCAAGTCTGTTAACTGTTGGAAGCGATCTCCACACAAACCACAGCGGTATGGTCTGAAAGAGGATGGTGTTTTGGAATCAGATTTGCCATTGTGGGTCTTCACATCAACAGTTGCGTCACTGCTATACTGTTTGGTCACATCGGTAGTAGGGGTGCCGCTGCTGTACTGTTTAGTCACATCGGTAGGGGTGCCGTCACTGTACTCGATGGTATGTGATAGCTCATCTTTCTGAGACTGTTGCTCGATTTTGGATGAAGAGTTCACAGATAATGGTTTGTCTTTGGAATGACTCAGTAAGTGGCTCTGCAAGTCGGAGAGCCAGAAAAAACACAGATTACACTTCTTACAGGGATATGTTTTCTGTATTATGTTCTCTTGACCATTGTCTGACTTCCCCATTTGTTTGAGCCCCAGCGATCCATGCTGCTCTTTTTGATGAGCATACAGGGTCTCTTGTTTCAGAAAGCGTTTTCCACACTGACCACAGCAGTAAAATATTTCATGGGCATGTTCTTGGAGATGTTCCCTTAGCCTCTCTTTATCTGTGAAGATCTTGCAACACAAGGTGCACTTATAACCTTGCTCTAAATTACGATACTGTTGATGTCGTTGTAAACTCAGCTGGTTGTTAAACAATTTTCCACATGTTTCGCATCGGTACTGTTTTAGAGGAGAGACACTGCGGCACTGGGAGTGAGACACTGTGTTGACACGTAGATCAGTTTTTGCTGGCTTAGTTTTGAGTACAATGGTCTTTGAATTCTGATAAGGTGAAAGAGTTGAAGATGGGTTGTTTGATGGTCCAGATCTGTCAACCACTATGAAAGTTCCGTTTTCATGGAGAGCATATTCACGGGGAACTTGAAACCCATTGGGTAAACTGTCAAGGGAAAACGAATCTGTTTGTTCATGAGTCCTGAGTCGTTCATGAACAGTAATGTGTTTAACCAAGTCGAGGTAGCGCCTGAAGCCATCCCCACATTCTGTGCAGATGAAGGCATCAACATCTGGTTCAGCGGAGCTTACGTAATCCATTAGGGTGTGTTCAATGATCAAAGTTAAACATGGTTAGTTCCATTCTTCATGAGCACCTTGTTTTGTAGAACTCTTCCTTTGTCTGGTCAGAACACATTTCTAAAGTCCGATTAGTATAGACGTTCTCTGCCCATTCGTTATATCGCTCCCCTTATGTTTCATTGCGAATCGTGTTGTATCCACC
--
>Locus_6224_Transcript_2/10_Confidence_1.000_Length_3313
GGAAAAGGAAGCGTCCCCCCCTAGTTAAATGAAAGTCAATGAACTAAGAAGACCAGACCCATCTGCTATTGCATTGGTGTCAGTTAAGTAGACCTGAACTTACAATTTATGTTCAATGGTAAACAATCTTAATTTATCTGCCATCTTTGATCAGTTGTCAAGACACTTAAACTACACATGTGTGTCGCTAACACTACGAACATATACTTCAGTTCGTTGAAGAGAGATGGCGCTAATTGGAGTGCAGCTGGTGGTCAGCTTGCTGGCTGCTAGCATCATGCAGAGAATGGCTCCACACTGTTCATTTGCCCGCTGGCTCCTGTGCAATGGCAGTCTTTTCCGGTTCAAACACCCCTCTGAGGGAGAGCTGTGTGCCCTAGCTGGAAAACAGATGCCCAGCAAGCCCAGCAAGAGAGACAGGAGACAGAATGGGGACAGCAAGCCTCTCACAGTTCCCAAGGACATTGACCTTCACTTAGAAAAAGCTCCAGTCGGCGTCCTTGATGCCCTTGTACTGCGATTCTTCCTGGAGTACCAGTGGTTGATTGACTTTGCAGTGTATGCCATGGGCATCTACCTTTTCACCGAGGGCTACTTTTGTGTAGTGGACCCTGCCAAGGAGGTCCACATTGGGGCCATCTGGTGTGTGCTGACCGTTCTCTGCTGCCTGAAAACCCTCCACTCCCTGATGGGCCACTACTTCAGGTCTGACGAGGGAGGCGAGCGCTCGGTGTGCCTGGCCTTTGGCTTCCTGTCTCTGCTGGTGGCCATGCTGGTGCTGGTGGTCAGAGAGGACTACCTGGAGTTTGGCCTGGAGCCTGGTTTTAACAGTCTTTTTGACAACCTTGAGGTTTTCGCAAAACATCAAGGCTTTGCTGAGTGGTCAGTCCCTGTGACCAAGTTGACTGTGAAGTTGGGTCTGGCTGCCATCTGTGCTTTTATTGGTGCTTTGCTGGCCTTCCCTGGCCTCCGCCTAGCCCAGACCCACCTGGACGCAGTTCAGATGAACTCAGACCGCCCATTCATCCAAATGTTGTTGCACATGAGCTTCCTGGCCCCAGTGGTGGTGATCGTGTTGTGGATCAAACCCATTGCTAGGGATTTCCTGGGGAACGCTCCAATGGGGAAGACTTCAGTCACCCTTATGTCAAGCGCGGTGTTTGATAGTGTTCGTCTGTGGACAGTGGTGGTTCTGTGCTGCCTGAGGCTGGCCCTCACCCGCTACCACATGCAAGCCTACCTCAACCTCTCCCAGAAGTGGGTGGACCAGATGAAGAAGGAGGCGGGGCGCATTGCCGCCATCGACATCCAGAGGAAGGTGACCCGTGTGTTCTGCTACCTGACCATAGTCACCCTGCAGTACATGGTCCCTGTTCTACTCATCCTCTTCTCTACTCTGGCTCTGAAGGCCCTTGGTGACTTCTCATGGAGTGGCGCAGAGCAGGCTCCGGGGGTGACCCCTGCCCTGGTAATGCCCACGGTCTCTCCCGTCCTGCCAGGGCTGGAGGAGGACGAAGAGGGGGTGGAGGACATGGAGGAGGACATCCAGGCCACGGTGGCCCGTCTAACCGAGGGCTTCTCTGCCCTGCGCTCCGTCCTCACCCCCCTCTTCTTCAGAGGCCTCTTTGCCTTCCTCACCTGGTGGGTGGCTGCCTGCCAAGTCATCAGCAGCTTGTTTGGCATTTACTTCCACCAGTACCTCATGCAGAACTGAAGAGGACTACACTACCCATAATCTCTAGCTAACACCGTGCCAGTGTTCCAGGCAGGTCAAACTCAATACAACAAATGGACAGGATGTGTGTGCTCCTGTCTGTTACTGTAACAAAGGTGTCACCGATATCAAAAGGGATGTGATGGTTTCTGACATGCTGACACCTTACTACTACTACCTTGTTGTCCTGTGGGCCCAGTCAGACCCTTAGACCTTGACCAGGACTATGATGAAATGCTGTATAATGTGGACTGGATTCTGTCCAACTGCTATGTATCACATTTCTCTGTTTTAACAAATGCATTTGAAGCCAGTGTTACTTTTTTATTTTTTATTTTATCATATAGTATCAGGCAATGTTGCAAATGAGCTGTTTCTAGTCGGAAAAGGTACCACTACTTCCAGCCTAGTTTGCTAGTAGAGGCTGATTTCAGAAGTGCTTGATGCTTTATTTATTTTCGTCCTTTAGTTCTGCTGTACCGTACTGATTGTAATGGACCCGTGGAGTTCAGTCTATTCAGCAGTCATCACCACTCGACCGTCCATTCTCCTTAATCATTAGTTACCCACCTGTTAAAACAAAGCACTGAGGATATTTTACTGTGTTTTAATGGAGGTATTCAGTGAAGAATTCTAAGTGCCTGGAAACTCAGGGATTTTGAGTCAATGATAAGATATCTCTTTTTTTCTGCCAAATAGTAGACGGGTGATAACAGCTATCTGTATCATTCAATAACACTCCAGCCCAGCCTGGATTTGGCAAATCTTACCTGTATTAGCAACCATCTTTCAGTCCCAACAAAGTTTGTCAGTTGAATTTGTTTGAACAAAGTATTTCCTGCGTTTTGTTTTGCTGCCAAACAATCATTTACACTTAAAGCGTCAATCAGCAGTTGAAACAATAACGAAGCACCTTCCCCGCCCCTGTTTCGGTAAAAGCTGAGGGATGGGGAGGGAAAATGTAACCACTCTTTAATGTATAGATAGAGCTATGGATGCAAGGACTGACCATCCATAATATCAAAATTATAGTTTTAACCGTGTTTTGAGGCTATATAGTTTTCTATATACTTTGTAAACAAACATTGGAGTAAAACAAGCTTATTTGGGTTCTGATGGGGTAGAACACTTGAACTGAGCTCATGAGGCATTAATAAGTTATATTCTTCAAGAATCAATGGGTACAATTTATAAGTGAAACATTTTATGTAGCAACTGCAGATTGCCCCTTTTTAGGATGATGTAGGCTTAGAACAAATCTTGCCTAAAACTTAAACCTAGGTCTGAAATGTGTTGCTGATTTTGTAGTGTCAACGGTTAAAAAAAAAAAATGTATTTACTTATTTATACTCTATTGCCACTGATCATGTTGGAAAGGTACAGGTGTCATGCTGTTGGACTTTTGGGTCGTTTTGTTTTTGGAAAGTGTGATTTCTGTGTTTAAAAAAAAAAAATCAAATTGATTGAATGTTTGTTATTCATTTTACGTTGTGGTTTGTATGAAAATGTTTTTTCAACAAAAGACTTATGAATGCATGGTTTGAACTTTTAGTTGTATACAAAATGTTTTATTCTGTAGATCGGAAGAGCACACGTCTG
--
>Locus_1065_Transcript_49/54_Confidence_0.000_Length_3302
ACATCTCCTTCAAATGTTGATATTTGGTTGTGTTGACAACCAAACACAATTCAATATAATTTTTGCAATACAGTAAATAGCCTATTAATTTGACGACAAATTATATGTTGGATTCACGTCTCCAACTAAACCAAAAATAAAAGTTAAAGAATAGGATTAAGCCAGTGGCTCAGATGAAACCATCCAAGCATTAGGCTATTTTACAAACTAATGTAAAGGTATTTATTCAACCTTAAAATGAGTAACACGCATCCATGGCCAAATTTTGAGGTTAGCCTACAGTAACTATAAATATCTTCTGTAATAATAGAAATTGGGCATGTTCCAAGATAGCATGCAAACACCGCAGGTTTGTGGTGATCTTCACAATTGCTATAATAATCTGCGCAGATTCTAGCGCGCTATTGATCACTGTCACAACAGTTGCTAAATTAAAAGATGTGATCCAATGTGACTGCTATCACTCCAAATCTGTTGAATCTATGGAACTAATGAAAAAACAAGTGGTCAATGTATAGCAGCTGTTACATGTTATGAGTAACTCAGTCTAATGAAAATAGACTTATATCTGAGTAAAAATAGATGTTCAGCGTCTGTATTCTAAAAACTACTTGTTTTGCTTCTTTGGTACTTCTAAAAATGTCGACACAGGTCTGAAACTAGCCCAGTGATATATGGTTGGGAACTTTGGACAGTGATATATGGTTGGGCCAGTAACCAGGTTTCCATCCAACCTTTTTATGCGAGTAAAGTCGGATTAAAAAAATGCCACGACAGGCCTGATGGAAACAGCACATTTGTCGGTAAACTTTCCAAATTTCGACAAAACTAAATACGCTAGACAAGGTGGGATCTTTTTCTGTCTGTAAAATGAATTATGCGAGAAATATCGGTGGAAACGCATTTATGTGCAAATATTGATGTAATAACTGTCATATAGAAGTACATTTGGAGTCGTGATATTGTGTGGTCCTCCCACTACGACTCAGGAAAGCATACAGTTTATTAGGCTATATGAAATAAATGATAAACTTCACAGGGTGGTGAAAGTGCACGGTGATGAGCCTTTTCCATAAATATCGAGGGTCTTATTCTGGTGACATGATGATCGATGCTTGGCTGCCGTTTGACAAATACAAATAATCATGCTCTTATCCGTAATAATCTCATCATGTAGACTAGCCTACCTGCAAACTGTTGGCTAGAGCGCACGTGCAAAGACCAGAGATTCGCAATATAACGCAACATTTTTTCTTAAAAGAACAGCAAATGCGACGGAAACCCATTTAACTTGTATTTAATGGTAATTAAATCGCAAAAGGTGTTTTTATGTGCACTACGTCATCACGCACAGACTGTTATCCGCAACAAGTCAATGTGATGGAAACATCTCTGGTGGGAATGTGCACATATTGTTTTAATGCGGATTTTAGAATATTCGCATGAAAATCTGTCACCAATAGGATGGATACCTAGCTATTGAGTGAGACAGAATCAGAAAGTAAAATGATTGATGTGGAAATAGTAGAATATTAGCTATGAAGGGTATGGTGAACTCGAAGTACTGGGTGTTAGTTGCATTTAAAGATCAGAAAGGTGCTGTTAAAAGCAATGCAAAATATTTTAGGTGGAAACTGCTGAAAGTTATGATATTACAATTAAACTAAACTAAAGTGCTTTGACATGTAAAGGATTGACCCCGGCTCATTTACATGTTACTGATATTTACCTGTTCACCAGAACAGGTCAATATTCCAACTAAAACCTTTAAGTGGTAAATTGAAACTTTAGAAACTGATTTTACATAAAAAATATGAGTATGTCCTTTTGTATCATCTGTAGCTTAGATCGATGTGAGCTGTACCCTGGCCTCTTGAAAGACTGATTTTTGAAAGTGTCATGATACTGATAAAAACATGGAATGGGTGAAATGCTTTCAGTGCCTTCTTTTGATTTCCAGATAAATAGGGAAGATGGGGGTGATATAGTCCAAATAAGCCCCTCCCCTTGTGATGAAACAAGAAAACAACAAAGACTTGTGATACAAGTTGATACAACTAGGAGCTCTAACTACAGAAAAAATATATATATGCATTCTAATATATATTCTTTAGCATGTTTTCATATGTAAAAGGATTTAAAAATACAAAACAAAATATACAGCTAATCAAAAAATACACTATTAAATCTCAAGGTTGGCCAGTTTCTCAAGAGATATAAAAAAAAAACAATAAAACTAGACTTTACAGTTGGGTCGGTTGCCACAGCAGCAAAACAACGGAACCAGGCAAAGAGAAGAAAGAGGAGAGCAAGATGGTGTGATAATGAGAGGTAGATGGGGGCAGTTCAGTCGTCGTCACTGTCGCTGCCTGACTCACTCAACTGGAGGTCGTTTCCTGAGCGTGTTCATCAGCTGGTTGCTGCCCTGTTGCCTGTCTGCTCCTCCGTTGACCACGGGGTTGGGGGAGGGCTGGATGTGGGGGAGAGGGAGTGGGACAGGTTGGGGATGAGGGGCGTCATGCTCCCCATCACTGCTGGAGCTGTCGTCCCCACTACCAGAGCCACTGGCAGAGTCAGATGAGCTGCTGCCGCTACTGCTGCTCATTTGTTCAATAACATCCACCTCCGCTCGCAGCTCTCTCTTGATGTCATCTAGCTGGGGCTCAGGGGAGGGGTTGTCCTTGGAAGGGGAGGGGGAGGTCTTGGCCCCTGCACCAGGCTTAGTGGGGGCACGGAACTGCGCTGGAGGCTGGGTGGCAGTGGCACGCACCGACTGTTGCTCAATCCTGGCCTGGATCTTACTGCTGCCCTCCGCTCTGGTTTTCTTGACCTGGATACTGCTGCTCAACTTCTCCAGCATGTACTCCCCAGTGTCATGATTGATGATAAGAACACAGTCTTTCTGATATGGCCGCTTATTCCCTTTGAATACTGTCATGGGTGGTGTAGAGCCTGGAATGTGAGGTAATGTGATGGTGACTTCCTCTCCTTTACCGACTTGCAACTCTCCCTCGCAGCTTGTGTCAATTGAAGCTGGTTTGAAATCATATCTGATGGTGTGAAATGATGATTTTGGCCTCTTCTCAAAGCTCTCTCCGAGCTTCAAAACATGTTCTTCTTTGTCCAAGAGCGGATTTGTACTCCCATTCATGACTCTGCTAGAAGTTTAATATTCCCATTTATTTAAATTATGCTGCGTTATAAAAGTGAATGATAATAACGTAGTATATAAGAAACTTCAGCTAGCTATGCAGCTAGCTAAGCTATTTTGAAAAACAATCCCTAAGTCACATGACCACTCC
--
>Locus_6009_Transcript_6/18_Confidence_0.000_Length_3299
GCCGGACCGCCCAGTGGTTTGAGATTTTTGAAAGCCATTTCGTCCGGCAGCAGCGAATAACAGCACAGACAACAAAAAGCAAGAGAAGGGCACCATGGAGCTGAATGATGGAAACCTTCAGACACTCACAGAATTTATGCGCAAAACTCTGGACCCGGATCAATCAGTCAGACGTCCAGCTGAAAAGTTTCTTGAGTCAGTTGAAGGGAACCAGAACTACCCAATATTGCTGCTTACATTATTGGAGAAATCTCAAGACAACGTGATCCGGGTGTGTGCAGCTGTCACCTTTAAAAACTACATCAAGAGAAACTGGCGCATAATTGAAGATGAACCAAACAAAATCTCAGATCCTGACCGAACCACTATCAAGGCCAACATTGTACATTTGATGTTGAGCAGCCCTGAACAGATTCAGAAACAGTTGAGTGATGCCATCAGCATCATCGGCAGAGAGGACTTCCCTATGAAGTGGCCGGACCTCTTGACAGAGATGGTGACCCGCTTCCAGAGCGGAGACTTCCACATCATTAACGGAGTGCTCCGGACCGCACACTCACTTTTCAAGAGGTATCGTCACGAGTTTAAGTCGAATGAGCTGTGGCTGGAGATTAAACTGGTGTTGGACACGTTTGCGAGTCCACTGACTGAACTCTTCAAGGCCACCATTGAGCTGTGTCAGACCCATGCGACGGACATCAACGCTTTGAAGATCCTCTTCTCGTCCCTTACTCTGATTTCAAAACTCTTCTACAGTCTCAACTTCCAGGACCTTCCTGAGTTTTTTGAGGACAACATGGAGACCTGGATGTCTAATTTCCATAACTTGTTGACCTTGGATAACAAGCTACTACAAACAGATGATGAAGAGGAGGCAGGTCTTCTGGAGCTGCTCAAATCTCAGATCTGTGACAACGCTGCTCTTTACGCCCAGAAGTACGATGAAGAGTTCCAGCCTTACCTGCCTCGCTTTGTCACTGCTATCTGGAACCTGCTGGTCTCCGCTGGCCAGGAGGTCAAGTATGACCTGCTTGTGAGCAATGCTATTCAGTTCCTGGCATCTGTGTGTGAAAGGCCCCACTACAAGCATCTGTTTGAGGACCAGAACACACTCACCAGTATCTGTGAGAAGGTCATTGTGCCCAATATGGAGTTCAGAAGTGCTGATGAGGAGGCCTTTGAGGATAACTCTGAAGAATACATCCGAAGAGATCTTGAAGGATCAGACATAGACACTCGGCGCAGGGCTGCCTGTGACTTAGTGAGAGGCCTGTGTAAGTTCTTTGAGGGCCCGGTCACAGCCATCTTCTCTGGCTATGTGAACTCCATGCTGGGGGAGTATGCCAAGAACCCAGTGGTGAACTGGAAGCACAAAGACGCTGCCATCTACCTGGTCACATCTCTGGCCTCTAAAGCCCAGACAGCGAAGCATGGTATCACTCAGGCTAACGAGTTGGTGAACCTCACAGAATTCTTTGTGAACCACATTCTCACAGACCTCAATTCCCAAAACGTCAATGAGTTTCCAGTGTTGAAGGCTGATGCCATCAAATACGTCATGATCTTCAGGAGTCAGTTGCCCAAAGAGCAGCTGCTGCAGGCTGTCCCTCTGCTGGTTGCCCACCTACAGGCGGAGAGCACAGTGGAGCACACCTACGCTGCCCACGCCCTGGAGAGACTCTTTACCATGAGGGGCCCCAACAACTCCACACTTATCACTCCTACAGAGATGGCCCCCTTCACGGAACAGCTGCTCAACAACCTGTTCAAAGCCCTGGCTCTGCCTGGCTCATCAGAGAACGAATATATCATGAAAGCCATCATGCGCAGCTTTTCCCTCCTGCAGGAGACCATTGTTCCTTACATCCCCACACTGATTGGCCAGCTCACTCACAAGCTCCTCCTCGTTAGCAAGAACCCCAGCAAGCCTCACTTTAACCACTACCTGTTTGAGTCCCTGTGCCTGTCTATCCGGATCACCTGCAAGGCCAACCCTACCACTGTGGGCAGCTTTGAGGAGGCCCTCTTCCCAGTCTTCACTGAGATCCTACAGAATGACGTACAGGAGTTTGTGCCCTACGTGTTCCAGGTGATGTCTCTGCTTCTGGAGATCCACACCAGCTCCATCCCTAACTCCTACATGGCCCTGTTCCCCCACCTGCTGCAGCCCGTGCTTTGGGAACGCACTGGCAACATCCCCCCTCTGGTGCGCCTGCTTCAGGCCTACCTGGAGAAGGGGGCTGCCACCATAGCCAGCTCTGCTGCTGACAAAATACCTGGTCTGCTAGGAGTTTTCCAGAAGCTCATAGCCTCCAAGGCCAATGACCACCAAGGTTTCTACCTGATGAACAGCATCATAGAGCACATGCCCACGGAGTCCATTGTTCAGTACAGGAAACAGATCTTCATCCTGCTCTTCCAGAGACTGCAGAGCTCCAAAACCACCAAGTTCATCAAGAGCTTCATGGTGTTTATCAATCTTTATGGTGTCAAGTACGGAGCCATTGCTCTGCAGGAGATTTTTGACAGCATACAGCCAAAGATGTTTGGCATGGTGCTGGAGAAGATAGTCATTCCAGAGGTGCAGAAGGTGTCTGGCCCAGTGGAGAAGAAGATCTGTGCCGTGGGCATCATCAAGATCCTCACTGAGTGCCCGGCAATGATGGACACCGAGTACACCAAACTCTGGACCCCCCTGCTCCAGGCCCTGATTGGTCTGTTTGAGCTGCCAGAGGATGACAGCATCCCTGACGACGAGCACTTCATTGACATTGAGGACACAGCCAGTTACCAGACTGCTTTCTCCCAGCTGGCCTTTGCTGGGAAGAAGGAGCACGACCCCATCGGCGACGCTGTCAGCAACCCCAAGATCCTGTTAGCGCAGTCCCTCCACAAGCTCTCCACTGCCTGTCCTGGACGGGTCCTCTCTATGTTGAGCACCAGCCTGAATGCTGAGGCCCTCCAGTACCTGCAGGGTTATCTCCTGGCTGCATCTGTGCAGCTGGTGTGAAGACACGACAGCTTCCGCTCTGATGCGTAATGGAGACCATGACACTGCACAATGACTGGGCACTGTCTGTCGCCCATGGGCAACACCAGGACTGGGACAGACTCGCCAGGACTGAGTGGACAGAAGACTGACTGACTGACTTTACTCATGGTGGATACTTGGACAATGGGTCAACATTTTCATCTATGAATTGGGATTTTTATGATTTTAAGTGTTAAAAGAAAATACATTTAATATGTTCCCTTTAATGAGCGCACCAGAATATATTTTGTATTTTTTTGGGGGGGGG
--
>Locus_7967_Transcript_5/12_Confidence_0.000_Length_3239
GGTAGCAGTGGATGTTGGAGGAGATGGTGTACATCTGGAAGGAAGGAAGCATGGCTTTTCAGGTGACAGAGGAGCAGGAGCCTTTCCTCAGTCATCACTAATGGAAACAAAATACACAATCCGCAGTGGATAGGAGACAAGAATCAAGTAAATATGGTGTATCTTAGTGCAAATGTCAAAACCAATGTTTTTATCGTTCCATGCAAAAACACAAAATAAACTATAAATGTATTTGGTGCTTCACTGCCTTGCAATAGGAGGTGGCTTATGCTGTGGACTTGGTCATGGCATGAGTGTATGAATGTGTGTGTGTGGGCCAGTATGTGTGTGTTTGTTCATGTACCAAGACAGTACCCCTCACAGCATGCAAAGCACTAGGACACTCCAAGGTGTGGCCAGTTTGTGCTTGTAATCTTAAAAATAAAAACTATGTTCATGCAATTGTTTGTTTGTGTGTGCATGCATTGGTTTATGTCGATGTGCATGCATGGTTGTTTCTGTATATGTCTGTGTATGAAATGATGTACGTAATGTGTTAGTGCTGCAGATGAGCCTGCATCCATATGCATGTGTTTTAAAATCGGTAACATGAACATATAGTGGAGAAAGGATTGAAATGGCCTTGGTGTCTGTGGCAGGCTTTTGGTATCTGTTTCTGATGTATGTTAATCATGTATTAACATTTTTTTTAAACTACAGCATGCATGCAGGTGCTCATTTGTGTAAGCAGGTGAGCATTTGTTTCTGCTCACAGGCATACAAATGTACACTGTCAACACATCTAACAAGTGTTCTGATGATGAAGAGCATTGGGACAGGGTCAGTCAGAGGGAGAAGGGATAATGGCTGCCGTAAGGCTCCTAGCAGGACCCTGCATGAGGCGCCCGTCACACAGGGGCAGATGGGTCCAGAGGAGCTTCTAGCGGGCCTCTCTGGTGTGAAGATGGCAGTGGCTGAGACAGAGAGTACACTGCTGATCAGCCCAGGGCTGGTGTGGAGCGGTGGGGAGACAGCCCTCAGGCCGGGTATGGGTTGGGGTCTGGGGCGCCAGTGGGATGCTGTTCAGTGGCCGATGGCCTCGGTTCTGGCCCTGCTGCTGGGTCTGGGGGCTCCGTACAGGGTCACTGAAGCTATGTGGTTGTTCTGCATCACCTCAAAGATCATTCGCTGTAGTCCAAAACAGAACGTAGAGCCGAAGGGATTGGTATTATTTGCCGAGGATGACCTGTGGAGCACGACAGGCTTCTCCATGGGGTGTCCAAGCAGCTCCTGAATCTGATCCCACTTGCTGTAGGTAGTGAGAATGCAGTCCTCCCACTGAGCATCAGCAGCTTCTTTCTTAATGACAAGTGGAATCTTGAAATCGCATCGATGATATATGTTGAAATTGTAATGGCCGGGGAAGTTAGTATGAAGGACAAACTTCTTCACCAGGTGTGTGCTAGAATCAAAGAGTAAGTCCACCCCCAGGGTGAAGTAGTTGAAGAAGTAGTCATTGCATTTGGACGGGACCTGCTTGTGAGGTGACGGAGAGTGGATCTTCATCTTGTCTTCAGACTTGTAGAATACTTTGTGTGGTGAGCCCAGAGCGCTCAGCACATCCTGACAGGAGTCTCCAAAGTAAATGTTCCTCTCCACGGCACGCACCTTGGCATCAGCCATCACCCCGGGCCCACATCCTGCAGTGAGGAGGCGAAGTCTCAGACCAAGTGGCCCCACCCCATCCCTCAGCACATCCACACACTCTGCATAAACGTTGCCAAGGAAACAGGCAAGGGGCATCACTGGGGCCTTGGTGTCCTGTAGGTTGTTCCCAGCGGAGATGTACATCCGTTTCACTGTGGCCCCGTGTGGAATCTCATACTTGGGAGCTTCATTCCATGAGTCAAGCTGGAAGGAGAAGGAGAGTCCTCGAAAGTTCAGGTGGAACAGTTGCTCTGCAGCATTGTATACTCCAGGGTGTGTGGCACCAAAGGACTGGTCAATCTGCTCTATAGTGGGTGCTATAGCCTGAGTGTTGAAATGTACTCCACAGTATTTCAATTTCACTTTGCTCAAGTCGTATACTTCAATCACCTTCAGTCTCTGGTTACAGGCATCAAACAGCAGTTTAATTCCATCCTGAGTCAAGTTGAGTATGAGGTCATGACTGAGTGGCATTTGTTCACTGTAGAGAACCTGGACATTCTTGATGATGCGGCAGTGTTTCTGTAAAATGGAAATGGCCTGGGCCAATGGCATCCCTAACGCGAATTCCCATTGTTCATTTCCTAAAGATCTTTCAGGAACAACTTCCAGATCCAGCATTGGCAAGTAGGGAGAAGGACTTTCAACAAGGTTCTCTGCCTGAACTGGACCTTTCTTTAATACTAAACTGCCTAATCCTCTTCTTAAACACTCCTATTGTTTCTATACAACATTAAGTTAACACAATAAATACTTAATTCATAAACAATACGGCTTTACATAAAACACCATGAAATACATTGACAGCGGGACAAATGGTACGTTCTCAGAGACCAAGACACAAAATATTTAGCGACGAGCGATTACTGTTAGCATATGAAGTGATCCTTGCTGACAAGTAGCTAGCATACAGGAATTGCGCAACCAACTTGCTACGTTACACACAAAGCCAACTGAGACTTAGGTTGGTGGTTGACATGTACGTTAGCTAGTTCTACCAACAGGTCGCAGATGAGCTGACTGACTGAGTGATGCGCAAATGACGACCACACAACAACTAGACTGAAGTCTTTCCACACTCGTCACTATCTAAAGATCTCAGCTGTCTCGCTTATGATCAGACTATACAGGACAACTCAGCGGCTTGACAACAATTGTCGGTAACTTGTAGTTATGCTAGCTAGCTATCGTTAACATTATTTAGCTCCCCTGTAACGTTATTGTAATCGATATTCACTCACAATTATAAACAAATATAAAACGATCTTCAAAAAGACGAAACCAAACACTGCAGCTTTGTCTGGCACAACATAAACAAAGAACGTCTCAAAGCGTTGACTAACGTCAGCTACGTTGCTATTTTCTTCATTATCGAAAACTCAATAGCAATACAGGCAGCTATGAATTGAAATTACAACCGTGTCACTTAGCTAATATTCAAAGTCCACCGAATTCCTTTTATCGCTTGATGTGTCTTTATAATGAATTGAAGAGAAGGACTAAAAACTCTCCACAAACAACAGCAACTTCCATCAAAACACCTCCAGTATCAG
--
>Locus_10_Transcript_245/471_Confidence_0.000_Length_3228
CATCGATATCCCAGGGAAGGTAATGCAGATGCTGGAGGAAACAATCAAATACTTGAAAGCTACTGAGATCAAACAGGTGATTGACCAGCTGAACGAGTATCTCGACTCTGTTATCCAGAAGCTGAAGTCATTTGATTACAATGCCTATGTGGATGAAGTCAACCAGATAATTGCTGAATACACTGCTCATGTAAACGAGCTAATCAAGGCACTTGAGATCCCACAGAAACTTCAGGCTTCAAGAGAGTTTGTCAACTTTGTTGTGTCATCTGCACTTAACTTCATTGAACATCTTAGGGAAATCAAGGTTGCAGACATGATCAAAACAGTGAAGGACATGGTCGACCATGCCATCCTTAATGACCTTAAGGCAATTTCGGACAGCCTGAAGCAGAGAATCACCGATATGGACCTCAGAAATTATATAATCTCATTCCTGCATCAGCTGAGCGAACAGTACACCATGGTTACCACCGTCATCAATGAGGTGTTCGGCAATGTGTTTGAGGTGATCCAGAAGTTTGCTGGTGAACAACAAATTGTCAGCGAGGTCAAGCAGATAATTGAGGGAGTTGTTACTGGACTGAAGACAGCTGAGCTGGACTTCCCTTCATTCACCATCCCTCTCACAGACCTGATCATACCCTCCATGAAGATCAGCCTGGAGAAGCTTCAGGAGATTGAAATTCCAACACAGCTGGATATCCCTGAGTTCACTATCCTGGGTTTCCACACAGTGCCAGCCACCACTGTTTCCTTTGACGATATCAAGCAGAAGGTCATAGAGCTCATCGACTTCATTGTCAACTTTGAGATCCAGATGCTTGATTTGGATGCTTTCTTTGGAGACCTGACCATGAGCTACCTGCCAACCCTACCTGACATTACTCTCCCAGAGATCACATTCCCAGAGTTCTCCTTCCCTGCCCTCCCTAAGGTGGCCGCAGAGAAGCTCCTAGAGATTCCAACTCTCCAGATCCCTGAGATCAAGCTCCCTGCCATCCCCAGTGAGATCAGTGTCCCTTGCTTTGGCAAGCTCTATGGTGAGATCAAAGTCAGCACCCCCATCTACAGCATTAGGACCTCTGCTGAGCTCCAGAACTCTACTGACAGTGAGGAGACTCCTCAGCTCACTGCTTTCCTAACCTCCCAGGCCATATCTCCCATTTTTGAGATATTCAGCTACAACCTGGACTCCACTGCTCGCGTTGCCATCCCCAAGTTTAACCGTGTGATAGTTGCAGAGACCCTTAAGTTTACCCACACTGCACTTGCAGTCGAACACCAGGCATCAGTGACCCTCTACCGCCTTGGAGCCCAGGCCTCAGCTAAGACCACAGTCAAGGCAACCACTGCACACTACACGGCTGACATTGTCAATAATGCATTCTTTGCTATGGAGGGTGGAATATCTGCCTCTGTGGACACCACCTACAAGCACCAGATCAATATCCCAATCCTTGGCTTCACCAATGGAGCCTCTGTGACCCAAAAGGTTGTTGCCCGCCTGGAGGACACAACAATCACTCTGACCGTTGGAAATGATGGTGCTATGAAGTTCAACTTTCACGAGGGCACACACAAGTGTGACCTTCACTTCGCCATCAGTCCCAGCACTGCTAAGCTGACAATCTCCGCTGACACCGACACTGTCCTTCTGAAGATGAAGCAGACCTTGAACGCTGATGCAGTCATGTACCGTCACATCACATTTGATGCCCGGTTTGAAGCAGAAGGCCCAGAGGTCAAGAACAGCCTTCTGGTGGCATCTGGAAATGCCGACTATGGATATTTGAAAATTGAACTGAAGGCAAACCATGACACAGAGCTTGTTGGAGATCTCAGTGGAATCCTGTCCAACTCACTCAACATTGTGATTAATCCAAGTGAGGTTGTCTTTGACTTCCAGAACAAGGGAAACACAAAGCTACGCTTCAACGAGGCACTGATGGCCAAGATTGATCTCCAGAATGACTACTCTGCCATCATCAAGCCTGAAGCTCAACAGATCAACACTGTGGCTCTTGCCCGTTTCAACCAGTACAAATACTCCTACAACTTCACTATTGACAACAACAAAAAGGAGGCTGGTATATTTGCTACTGTCAACAGTGAGGCTAATCTTGAATTCTTGACAACCCCTATCAGCATCCCTGAGATTGAGCTATCCTTCCTTAACATGCGCATCCCAGCCATCAATGATCTGAACCTGTATGAGCATACTGGCTTGAAGAACATCTTGACCACCACTGAGCAGTCTCTTGATGTTGATTCCAAGATCCTGTACCAGAAGGGTCAGTTTTACTCTCTGGGCAACCTGATAACCGAACTCTCCCTGAAGTCACCCATCTTCAATCTGAATGCCAATGCTGGACTTTACACTGAGGACGACGTTGTGTTCCGTCTCGGAGCTACCACAGCCTCCGTATTTGAAGCTCTTAAGGTCAAGCTTGATGGCACCAGCAGCCTGACCACCAAAAGAGGACTTAAGCTGGCCACATCCCTGTCTCTGGAGAATCCCCACATTGAGGGAAACCATGACAGCACAATCAGCCTGAACACTGACAACCTGGAAGCTGCGGTGTCTGTGGCTACCGGTGCAAAGATTGCTCTGCCCATCTTGAATCTGGAAGTTAGCCAGCAACTTGTTGCAGACACCAAGACCAAGCCAAATGCTGCCTCTACATTGAAGCTGAAAGGTGATTTCAACCTGCCCCTTATCAAAACAATTGGCAAGGCAGAGGCTGACCACAGCCTGAAGCTAGAGGGAACCCTTGAGTACATCTCCGTGGAGTCATCCATCCAGGGCACCATTGATGGCATAATCCTGGAATACAATGCTGTTTTGGGAGCTCTGGACAATGAAGCTAACATCTACCTGAATGCTGATGGCCTACGTTCCACCTCAAAGATCATTGCCAATGCCAAACTCAGCAACGGTGAGACAATTGTCCTGGAGATGGATGTGGATGAGAGCCTGGCTGTTGAGGCATCCGTGAGCCGTGTGTATGCAGTGCTGAAATTTATGAGCACCAATAAGGCCAATGTGATTACTTTCAACACCAATGGAAAGCATGTAGCCCATGCTACCATTGACTTTGCACCATTGACATCACTGACTGCTGATGTTGAGATTGACATGTTTCAACCAAGCAACATGGGTGACATTTCTCTCTTTGAGAAGACTGCTGTCGAGCTGACATGTACCAAGCAGAAGATCTCTACCAC
--
>Locus_1065_Transcript_38/54_Confidence_0.000_Length_3226
TGGTGACATGATGATCGATGCTTGGCTGCCGTTTGACAAATACAAATAATCATGCTCTTATCCGTAATAATCTCATCATGTAGACTAGCCTACCTGCAAACTGTTGGCTAGAGCGCACGTGCAAAGACCAGAGATTCGCAATATAACGCAACATTTTTTCTTAAAAGAACAGCAAATGCGACGGAAACCCATTTAACTTGTATTTAATGGTAATTAAATCGCAAAAGGTGTTTTTATGTGCACTACGTCATCACGCACAGACTGTTATCCGCAACAAGTCAATGTGATGGAAACATCTCTGGTGGGAATGTGCACATATTGTTTTAATGCGGATTTTAGAATATTCGCATGAAAATCTGTCACCAATAGGATGGATACCTAGCTATTGAGTGAGACAGAATCAGAAAGTAAAATGATTGATGTGGAAATAGTAGAATATTAGCTATGAAGGGTATGGTGAACTCGAAGTACTGGGTGTTAGTTGCATTTAAAGATCAGAAAGGTGCTGTTAAAAGCAATGCAAAATATTTTAGGTGGAAACTGCTGACAAATAAACTAAAGTGCTTTGACATGTAAAGGATTGACCCAGGCTCATTTACTACCATTTACCTGTTACTGATATTTACCTGTTCACCAGAACAGGTCAATATTCCAGCTAAACACTTTAGTAAGTGGTCAATTGAAACTGATTTTACAAGAAAAATATGAGTATGTCCTTTAGTATCCTCTATAGCTTAAGATTGATGTGAGCTGCATCCTGGCCTCTTAAAAGACTGATTTTGAAAGTGTCATGATACTGATAAAAACATGGAATGGGTGAAATGCTTTCAGTGCCTTCTTTTGATTTCCAGATAAATAGGGAAGATGGGGGTGATATAGTCCAAATAAGCCCCTCCCCTTGTGATGAAACAAGAAAACAACAAAGACTTGTGATACAAGTTGATACAACTAGGAGCTCTAACTACAGAAAAAATATATATATGCATTCTAATATATATTCTTTAGCATGTTTTCATATGTAAAAGGATTTAAAAATACAAAACAAAATATACAGCTAATCAAAAAATACACTATTAAATCTCAAGGTTGGCCAGTTTCTCAAGAGATATAAAAAAAAAACAATAAAACTAGACTTTACAGTTGGGTCGGTTGCCACAGCAGCAAAACAACGGAACCAGGCAAAGAGAAGAAAGAGGAAAGCAAGATGGTGTAATAATGAGAGGTAGAAAGAGAGGGCAGGAGAGAGACTGGGGGCAGTTCAGTCGTCACCACTGTCGCTGCCTGACTCGCTCAACTGGAGGTCATTCCTGAGCGTGTTCATCAGCTGGTTGCTGCCCTGTTGCCTGTCTGCTCCTCCGTTGACCACGGGGTTGGGGGAGGGCTGGATGTGGGGGAGAGGGAGTGGGACAGGTTGGGGATGAGGGGCGTCATGCTCCCCATCACTGCTGGAGCTGTCGTCCCCACTACCAGAGCCACTGGCAGAGTCAGATGAGCTGCTGCCGCTACTGCTGCTCATTTGTTCAATAACATCCACCTCCGCTCGCAGCTCTCTCTTGATGTCATCTAGCTGGGGCTCAGGGGAGGGGTTGTCCTTGGAAGGGGAGGGGGAGGTCTTGGCCCCTGCACCAGGCTTAGTGGGGGCACGGAACTGCGCTGGAGGCTGGGTGGCAGTGGCACGCACCGACTGTTGCTCAATCCTGGCCTGGATCTTACTGCTGCCCTCCGCTCTGGTTTTCTTGACCTGGATACTGCTGCTCAACTTCTCCAGCATGTACTCCCCAGTGTCATGATTGATGATAAGAACACAGTCTTTCTGATATGGCCGCTTATTCCCTTTGAATACTGTCATGGGTGGTGTAGAGCCTGGAATGTGAGGTAATGTGATGGTGACTTCCTCTCCTTTACCGACTTGCAACTCTCCCTCGCAGCTTGTGTCAATTGAAGCTGGTTTGAAATCATATCTGATGGTGTGAAATGATGATTTTGGCCTCTTCTCAAAGCTCTCTCCGAGCTTCAAAACATGTTCTTCTTTGTCCAAGAGCGGATTTGTACTCCCATTCATGACTCTGCTGGAAGTTTAATATTCACATTTATGTAAATTATGCTGCGTTAAAAAATGTAATGATGATTAGATACTTTAGCTAGCTGTGCAGCTAGCTAAGATTTTTCGCGAAACAATCCATACGTCACATGACCACTCCTTTTCCTCTATCACCTGTCCTGGTAGTCTATACCTGGTAGTCTATACCCCTTCTGGTAGTCAGCTCAGGAGCGGTTGAGAATACACTATGATGTATAGTACAGCATATTTTAGACAGTATCTCTGGAACTTATTTTATACAATTTGTTAGATTTCTTATTTTTTTAACACAAACACATCATATGAGCAAATGGCTGAACTACTTTACGAGTGTTTATTCATTAGGCTACTGTTGATCATATTCTAGGATTTGATTTGAGCTACGACAAAAAAAATAGAAACGTTTCACTTCTCACTGCTAGCTATGACGCTAAGAGCTGCTGGCCAAGACGCTCATCGCTAACGGCCGCTAGGCTAAGGTGTTAATCGCTAATGTCAGTTTGGCTAAGATGCTAACGGAGGCTAACATGCTAATTGCTAACGGCCACTAGGCTAAGATACTAACAGTGGCTAAACAGCGGCTAGCTAGGTCAAATATTGGGCAGTTACTCCTGGTCATCAGGACTTTTTCCCACATAATCTGCCTGCCGTTTGCTCCGGACGCTAGTTTTGACGCCGTGGCTGTGGCTTAGGAAATCCGGGACATCATCGTCATCTTTCCCGCGCATAAACACTCCGAGATCCATTCCGAATGAATCACCTCCGAAGCCGTCGGCAGCGCCGCCGGTCTTGGTACTGCTGAGGAGGGTACTGCCTCCCTTGTTACTGCCGTGGCTTGTGGTTTTGGTGAATGAGGAGGGAGGAGGAGGAGGAGGAAGAGGAAGAGAGGGATGGGAAGAACCCCCCATCCCTCCTCCGTCGCCGCCGAGCTTCATTGCCTCACAGCCTGGTCCGCTCGAAACTTCCTCGATGCGTTCCACCGGCCCGTCCTTCGTATGCACTATCGTCTTCTTTATGGTCTTGGTACAGCTCGATATATGCGTGGTCTGGTGACCGGTAGAGGTGAAATCTCCGCCTCCAAGACTCCCCAGCCCTCCGCCTAGTCCACCCATCCCCTTAAAGAAATCCCCATCTCCATCCCCCCTC
--
>Locus_3005_Transcript_16/16_Confidence_2.000_Length_3208
GGAGTGGGGGAACACCCATTTGCAGACATGGACTTTTGGACCTGTGATTCACCATGATTCTTTCTGATTGCTGGAGTTTGTGTGCAGCGCTGCTGATATGTCCTCTTTATATGGGTGTCAGTGTTCTGTGTGAAGTCTTCTGTAAAGAGGAGAATGTGGGCGTGGAAGGAGGCCATTACACTCTTACCAAGAAGCTTGAGTATGGCAGTATGCTGATATACCACTGTCCAGAAGGGTACTATCCCTATCCAGCTTTAACTCGCTTGTGTCAGAAAAGTGGAACTTGGTCACCAACTCCCCATAAAAGGCCTGTACAAAAGTGCAAGATGGTTGAATGCCCAAACCCCTTGGTTTTGGAAAATGGTTCTGTCTTTCCTTTACAAATGCAATATTTTGTCAACAATGAGACCACATATGAGTGCTACACTGGATACACATTACGTGGCTCATCCTCCCGTGTGTGCCAACCCAATGGGAAGTGGAGTGGGGGAACACCCATTTGCAGACATGACTCAGGAGGTGGAGAGCGTTGTGCTGACCCTGGGATTCCGGCCGGTGCTAGGAGGTCTGTGTCAGGTTTTGGCTTTGAAGACAAAGTGACATACCGCTGTGACGATGGCTTACATTTGCTGGGGTCAAAGGAGCGTGTATGTCAAGAGAATGGCCAATGGACTGGGACTGAGCCTAAATGTTACTACAAGCACACGTATGACACTGCACTGGAGGTCACGGAGGCATTCGGCAGTGCAATCAGAGAGAGCCTTCAGTTGGCAGGGCCCATCGATGACACAGATCAGGAAGGAAAGAAGATCACGGTCGATAAAGCTGGAAAGCTTAACATATACATTGCTATGGACATCTCTGACAGCATTGCGGAGGAAGACTTTAACAGTGCAAGAAATGCTGTCAAGAAACTGATCACAAAGGTTAGCTCCTTTTCAGTCAGCCCAAATTACGAAATAATTTTCTTCGCCTCTGACGTATTAGAGGTTGTCAACATAATAGATTTTTCTGGAGATAAAAGAAAACCACTTGTGGATGTCTTGGCTGAATTGAACAACTTTAAATATGATGCTAGAGATAATGTTGGGACCAATCTCAACCTTGCATTTAAAACCATCCTGGAACGCATGGCTATCCAAAAACAACGGAATGAAACTTTATTCAAAGAGGTCCACCATGTCCTCATATTTTTCACAGATGGTGCTTTCAACATGGGGGGTAGGCCAGACGACACAGTGGCCAAAGTCAGGGAAATGGTCTACATGAATCAAAAGGAAGAAAGGGATAAATATCTTGATATCTATGTTTTTGGTGTTGGAAGGGAGATCTTTGATGAAGATATCCAGCCACTTGTGACAAAACGGGATAATGAGGACCACTACTTTAAACTAAAGGATGGTACAGAATTGGAAGAAACCTTTGATAAAATAATTGATGAGAGCAAGGTTGTGGGTCTATGCGGGCTCCATAGAAACTACGATCGTGACACCGCAGACACCATACGTGTAAGATATCCCTGGATGGCAAGGATTGGCATCCCGCATGAGGATGGACGTTATGGTAAATGCATGGGGTCTCTGGTCACTCCCCGCTTCATCTTGACTGCTGCTCACTGCTTCAAGTTCGATGACATGGCAGACAATATCCGTATTACAATGGGGGAAAATCAAGTTATAAAGGGAGCATCACGTATAATATTACATCCTGATTATAATATCAACGGTAAAAAGAATGACGGGATAAACGAGTTCTATGATTACGACGTAGCTCTCATCCAACTGAAGAATGATGTAGATGTCTCTATCCACATAAGACCAATTTGCATCCCTTGCACAAAGGAAACAAGTAGCGCTTTAAGACTGGTAGGAGAGGCTATCACCTGCAAGCAACAAGAACAGCTATTGTTCAAAAATCCATTTGAAGAAGTCAGTTTCATTTCATATGATAAAAAGGAACAAATGGATCAACGTAGCGATGCCAAACTAAAGCTTCAGGATCAGTTGAGGGACAATTGTATCGAAATGGCTGTTACTGTGGTAGAAGGCATAACACCACTTAATCTAAAGGATATTGTGACTGATAACTTCCTGTGCACGGGTGGGAAACAACCTACTAGAGATAATGTTGCCTGCAAAGGTGACTCCGGTGGAGCTGTGTTTATGGACTATGATAAACACCGCACCATCCAGGTTGGTGTAATCAGCTGGGGAACCGAGGACCTGTGCCCTGGTGGTAACAGTGATGTCAAACAGGAGTCTAGTGAAAAGTCCAGAGATTTCCACATCAACCTCTTTAAAGTTGTGCCGTTTCTGAAGAAGTATTTGGGGAATGATACAGAAGATTATCAACCTCTTGAGTTTTTAGAGAATTGAAGAGTTTCATTCCAAAACACTCTATTTTCAGAAATGTTGGTTAAGTATCTTTTCTGTTTAAAGAACTTGTACAAGAGATTGGTGTGTTTTTTCACTCTAAATATGGCATGGGGTTGTTCAATGACAGGTATTTGTTTCAAATCGATCACTTGATGGTTTCATTTCAGAGAAACAAATGATCATGTTTTTTTGGCAAAACTTTTTTTTTTACACAGTCAAATGTAAACACAAGAACTGTACAAATGAAACATTTGTAACATCAACATAAAAATGAAAAAAAAGATTCAAAACAGTAATATGAGATCTATATGTAAAACATTTACATTTGACATTTAGTGGATGCTCATATCCATAGTGACTCAGTCATCTTAAGATAGCTAGGTGAGACAACCACATTGCATAGTCAAATTGAGTAAACAAACATTCCATTCCAACTAAACAATGGATATACAATCTATTAATTCCAAAAATCTGATAACAGTAATATTTTACACACACACACACACCTCCTATGCCTCACTATACATTACACACACACACACACACACACACACACACTCACACACACACACACACACACACACACACGTACACACACACACACACACACACACACAAGAAAAAAACACAAATGTGAAAAATGTGTATACAACGTTTAAGAAATAGAGACCGTGATAAAGATGTCTTAACAAAAGTTGATTTACAATCATGTATCTACTGCACTGAACAGACATGTCTTACAAAAATAGGTTATTGAATCGAACTCTAGTTATCAATGAAAGTGTTCTTAACTAATGATAATTAATAAACTCATTACCTGAACTTCAAAAAAA
--
>Locus_12591_Transcript_1/1_Confidence_1.000_Length_3149
CGCCTTCGTATTTATTTTGGGTGTCAACTGCGTGGTAAGATTAAGGCTTCATCTTCAAAAAGACTTGTCCAACATTGATCAAATCTCATTCTAATCATCAGTTTCAGACTAGCACAAATAAGCAGTCTTAAAAATGTATCAAAACACAACCAGAGATGGACACATCGTCCAAGTGAAAGACGGCCCTTCCCCTGAACAGTTCTGTACAGAACAGCCAAAAGGTCCTGTGTGTTGTGTGGCTGGCTGAGGTATGGATAACTGGCTCCCTGGTATGTGTAATGGGGTTGTGTTGATGGCACTGTGATGGTATGGCTGGTTTGGCAGGCTGCAAAGCTGGTATCAGTGTCCTCTGTGTCAGATGGGAGGCCAGCTCTTGGCCACGTCTTGGTGCTTAGCTTCAGGGATCCACTGGCAGTACGCAGTCAAGAGGAATTTGTCGTGGTTCTTCCAGGATGAGAGCAGTAAGTCTCTGCAGTCCACTCTCTCTGACACTAAAGCTCCCAGCAGAGCCTCAGTCCTGGGCTGGAGTTTTGCCCAGGTCTTCATCATGATGGAAGGGTTTGAGAGAAGATAACCGCTGTGCTGCTTCAATTTAGGGCAGACCTGTCCTTCCAGAAGAAACTTGGCAAACAGTTTGTATCGTTCCAGGCCATCTGGGTAATCCATCTCTATAGCAGGAAGCTGCCAGCCACATCGGAAAAAGGTGCTGGTACAGTGACATTTGACCCTGCCTGTAGAGGCACAGAGCCATGGCGACGGGGTCTCCAGAGGAGATCCAAAATGGCAGTACTGGGTGAGGAGCTGGGGAACCCACTCTGGTTCTACCGCTGACACACCTCTCATGTACATCTTGGTGGTCTCCAAGACCTCCTGATAGACCACAAACTGAGGTAGCGTTTTAAACAGGGCTGAGGAGGGGTGGATGTAGACTGGCTCATCCAGGAGTGGGGTCTTGTATCCATTCCTCCATTTTGGGTCTAGAAGTTCCTCTTGCTGTACCCGTCTGGCGAGGTGGTCTCCCAGTCCCGCCAGCACTATCTGACGTAAACACACCACCTGGCTCTCAGTAGGTGGAGCCATCTTACAGTCCACAAACACACCCACCTCTGGACACACTGAGTTCACTGCGTTGGTGAGCTGTCCTCTAAGTCGTCTGATCTCCAGCATGGCTTTATACCGCAGTCCATTCTCTTCACAGAATTTAAGAGTGCAGCCAGCAAACTCACACGCACCCACAGCACCCAGCAGGACCATGAGGTCCCCCAGCAGTAGAGAGGCTCCCTGCCCAGCCCACAGCCTCCTCATCTGGGCCAGCCGGGCTCGACGCTGGGCCAGCTTGGAGCTCTCATCCTCACTACCAGCAGGTCTGTCCAGATCCTCAAAGATCTCCCGGACCGTCATGGCGGCCACCACAGCGATGACGTAAGGCAGACAGTCCTGCTGCTTCCCTAGCGCCAGCATCTTAGCGTAGCGTGGTGACACGGGGAATGATGCCATTGCCCTGCCCAAGGGGCTGATGGGACAGCTCAGACGCGCTCGCTCCATCTCCTTAACCCGTCCGGTGCGTGGCGGCTCCTCTAGGGCTCCCAGTGAAACCAGTAACTGTTCTGCTGCCACCAGCGCCTCAGCTGAGGGAGTTGTGGGGAATGGGAAGTTGACCACCTTGTCTATGTTAAGGTCCTTCATCTGTAGTACCAGGTCCTCAACTGGCCTGCGGGTGATCTCTGCCTCTGAGAACAGACTGAAGTCTCCAAACACCGCTGATGAGTACAGCCTATAGCAGTGTCCAGGTTCGGTACGGCCTGACCGGCCTGCCCTCTGATTGGCTGAGGCCTGTGAGGTCCAGGAGACCTTGAAGGAGGAGACCCCCGTGACGCGGTCGTAGAAGCGCTTCTTGACCCGACCGCAGTCGACCACATACTTTATCCCCGGGATGGTTAGAGAGGTTTCTGCTACGTTGGTAGCCACGACACACAGACGTGTACCATGAGGAGGGGGCTGGAACACCTTAGCCTGCTGCTCTGGAGCCAGGAGAGAGTAGAGGGGGAGGACATAAAGAGGGAGGGACGGGTCCGCCTTCTCCTCTGTGTCTGCAGCATCGTCTCCTAGTTCTAGGTCTGACCCCTCATCATCTATCCCCGCCAGACGGTCCTCGTCCCCCTCATCCACCGGCAACGCTGAGTAATTATCCAGGTCAATACGGGGTAGGGACACAGTTCTCTTATGTTTGGCTTTCTTAAACTTCTTCATCTCATCTGAGTAGTCTGTTGCTGCCTCCTCTCCCTCACCAGTAGCTGTATTGCCCCTCCTGAAAGGGAAGGCCCTCCGCAGTCTCCTGCAGACAGAGTGGACCTCAGCCTGACCAGTCAGGAACACCAGGATACCCCCAGGGGGCAGCATGCGGTGGATCTTACAGGTCTTGTGGAACACCTCTCCAGTGTAGTCCTCCAGAGGAGTCCGTTTGTTAAAGTGAACGCTTACAGGGAACTGACGGGCCTCCACCTTTATGACGGGAGGAGGAGTAGGAAACAGCTTCCTGTTTTCTGTGAAGTCCTCCACACGCAGAGTAGCTGACATCACTATCAGCTTCATGGGGAGGCCTTTCTTGTTTCTGAGTGGTACGATGCGTGACAGCAGGCCAATCAGGATGTCTGTGTACACACTCCTCTCATGGGCCTCATCTATGATGATCACACTGTACCTCTGGAGCAGGAAGTCCTTCTGAATCTCCTTCAGCAGGACTCCGTCTGTCATGAACTTGATCTTGGTGTCACTGGTCACATTCCCCTCATAACGGATCTGGTACGACACCACCCGTGTAGACAGGTTCATCTCTTTGGCCACTCTGTTGGACATACTGACAGCTGCCACTCTCCTAGGCTCTGTCACACCAATGATTCCAGTGCCACTGGCATATCCAGCCTCGTACAAGAACTGGGGTACCTGGGTGGTTTTACCACTTCCCGTCTCTCCACACAGAACCACAAAACTGTTCTCTCTCACCGCCTCCATGATTACTTGCTCCTCAGCCAGCACTGGCAGCCTCAGACGGGAATCCTGTATCTCTGGCAGTCTGTCCACGGAGATGAAGATTGCTGGCTCGGAAGGTTTTTTACTGGAGGCCCGAGCAGGGCCTGACTCCTCGCTCA
--
>Locus_1185_Transcript_9/27_Confidence_0.000_Length_3088
ACTTAAGACACTCCCCTTTCTCTCCAATCCTTACATTTTATGCCTCTACAGGAAGCTAATAAAGAGGGTAACAGGATTCCTAACATTTATTATTAAGAGAATCTGTCCTCACCTCCTGACCTCAACCCCTCTTTCATCTAATACACAGATGTCTATCTGTCTCCCCTGTATCAACCCATCACTCTCCTCTATCAAACACATTCCAAAGCCTTCTTCTTTCTTCTGGGAACCATTAACTTCTAACATAACCCAGTCTCTTTCATTTCCGATCATTCATTTAATATCTCAATGTTCAAAGGTTTAACCGATTCCAACAAAAGGTACAGTCTGCATTTGTTGCTTTCCAGAAAATCTTTGTTGAACTGAAATTGGCACTTAATGCAGATAAAATCAAGTGTACAGTATATTGTTTTCCAAAACTCTTGAAAATGTCTGATGATTTAGTCATTTGGACCTTGGATGGTGCCCACATTGACTGTGTCCCAGCTGATTGATATCTGGGCATCTGGATCAACAAAAAGCATACAGAGATCATAGATCCATGTGAATGGCATCCAAGTTCTCCTCTGAGGACAGGTTTCAGATACTGTAGCTACCAAACATGGATATTACTGTGACATACATCTCAGCAGTCATTCATCTGGGTACTGTAACAGTGAGACATTTTGTCCTCTTGACAGAGGAAGGGAGGACTGGACCCGACAAGATTCTTTGTGTTTTGGGCCATTTGCCACGTGGCCGCAGGTGACATAGAGCACACATTTGATTGCAGGGCCTACGACATCTTAAACTAAGATATAGGGTTCACCAAAGGTCAATCAATCACATTTATAAAGCCCTTTTTACATCAACAGTTGTCTCAAAGTGATTTACAGATACCCAGCCTAAAACCCAAAAGAGCAAGAAATGCAGAGGCAGAAGCACAGTGGCTAGGAAAAACTCCCTAAAGGAAAGAATCTAAGGAGGAACCAGAGAGAACCAGGCTCATGTGGCCAATAACGGCAGATACATTTTCAAGACGTTAAAACTTTCATACATAACCAGCAGGGAGAGATAAAAACAGCAATGGCTGTAGAGGACAAACACTTCAATGCTTCAAGATTCAATATCAGTTGGCTTTTCATAGTCAGGCAAGTGGAGTGGAGTGGATCACATTACCATACAGAGCCGTTCAACAACTTGTACTGGGGCCTGTGATTTATTGTTGAGCGCTGACATTAACGCTTCTATCTTTTTGCTCTGTTCCTCAGCCTGCTGCTTGTAGTCATCCAGCAGAGCCTTTTGATTCTGGGAATTGGCGTCCCTTTCCAATTGATTATTCTTCTTTATCTCCTCGATCTCTTGTCTTATTTGCTCAGCCTTCTCCTTATGGCCCTTCTCCAGGAGATCTTTCTGCTCCTGCATTCTGCGTTCCAGGGTCCTGTTGAACTCCTGCTGCTGTTGCTTCCTCTCCTCCTCCATCTTCTCTTTCATCTCCTTCAAGTACTTCTCCTGGCTAATGCGATTGTTCTCAATGGTGCGCTCCATCTCTGCCTGTTGCTCCCTGAATGCTGCCTTCTCCTGCTCCAACTCAGCTGTTTTCATCTTCTCAGCTTGGATTTTTTTCTCATTTTCCGTCAGTTGTTTGTCAGCTTGCAGGACGGCGCTGGACTCTGCACTCTTGTCCTTCAGGAACTGCTCCAGAACCTCCTCAGCCCTGACTCCTTTGTTGGGCTCGGCCCGGTACTGTGCCACTATGTTGTCATGGTGATTGCAGTAAAGCTCATAGCCTCCTGGTGTGGCGTACGTCCCCTCCTTCATCCCCTGATCCATCAGAGCAGAGAGATTCTCCAGAAGGGCCTTGCACTTCTTCTCTGAGGCATCCTTGTTCTGCTTGAAAAGGTCGGCGGTGTGGTTGCTAATGGCCTCCGCCAGAGCTTTCAAGAACTCCCCATTTTCGTCTTTGAAGGATCGCTTCATGAATGCCTGTGTGGCCTGGGTCTCTGAGCGAAGCTGGTTCTCTGACAGCTGATTGATGTCCACTGGGAATAAGGCCTTCACATCCTCCATTCCCTTCTGGTACACAGCCAGGCCCTCATCCACAGCAGCCTGGTTCTCAATCTTAGCCAAGGCCATCACAGCATTCTCCAGACAGGGCACATTGCCTTTGGCAATGGTCTCCACATAGGTGGTGACCAGGTGGCCCAGCATCTCTCCAGTCAATGTGTGTCCCCCTATAACAGTCTTCATACGGCTCTCCTGGAAAATGAAGCGGCAGAAAGTATCTGCAACCTTTCGGAAGCTTCCACAGAGGTCAGCCTCGTCCATGGAATCCAGATGGGGCATGTTGGCAGGAGTTGTAGGAGTGGGGAATACAAAGCACTTGCGTGAGGGGAAGTAGTTCCGGATGCACTCTCGTGGGAGGTTGTACATCAGGTTCTTTTTACCCCCACCTTTTCTGAGTTCCAGGGAATGCTCCAGATACTCATCTTCGGTGACGTTTCTACCGTCGATCTCGAGTAGTAGAGTGAAATCTCTGATGGTCCACACAAAATTTGGAAAGAACTGCACAAACTGGGCATCCCCTCCTTCCTCGTCATCGTGAGAGGATGCACTGGAAGAATTCACCTTGATCCGCTCTGTCAGCTCACTCACATATTGGAGGTTCTCCACGGCTTGATTGTCGATGGTCCCTCGACTGTTGTAGACCAGAGTACTGCTTAACAGAATGGCCAGCGAGAAGATCCAGGCATCATTCTTAGAATCCCCCTTCTCCACGTCCCCCAGTCCCTCTGTATCCAGCAGCACCAGGGTGTGGTCTCTTTTTTCAGGGTGAGGCACACACCACATCCAGATTCCCTTAGTCTTAGATTGGATGGTGGCGCCAAGGGCAAAACCTTGTCTCTTTCCAGCCAGCTTGTTCATGAGGTAGGACTTGCCGGTGCGGTACAGACCGACCACCGACACCACTACCACATGCTGGTCAATCTGGTCCAGGATTTCCAGTGCACTGCGGACCACACGCAGCTTCCCATGACTGTCGTTCTCTATCAGACATACTGGTTCCTTCATGGATACTCTCTGGCCTGTCATGATGCTGACCTAAAAA
--
>Locus_10479_Transcript_9/10_Confidence_3.000_Length_3082
TTAAATGATCCAGTATTTCCACTCTCATGTTCTGCAGACAGAGTACCTTTCTGTGTTAAAAACAGTAACAGTACAATGAATGCACAGGAGGATGGTGGTACCTTAATTGGGGAGGATGGGCTTGTGGTAATGGTTGGAGTGGAATAAGTGGAATGTTATCGAATGGTTTCCATGTGTTTGATGCCAATCCATTTACTCTGTTCCAGACATTATTATGAGCCGTCCTCCCCTCAGCAGCCTCCGCAGCATGGTTCCTTTGATTATGTCCTCGTGAACCATGTTTTGTCCTGGTAAACCAGTCAACCTTGACCTTTCCAGTCACACAAAGTCTTCTTATAAAAAATACAGACAAATTAAGTTTAAAAAGCTTTCTTGTTCCATCTTTGATTACAGGACAGTAGATACAAATGGGGTGTATTGTGTTCCTTTGAATCCTTACAAGGGGCGATACAAACGCATAAAGTCCAAAAAAGGAGCGTGTGTTCACATTTCCCAACAGAGGAGCAGCTCATCTCTCATTCCTTCAACTTTTTATTCTCACTTGATCATTTTTCAATCTCCATACAGTCTCCTCTCTTTTCTCCTTTCTCGTAACTCTCTCATTCCATCTCATTCATGCTCACTCTCTCCCTCCCTCTCTCTCGTCCCCCCTTCTCATTCGTCTAGTTCAGCCAAGTCAAACAGAGCAGGTTTTAACATGACTTTTAGACTCGTAGTCTAGCATAATACCTCACCATAGGTCTCTATTGGGACACACAGACTGCAAGGAATTCAAGTCTAATACATGTGAGCAATAGCCACACAACAGTAAAACAATAACAACAGAAACATTTGTAGCCAGGACCTTCAACATGGACTGGACCCATCCGTTCATCTGGCTGCTGTGTGTGTCTGTGTGTGAGTGTTGGCGGTTGGCCCGGTCCCTGCCAGCCCTACATGGGGTAGTCCAGTCCCCCCAGTTCCCCCAGCCGTACCCAGCTGCCCTGTCACAACAGTGGGACCTCAGTGTACCTGAGGGCTACCAGCTCCAGCTCAGCTTCACTCACCTGGACATCGAGCCGTCAGCCGACTGCTACTACGACTCCCTCACGGTTTTTTATGACAAGAAGGTCCTTGCAAAGTTCTGTGGTCAGGAGAATTCTGCTGATGGACATCACCCAGGCAACCGGCCACTCTTGTCTCCAGGCAACAGGCTCACCCTGGTCCTTCAGACAGACGACACGAACCCTGAGCCACACCAGCACCTCGGCTTCTCTGCCCATTATCAGGCCAAAGACATAGATGAGTGTTCAGCTCCAGACCCTGAGGATGGTTCTGGTCCACTCTGCTCCCAGATCTGCCACAACACCCTGGGCTCTTACATGTGCTCCTGTCGCCATGGCTACGAGCTCCGCCCTGACCAGCGCACCTGTGTCTTGTCCTGTGGTGGGGGTATATTTGATGAACCAGAGGGGACTCTGTCCAGCCCAGGCTACCCTGACCCATCACCCCACGGCCTGGCCTGTCAGTATGTCATCTCTGTGGAGCCTGGGTTCATTGTCACCCTCAACTTCACTGACAGCTTCCACATAGAGCACATAGGCACCCAGAATGGACCCAGCTGCCTCTACCACTGGCTACAGGTGTCCATCCCCGACAAGGAACCCCAGAAGCTGTGTGGAGTGAAGAGTCCTGGACTAATGCCCACTAACTCTTACACTGTCCAGCTAGACTACCACACTGACTGGGCTGGTCTGAGCCAGGGCTGGAGCCTGCACTACACTACTCAGAGGGTGCAGTGTGCTTCACCCAGTTCTATCACCAATGGAAGAGTCACCCCAAACTTTCCCCAGTACTATTACAGAGACTACATCCAAGTCCGCTGTGACCCTGGCTACAAACTAATGATGGATGGCAGAGAGATCAAGAGCTATGCCTCCATGTGTCAAAAGAATGGACAGTGGCACCTCTCCCTCCCTGAGTGCCACATAATTGACTGTGGGGAACCTGAAAAATTGTTGAATGGAGGCGTAAGGTTCATATCTGGCTCTCAGAACCAGCACCTCTCCGTCATTCAGTACTACTGCAATGAACCATTCTACTCACTCCTTGGAGGAGCAACTGTGAGCTACACTTGTGCTGCAGATAGAACATGGAGAGACAACCTTGACACCCCTGTCATTCCCTCATGTATCCCAGTCTGTGGTCAGCCCACAATGTCCATCTCAGGCTTTCAGAGGATCATGGGGGGAGACAAAGCCCCAGACAAAACCATCCCCTGGCAGGTGATGCTCAGTGTGGACGGAGGCAGAGGAGGGGCCATGGTGATCGGGGACCGCTGGATCATGACTGCAGCTCATAACCTGGTGCAGCAGGACAAACTTGTGCTAAAGGAGAAAGTTCGGGTTTTTGTGGGAGACAATGATGCAGAAAAACTTGCAAAGCTCACCCCTCTTGGTGTCACCTCCCTCCACCCCCACCCTGAATACAAAAACACAGACAGTGCAAACTACAATCATGACATCGCCCTGATAAAACTCCAACAACCACTCACATTCCACGCTGCCATCATGCCATTGTGTCTGCCACCAGAGAACGCTACATACAACAGTGGCCAGATGGGTATGGTGTCAGGCTTTGGCATGCAAGAAAAGGATATCATTGCCAACGATCTCAGGTACATACTCCTACCAGTAGTGAAAGAGGATGAGTGCCAAGGCTCTGTCAACAGAGCAAAAGCAGCAACGCCAACAGAGAAGATCCCTGTTCTGACAGACAACATGTTCTGTGCCGGAGTACCTGAGGGGGGCAAGGACTCCTGTACGGGGGACAGTGGAGGGGCGTACGTCTTGAGGGATAGTATTGCTAAACGGTTTTGGGCTGCAGGTATTGTCAGTTGGGGTGTGGGTTGTGGGCAGACTGGTAGATATGGAGTGTACACCCGTGTGGCTAAATACATTAGCTGGATCAACGAAACCATGGAGGACAATAAGTAAAATATATAGGCAAAGACAACGAGGGAAAAAGAACAGAAATACAAAAGTATTTTCAATTCAAGTCCTGATTTATGAATCCAAATAAAGCCCAAATGTTTAAAAAAAAA
--
>Locus_10479_Transcript_10/10_Confidence_3.000_Length_3082
TTAAATGATCCAGTATTTCCACTCTCATGTTCTGCAGACAGAGTACCTTTCTGTGTTAAAAACAGTAACAGTACAATGAATGCACAGGAGGATGGTGGTACCTTAATTGGGGAGGATGGGCTTGTGGTAATGGTTGGAGTGGAATAAGTGGAATGTTATCGAATGGTTTCCATGTGTTTGATGCCAATCCATTTACTCTGTTCCAGACATTATTATGAGCCGTCCTCCCCTCAGCAGCCTCCGCAGCATGGTTCCTTTGATTATGTCCTCGTGAACCATGTTTTGTCCTGGTAAACCAGTCAACCTTGACCTTTCCAGTCACACAAAGTCTTCTTATAAAAAATACAGACAAATTAAGTTTAAAAAGCTTTCTTGTTCCATCTTTGATTACAGGACAGTAGATACAAATGGGGTGTATTGTGTTCCTTTGAATCCTTACAAGGGGCGATACAAACGCATAAAGTCCAAAAAAGGAGCGTGTGTTCACATTTCCCAACAGAGGAGCAGCTCATCTCTCATTCCTTCAACTTTTTATTCTCACTTGATCATTTTTCAATCTCCATACAGTCTCCTCTCTTTTCTCCTTTCTCGTAACTCTCTCATTCCATCTCATTCATGCTCACTCTCTCCCTCCCTCTCTCTCGTCCCCCCTTCTCATTCGTCTAGTTCAGCCAAGTCAAACAGAGCAGGTTTTAACATGACTTTTAGACTCGTAGTCTAGCATAATACCTCACCATAGGTCTCTATTGGGACACACAGACTGCAAGGAATTCAAGTCTAATACATGTGAGCAATAGCCACACAACAGTAAAACAATAACAACAGAAACATTTGTAGCCAGGACCTTCAACATGGACTGGACCCATCCGTTCATCTGGCTGCTGTGTGTGTCTGTGTGTGAGTGTTGGCGGTTGGCCCGGTCCCTGCCAGCCCTACATGGGGTAGTCCAGTCCCCCCAGTTCCCCCAGCCGTACCCAGCTGCCCTGTCACAACAGTGGGACCTCAGTGTACCTGAGGGCTACCAGCTCCAGCTCAGCTTCACTCACCTGGACATCGAGCCGTCAGCCGACTGCTACTACGACTCCCTCACGGTTTTTTATGACAAGAAGGTCCTTGCAAAGTTCTGTGGTCAGGAGAATTCTGCTGATGGACATCACCCAGGCAACCGGCCACTCTTGTCTCCAGGCAACAGGCTCACCCTGGTCCTTCAGACAGACGACACGAACCCTGAGCCACACCAGCACCTCGGCTTCTCTGCCCATTATCAGGCCAAAGACATAGATGAGTGTTCAGCTCCAGACCCTGAGGATGGTTCTGGTCCACTCTGCTCCCAGATCTGCCACAACACCCTGGGCTCTTACATGTGCTCCTGTCGCCATGGCTACGAGCTCCGCCCTGACCAGCGCACCTGTGTCTTGTCCTGTGGTGGGGGTATATTTGATGAACCAGAGGGGACTCTGTCCAGCCCAGGCTACCCTGACCCATCACCCCACGGCCTGGCCTGTCAGTATGTCATCTCTGTGGAGCCTGGGTTCATTGTCACCCTCAACTTCACTGACAGCTTCCACATAGAGCACATAGGCACCCAGAATGGACCCAGCTGCCTCTACCACTGGCTACAGGTGTCCATCCCCGACAAGGAACCCCAGAAGCTGTGTGGAGTGAAGAGTCCTGGACTAATGCCCACTAACTCTTACACTGTCCAGCTAGACTACCACACTGACTGGGCTGGTCTGAGCCAGGGCTGGAGCCTGCACTACACTACTCAGAGGGTGCAGTGTGCTTCACCCAGTTCTATCACCAATGGAAGAGTCACCCCAAACTTTCCCCAGTACTATTACAGAGACTACATCCAAGTCCGCTGTGACCCTGGCTACAAACTAATGATGGATGGCAGAGAGATCAAGAGCTATGCCTCCATGTGTCAAAAGAATGGACAGTGGCACCTCTCCCTCCCTGAGTGCCACATAATTGACTGTGGGGAACCTGAAAAATTGTTGAATGGAGGCGTAAGGTTCATATCTGGCTCTCAGAACCAGCACCTCTCCGTCATTCAGTACTACTGCAATGAACCATTCTACTCACTCCTTGGAGGAGCAACTGTGAGCTACACTTGTGCTGCAGATAGAACATGGAGAGACAACCTTGACACCCCTGTCATTCCCTCATGTATCCCAGTCTGTGGTCAGCCCACAATGTCCATCTCAGGCTTTCAGAGGATCATGGGGGGAGACAAAGCCCCAGACAAAACCATCCCCTGGCAGGTGATGCTCAGTGTGGACGGAGGCAGAGGAGGGGCCATGGTGATCGGGGACCGCTGGATCATGACTGCAGCTCATAACCTGGTGCAGCAGGACAAACTTGTGCTAAAGGAGAAAGTTCGGGTTTTTGTGGGAGACAATGATGCAGAAAAACTTGCAAAGCTCACCCCTCTTGGTGTCACCTCCCTCCACCCCCACCCTGAATACAAAAACACAGACAGTGCAAACTACAATCATGACATCGCCCTGATAAAACTCCAACAACCACTCACATTCCACGCTGCCATCATGCCATTGTGTCTGCCACCAGAGAACGCTACATACAACAGTGGCCAGATGGGTATGGTGTCAGGCTTTGGCATGCAAGAAAAGGATATCATTGCCAACGATCTCAGGTACATACTCCTACCAGTAGTGAAAGAGGATGAGTGCCAAGGCTCTGTCAACAGAGCAAAAGCAGCAACGCCAACAGAGAAGATCCCTGTTCTGACAGACAACATGTTCTGTGCCGGAGTACCTGAGGGGGGCAAGGACTCCTGTACGGGGGACAGTGGAGGGGCGTACGTCTTGAGGGATAGTATTGCTAAACGGTTTTGGGCTGCAGGTATTGTCAGTTGGGGTGTGGGTTGTGGGCAGACTGGTAGATATGGAGTGTACACCCGTGTGGCTAAATACATTAGCTGGATCAACGAAACCATGGAGGACAATAAGTAAAATATATAGGCAAAGACAACGAGGGAAAAAGAACAGAAATACAAAAGTATTTTCAATTCAAGTCCTGATTTATGAATCCAAATAAAGCCCAAATGTTTAAAAAAAAA
--
>Locus_690_Transcript_14/19_Confidence_0.000_Length_3081
TTCTCTCTCCGTGGCCATTCAACATTGGTTAAATACACACAAGTTAGGTGGAAGTGGGTCCATTTATTTCAACAGGTTTTGCTCATCACTATCTATATCAATATCTATAAATGTCCCCTTTCTTGCCACTTATCTTTTAATTAAATGTACTCCAGTCAGATGTTATCTAACGTTACCCACAATTATTCTCATGTCATGATGGTATATCTTCAGCACATACAGGGTGTTGAATCCATGTGAAATGTGTGACTAATGTACTGTACAGTTTGAGGAGGTTGACTGCTAGTGTACCAGACTCAGACAGTTTTGAAGAGTCCAGACATGATGTAGTCTGTGTGGTTTCCATCGATGAGGCCGTTGCCGTTGCTATGGATGAACCAGCAGGGGATGTTCTCTCCATTCTTCACATCCCAGCGGAAGTCCCTCTGCCAGCCCCTTGTCACTGTAAGCTCCTGTCCCTTCACTAGCATGGTGGCATCTGGTTTCTCTGGCACCTCTCCTGGACGCATGTCTTTCACCTCAAACTGCACGCCATGGTAAAACTGACCTAGAAGGCCGTGGACGCTGGGGGATAAGAGGTGGCTGTCCAGGGTATAGAATCCCAGATAGTCCTGGTGGTAGGGGTGCTGCTTCCACACCTTGTGTAGGATGACCACAAACCGGACCGAGTCCCTGAGGGTGACAGTCAAGCTGCGGTCTTTGGTCACCTGCAGGTCCATATTGGCTCCCTTGAGAGAGGCGGTGTCTGACCAGAAGAGCTTGGCCTGCTTGCCATCCTGGGACACAGTGATGTCATGAGTGGTCACCTCCAGTCTCACCCCCAGCCCCTGGTGAACAATGCCAAAGCGACCAAAGTAGGTGTTCACTTTGCCATCAGGGGCCACCTTCTTGTCCCCAATGGTCTGGCCATTGACCAAAACACCTGCAAGCTGATCTCTCACTAGGTTGAAGATGGTACCAGGCCTGTCGTCTATGTTGAAGCACAGTGCATCCTCCTGCTCTGGCAACTCAATCATGAAATGAGGGTCTCCATCCACAAAGTTTGTAGGTGAGATCCTGCTGTGCGTCCAGGCGTTGCTCATCAGCTGGGGTACAAAATGACCAAATCTCTGGGCTTTCTGCCTTTCATCCTCGGTCAGCTTGTCGGCGATGAGGGGGCCCTCTGGCTCCTCGTCAGTCTCAGGTTTGGTGACCACCATGGAGGTAAGGGGGGTGACGAAGCTGTACTGCAGGGACATCTCCAGAGCCTGGGCAGTGGCATTTCCCTTCTCCTCCGCAGTACCAGTCTCTCTCTTGCTTAACAGTTCTTGGATGGTGAGGTAAGCCCAAAGACGCTCAGTGTAGTCCCCAAATATGTACTCCTGCTCAGGGTACAGTATGTCCCACTCCTGGGCACTGGCCTGGCCTTTGACAATAAAGTCCTCCTCATACCCATGTGCAAACACCTCCACCAGGAAGTTATCCAGGCTATAGTCAGTGAGCCGGCCAGCTACCACGATCTCTGAGCCGTTGAACAGCTGCTTGTAGTGGCTGGTGGTCAGAGAGTTCACCAGGTTGTCAGGGTAACGCAGGTCCACCTCGGAGAGGAGGGGGCTGGCCACTTCCTCATAGAAACCCTGAAGCTGGACGGTGGCATCAGAGCCCTCATAGATCCTTCGGGCCAGTCCCTTGTTCTGTCTAGACATCACATCCAGAAAGGAGTAGTCCACATCATTCCCAAAGCCCAGACAGAACAGAGACATGTTCCCACCCATAGCAAGAAGGACATTCTCCTGAATCTGTGGTACAGAAGACTCTCCTGAGTTGGGCATTCCATCTGTCATTAAGATAACCATAGACACACTCCTCTCCGGGACCTTCTTGTCTCGTTTGCCTTTCATTATCATGTCCACAGCTTTCATCACAGCATCATTTATATTAGTGGTTCCCAAATCAGTTATTCCCTGGATAAATTGTTGGGCTTTTGACACATTTTCCTTGGTGGCCTTGGTAAGAGATTCCTTCCATGTTGAGATGCTAGAGTCAAATAGGACAATGCCGAAGTAGTCGTCCTCAGCCAGGTCATTCAGGATGGCCAGCATAGCTTCCTTTGTCTGCTTCATTTTGATTCCCCTCATTGACCCACTCCTATCGATCACATACACCACATTTTTTGGAACTCGGGGTAAGTCCGAAGGCGCAAAGAAGTGCACAAAGTACCCATTCACTATTTGGATGTCACCGATGGTCTCAGCTCGGTTCACGTCATATTTGATGAAGAAATCCCCGTCAATCAGGGTGCCTTCACAACCCAGGCACTTCCTCTGCTGGTCCAGTGTTGGGCAGAATGAGATGTGTGCCTTTTTGTCGCTGACTGTTTTCTCCACCAGGGGGAGAAGCTCGTTGGAGATGAAGGTTCCATAGGCCTCCAGGAAGGCAATGCCCTGGGGTTCATAGATATCTGCCACAATCTCAAAGTGCTGAACCAGCTGCTTGGGTTTGACCCGGGTCATGATCTCGTATTGGCCCAGTTTACGCTGAAGCAACTCCTCGTGGGTCAAAATGAAGGTGACGTTACTATTGGCCGCGATGTTCACAGACACAGTGAACTTCTCCATCTTCCTCCCTGATGCCTTGACCAGTCCTGCAGTCTGCCCTGTGGAAACAGCTTTCTGATACTGCTTCTTGGCTTTCTCCTTCTCCTTCACCTCGCCCGTGTACGTCTGACCCTCTATCTCCATGCTGAAGTTGGTGATGAAGGCGGTCTTGGGCAGATCCACCTCGAAGAACACTTCCTGAGAGGAGTTGGCCTTGTTCAGAGCACTGGAGGTTATGACCGTGTGAGCAAAACGAGAAGCGACCTTACAGTCCACCTTTAAACTGTACACCTCCACCTCTGCATTATCTGTACTTCTTTTCTTTAGTAGCCGTGTAGCACCATCAGAGCCCTGTGGTGTGGAATCATCCTGTGAGATAACCAGAGCTCCATGCGACAGAGCCGGGAGAAAGACACATCCCAATAGCAGCAGCACAGTCCACACTCCAGACATGACCAAACTGCAGCTGAACACCGACTTCACTGCTTAGAAAACTCAACCCTTT
--
>Locus_10479_Transcript_8/10_Confidence_2.000_Length_3081
TTAAATGATCCAGTATTTCCACTCTCATGTTCTGCAGACAGAGTACCTTTCTGTGTTAAAAACAGTAACAGTACAATGAATGCACAGGAGGATGGTGGTACCTTAATTGGGGAGGATGGGCTTGTGGTAATGGTTGGAGTGGAATAAGTGGAATGTTATCGAATGGTTTCCATGTGTTTGATGCCAATCCATTTACTCTGTTCCAGACATTATTATGAGCCGTCCTCCCCTCACCAGCCTCACTGCATGGTTCCTTTGATTATGTCCTCGTGAACCATGTTTTGTCCTGGTAAACCAGTCAACCTTGACCTTTCCAGTCACACAAAGTCTTCTTATAAAAAATACAGACAAATTAAGTTTAAAAAGCTTTCTTGTTCCATCTTTGATTACAGGACAGTAGATACAAATGGGGTGTATTGTGTTCCTTTGAATCCTTACAAGGGGCGATACAAACGCATAAAGTCCAAAAAAGGAGCGTGTGTTCACATTTCCCAACAGAGGAGCAGCTCATCTCTCATTCCTTCAACTTTTTATTCTCACTTGATCATTTTTCAATCTCCATACAGTCTCCTCTCTTTTCTCCTTTCTCGTAACTCTCTCATTCCATCTCATTCATGCTCACTCTCTCCCTCCCTCTCTCTCGTCCCCCCTTCTCATTCGTCTAGTTCAGCCAAGTCAAACAGAGCAGGTTTTAACATGACTTTTAGACTCGTAGTCTAGCATAATACCTCACCATAGGTCTCTATTGGGACACACAGACTGCAAGGAATTCAAGTCTAATACATGTGAGCAATAGCCACACAACAGTAAAACAATAACAACAGAAACATTTGTAGCCAGGACCTTCAACATGGACTGGACCCATCCGTTCATCTGGCTGCTGTGTGTGTCTGTGTGTGAGTGTTGGCGGTTGGCCCGGTCCCTGCCAGCCCTACATGGGGTAGTCCAGTCCCCCCAGTTCCCCCAGCCGTACCCAGCTGCCCTGTCACAACAGTGGGACCTCAGTGTACCTGAGGGCTACCAGCTCCAGCTCAGCTTCACTCACCTGGACATCGAGCCGTCAGCCGACTGCTACTACGACTCCCTCACGGTTTTTTATGACAAGAAGGTCCTTGCAAAGTTCTGTGGTCAGGAGAATTCTGCTGATGGACATCACCCAGGCAACCGGCCACTCTTGTCTCCAGGCAACAGGCTCACCCTGGTCCTTCAGACAGACGACACGAACCCTGAGCCACACCAGCACCTCGGCTTCTCTGCCCATTATCAGGCCAAAGACATAGATGAGTGTTCAGCTCCAGACCCTGAGGATGGTTCTGGTCCACTCTGCTCCCAGATCTGCCACAACACCCTGGGCTCTTACATGTGCTCCTGTCGCCATGGCTACGAGCTCCGCCCTGACCAGCGCACCTGTGTCTTGTCCTGTGGTGGGGGTATATTTGATGAACCAGAGGGGACTCTGTCCAGCCCAGGCTACCCTGACCCATCACCCCACGGCCTGGCCTGTCAGTATGTCATCTCTGTGGAGCCTGGGTTCATTGTCACCCTCAACTTCACTGACAGCTTCCACATAGAGCACATAGGCACCCAGAATGGACCCAGCTGCCTCTACCACTGGCTACAGGTGTCCATCCCCGACAAGGAACCCCAGAAGCTGTGTGGAGTGAAGAGTCCTGGACTAATGCCCACTAACTCTTACACTGTCCAGCTAGACTACCACACTGACTGGGCTGGTCTGAGCCAGGGCTGGAGCCTGCACTACACTACTCAGAGGGTGCAGTGTGCTTCACCCAGTTCTATCACCAATGGAAGAGTCACCCCAAACTTTCCCCAGTACTATTACAGAGACTACATCCAAGTCCGCTGTGACCCTGGCTACAAACTAATGATGGATGGCAGAGAGATCAAGAGCTATGCCTCCATGTGTCAAAAGAATGGACAGTGGCACCTCTCCCTCCCTGAGTGCCACATAATTGACTGTGGGGAACCTGAAAAATTGTTGAATGGAGGCGTAAGGTTCATATCTGGCTCTCAGAACCAGCACCTCTCCGTCATTCAGTACTACTGCAATGAACCATTCTACTCACTCCTTGGAGGAGCAACTGTGAGCTACACTTGTGCTGCAGATAGAACATGGAGAGACAACCTTGACACCCCTGTCATTCCCTCATGTATCCCAGTCTGTGGTCAGCCCACAATGTCCATCTCAGGCTTTCAGAGGATCATGGGGGGAGACAAAGCCCCAGACAAAACCATCCCCTGGCAGGTGATGCTCAGTGTGGACGGAGGCAGAGGAGGGGCCATGGTGATCGGGGACCGCTGGATCATGACTGCAGCTCATAACCTGGTGCAGCAGGACAAACTTGTGCTAAAGGAGAAAGTTCGGGTTTTTGTGGGAGACAATGATGCAGAAAAACTTGCAAAGCTCACCCCTCTTGGTGTCACCTCCCTCCACCCCCACCCTGAATACAAAAACACAGACAGTGCAAACTACAATCATGACATCGCCCTGATAAAACTCCAACAACCACTCACATTCCACGCTGCCATCATGCCATTGTGTCTGCCACCAGAGAACGCTACATACAACAGTGGCCAGATGGGTATGGTGTCAGGCTTTGGCATGCAAGAAAAGGATATCATTGCCAACGATCTCAGGTACATACTCCTACCAGTAGTGAAAGAGGATGAGTGCCAAGGCTCTGTCAACAGAGCAAAAGCAGCAACGCCAACAGAGAAGATCCCTGTTCTGACAGACAACATGTTCTGTGCCGGAGTACCTGAGGGGGGCAAGGACTCCTGTACGGGGGACAGTGGAGGGGCGTACGTCTTGAGGGATAGTATTGCTAAACGGTTTTGGGCTGCAGGTATTGTCAGTTGGGGTGTGGGTTGTGGGCAGACTGGTAGATATGGAGTGTACACCCGTGTGGCTAAATACATTAGCTGGATCAACGAAACCATGGAGGACAATAAGTAAAATATATAGGCAAAGACAACGAGGGAAAAAGAACAGAAATACAAAAGTATTTTCAATTCAAGTCCTGATTTATGAATCCAAATAAAGCCCAAATGTTTAAAAAAAAA
--
>Locus_4286_Transcript_15/15_Confidence_1.000_Length_3075
GTTTCAAAATGAAACCAAGCCCCACATCAAGGGCTATGTTGGGTTTGTATTACGCAGTTTCCCAGAGGGGCAGACAACACCCTCACGATTTTCTAGCCCTACGGTGTATGGAAAGTGATCCTGGATGGACCTGGGCGAAAACATCTGGTCCATGGTCAAGCGAGAAGTGTCCAGCAGCCCCGGGTCACCGGCTGAACAGAGTTACTTACACGGCGGGCAGGGCAGGAGGGACAGCCACGCGCACGACTCGGAGGGGCTCAGGTCACCGCTGCCAAGCGATCAAATTGACACAGTGGGACACCGGCGCGCGGAAGGGTCAGGCAGATCATCTCTACACTCCTACGTTCAGTTCGGACACGGGCACCATCACAACAACACTGAGGACATCACTCTGTTCACAGATTTAGACCAGGGCAATAAACTCATCATTTCCAGTGGAGCGCACCCGCACCACAAGGGGGGCCTTATCGTTGACCCCAGCGACATGTATCAAACACTAGCCATCGCGGCGGCCCACCAGAGCCAGGCGGGGTACGACTCGCCCTCTGGGGGCTATATGCACTCCAACCCCAATTCTCCAGTGTATGTACCGAGCTCGCGGGTGGGACCCATGATACCCAGCCTTCCTTATTTGCAAGCCAGTGGGTCGTCTCAGCCCAGCCATGCGGTCACCAGCCATTCAGTCTGGTCGCAGTCTACTCCGGAGAGTCCCTCCTACAGCACCGGGAGTCCTCATACCTCCAACCGTTTCCACTACCCTCCAAGCCCGCCAATTAACAACGGGGTTCCCAGGGATAACGGCTACAGTAACCCGCTGAATATGGGCAGTCGAGACCAGTACGGTCTCTCACGCCCCCTCAGTGGATCCTACACCAGCCCCTACTCCCAGTATGTTGGACCGCAGCTATCCCAGTTGTCCTCGCCTTGGCCCGGAGGACCGTTTGATAACACCATGCTGCACACTTTGCAAAGCAGAGGTGCGCCCTTGACGATTCGAGGACCTAACGGAGATATTCTCGACGACCTGGGAGAGAGCAGGGAATGTGTCAACTGCGGCTCCATCTCCACGCCGCTCTGGAGACGCGATGGCACGGGCCACTTTCTCTGCAACGCCTGCGGCCTGTACAGCAAAATGAATGGACTCAGCCGGCCATTAATTAAACCACAGAAGCGGATGTCATCATCCCGGCGAATCGGCCTCTCCTGTGCCAACTGTCAGACGAGCACAACCACCTTATGGCGCAGAAACGCAGAGGGAGAACCGGTGTGCAACGCATGTGGGCTCTACACAAAATTACACGGAGTACCTCGGCCCCTCGCCATGAAGAAAGAGGGAATTCAGACGAGGAAAAGAAAACCTAAAACTTTGAACAAAACCAAGGGATCCTCAGGGAATAGTAATTCAGTCGCCATGACTCCGACGTCCACGTCTTCTTCCAACTCTGAAGACTCGAAGAACAGCTCTCCGAACACGCAGGTGCCAGGGGTTCAGTCCTCTGTACTGAGTGGCCCAGTGGAGGGCTCAGCTGGCTCTGGTGGCTCTGCCGTGGTCAAGTACCCAGGCCAGGACGGCCTCTACACCCGTGTGGGCCTCACCCAGTCTGCAGACGTAGCTGGCTCTGTCAGAGGGGAGCCCTGGTGTCCTATGGCCCTGGCCTGAGTCACCGAGCTGGGGGACGGAACCCACCGCACTAGCCTCTCTCTCTCTCTCTCTCTCTGGATGTCCTGCTGCTGAGTGGTGGAAGTATTCAGTGCCTCGATGGCTCTGGGCCTGTTTCCTACTTCCCAGCTAACAACTGTTGGACAGAGACAGCCTTTTTGCCCCTTCACACCCCTGCAAGTTTGAAATGTCTGTGGAATATGTGGGATTGATTTCCAGAATGATATGGGAAAACCTTAGTGCCTTAACACAAAGGGAAATAAGTGAGAGGTGATGCCTTCTTGTTAATCTGCAGTTGAAATGCTTTCTGGACCGACCTGCTGTGTGTGTACTCAATATCTCTCTCTCTCAGATATGGAGGTGGATCAAATGTTCTTTGTTGTTTGAAATGAAGAAACCTGTACATAATGCTATGGATTCCCCCACTCAAGACAAAAGCGGTTAATTGGATATTAGTGCTTGATAAAAGCACTATCCATACAAAGGACATTTTTATGATATATTTTTTTGCAACTGGAATCAAGCTATCAAGTTACCAAGGCAACCTTCCTGAATCAAGAGAAAGTATTTATTAATCTTCCATTGTTGAAAACATGAGTATGATTGTTAAATAAAGATATGGACACAGAGTAGAACTGAAATACATTTTTTTTCTTATGTCTTCATTTTAAATATGATTGTTCGTTTCTTTCTCTCTTGTTGAGTTAGTAGTTGTTAGTTATTGCAAATATGTCTTTCCACTGATAGCTCTTACTGTAGGCCTATCTGACTGAAACTCTTATGGTTTTAAACAGGGTATCAAAGACTGTGACATCCTATGTCAGTCAATTTTTGTTTTTAATTATTTACTCAATTCTTAAATAATCAAATCCTACAGATGAAATTAAAATACTGTTAATTTATGGTACTATTTTGGAAGAAATTGGTAGAAGCTGTTTTTTCTAAGGTGAGGATAACAAATGTTTAGGACATTTTCGCAAACTTTTTGACACATGTACAACAGCTAGCTAAGTACTGTTTGAACAAATGGCACCCACAATAATTTTATAGATGCATCTTTTTGTTACAATACTAAACTGTAAAAGAGGACTGCTGCAATATCTTCTGTCTGCAACAAAGACTACCTAACTGATATAAACTGTATACATTTACGGTTGCATACATGCATGTGATTTTCATGATAAAATTTGACAGAAATAAAATGAAAAGGCTAAATGGCATTGAGGTCAACATAGATTCATTTAATGTCACTACATGGAGAAATAGAGGTGGAATTAATAAATTGCCCCTGATAAGTTTTCAGTTGATAAAAGAGGAATGGCTGTTCTTACAGATGTAGGATCTTAATTTGAGCCAGTTTGCTACAGCAGGAAAGTAATCTTGCAGCAACAGGAAATATGAATTATTATGTGGAT
--
>Locus_4025_Transcript_14/20_Confidence_0.000_Length_3075
[truncated: 971,632 more chars]
